# Supplementary material for: Mapping the developing human immune system across organs
Source: Science. Author manuscript; Available in PMC 2022 Jun 7. (PMC7612819; doi:10.1126/science.abo0510)
Supplement: Table S1 [file EMS144959-supplement-Table_S1.csv]

	DEG	annotation_test	organ_test	pvals	pvals_adj	logfoldchanges	condition_test
0	RPS4Y1	MACROPHAGE_LYVE1_HIGH	SK	1.5013890471977145e-188	1.0005857166144447e-184	4.626875400543213	signif_early
1	ZFY	MACROPHAGE_LYVE1_HIGH	SK	2.9707778234306213e-46	1.4557685092993403e-43	3.830530166625977	signif_early
2	TTTY15	MACROPHAGE_LYVE1_HIGH	SK	9.587838154513013e-13	4.1437865497364796e-11	3.436529397964477	signif_early
3	DDX3Y	MACROPHAGE_LYVE1_HIGH	SK	5.739627095096222e-118	1.366113243305688e-114	3.4344570636749268	signif_early
4	EIF1AY	MACROPHAGE_LYVE1_HIGH	SK	1.422283782585702e-25	1.9991565564902888e-23	3.3249552249908447	signif_early
5	AC006157.1	MACROPHAGE_LYVE1_HIGH	SK	2.216846506542086e-06	3.578961205959079e-05	3.190211534500122	signif_early
6	ZFY-AS1	MACROPHAGE_LYVE1_HIGH	SK	7.74684941147251e-06	0.00011170078584555903	3.1491799354553223	signif_early
7	KDM5D	MACROPHAGE_LYVE1_HIGH	SK	1.4431439323868747e-18	1.1786382871322413e-16	3.096153736114502	signif_early
8	UTY	MACROPHAGE_LYVE1_HIGH	SK	4.375569539977815e-15	2.510518572869445e-13	3.0666868686676025	signif_early
9	SHANK3	MACROPHAGE_LYVE1_HIGH	SK	1.7367198068979756e-11	6.415851153598042e-10	2.753220558166504	signif_early
10	IL1B	MACROPHAGE_LYVE1_HIGH	SK	0.0	0.0	2.667111873626709	signif_early
11	H2BFS-1	MACROPHAGE_LYVE1_HIGH	SK	2.901090959636994e-05	0.0003627397859550616	2.5929334163665767	signif_early
12	MAGED4	MACROPHAGE_LYVE1_HIGH	SK	7.2126546571564e-05	0.0008174832601556653	2.510704517364502	signif_early
13	LINC00278	MACROPHAGE_LYVE1_HIGH	SK	1.8736291005341754e-11	6.870707434584283e-10	2.496891498565674	signif_early
14	SULT1C2	MACROPHAGE_LYVE1_HIGH	SK	1.584397643335015e-06	2.6424073208813496e-05	2.4095146656036377	signif_early
15	TTTY14	MACROPHAGE_LYVE1_HIGH	SK	7.090879155433068e-08	1.5382960626128953e-06	2.3944203853607178	signif_early
16	CCL3L1	MACROPHAGE_LYVE1_HIGH	SK	9.855754040210969e-270	1.6420671806395497e-265	2.330643892288208	signif_early
17	BCL2A1	MACROPHAGE_LYVE1_HIGH	SK	1.394305348490501e-172	6.637291831771496e-169	2.316967725753784	signif_early
18	TAL1	MACROPHAGE_LYVE1_HIGH	SK	1.5560147256584087e-26	2.33556408506259e-24	2.2953813076019287	signif_early
19	USP9Y	MACROPHAGE_LYVE1_HIGH	SK	1.816806799407605e-08	4.2905482756810927e-07	2.2950308322906494	signif_early
20	AL512625.3	MACROPHAGE_LYVE1_HIGH	SK	7.433378361847431e-06	0.00010759992779039098	2.2895007133483887	signif_early
21	NPHS1	MACROPHAGE_LYVE1_HIGH	SK	3.813319167233915e-35	1.0501439776080045e-32	2.179598569869995	signif_early
22	LINC01229	MACROPHAGE_LYVE1_HIGH	SK	2.0779113932027354e-06	3.372633387447713e-05	2.1434171199798584	signif_early
23	LIN28B-AS1	MACROPHAGE_LYVE1_HIGH	SK	8.67074743202726e-05	0.0009637313073049109	2.131900787353516	signif_early
24	LURAP1	MACROPHAGE_LYVE1_HIGH	SK	2.2170180682839112e-07	4.37132994505068e-06	2.1290738582611084	signif_early
25	LINC01686	MACROPHAGE_LYVE1_HIGH	SK	1.3011200639080165e-05	0.00017834604183275575	2.0943405628204346	signif_early
26	LIN28B	MACROPHAGE_LYVE1_HIGH	SK	2.0880996427748927e-10	6.664718036067529e-09	2.0798206329345703	signif_early
27	PTPRG	MACROPHAGE_LYVE1_HIGH	SK	6.928877246818613e-11	2.3416232009988824e-09	2.063283681869507	signif_early
28	CYB5D1	MACROPHAGE_LYVE1_HIGH	SK	2.7116053320616407e-89	3.928526646737303e-86	2.0436224937438965	signif_early
29	HMGA2	MACROPHAGE_LYVE1_HIGH	SK	2.0792356259983814e-51	1.2155138513950541e-48	2.039022207260132	signif_early
30	ACY3	MACROPHAGE_LYVE1_HIGH	SK	7.951169816401197e-46	3.7316743749594475e-43	1.9911565780639648	signif_early
31	CD5L	MACROPHAGE_LYVE1_HIGH	SK	2.28940745269348e-18	1.8250630415945488e-16	1.988915205001831	signif_early
32	LINC01954	MACROPHAGE_LYVE1_HIGH	SK	6.069368387412539e-07	1.0997471093276813e-05	1.929370403289795	signif_early
33	RTP5	MACROPHAGE_LYVE1_HIGH	SK	5.006470999111294e-06	7.511284404880078e-05	1.899385690689087	signif_early
34	IL1A	MACROPHAGE_LYVE1_HIGH	SK	4.168488258428482e-57	2.778047314947079e-54	1.8758484125137331	signif_early
35	MPDZ	MACROPHAGE_LYVE1_HIGH	SK	5.858243113571815e-07	1.0626476702800216e-05	1.8692609071731567	signif_early
36	AC012467.2	MACROPHAGE_LYVE1_HIGH	SK	4.5680543322396576e-07	8.419065622726207e-06	1.864989161491394	signif_early
37	ADRA2B	MACROPHAGE_LYVE1_HIGH	SK	5.605749874723777e-23	6.375249055479376e-21	1.7878718376159668	signif_early
38	PLAU	MACROPHAGE_LYVE1_HIGH	SK	2.082330738819461e-48	1.137498768507247e-45	1.7829662561416626	signif_early
39	NQO1	MACROPHAGE_LYVE1_HIGH	SK	1.3552052384394814e-11	5.091110366998918e-10	1.7659586668014526	signif_early
40	IGF2BP1	MACROPHAGE_LYVE1_HIGH	SK	3.2889498356839776e-16	2.1157217456498358e-14	1.7229095697402954	signif_early
41	IL1RL2	MACROPHAGE_LYVE1_HIGH	SK	8.657383312562437e-09	2.1657757262853265e-07	1.7225741147994995	signif_early
42	MAP2K3	MACROPHAGE_LYVE1_HIGH	SK	1.2898725550720926e-79	1.5350404742897237e-76	1.721199870109558	signif_early
43	LPP-AS2	MACROPHAGE_LYVE1_HIGH	SK	2.539315130294225e-06	4.036977994831306e-05	1.7050561904907229	signif_early
44	TNF	MACROPHAGE_LYVE1_HIGH	SK	1.6951302928341153e-137	5.135011965256218e-134	1.6957768201828003	signif_early
45	DUSP2	MACROPHAGE_LYVE1_HIGH	SK	2.031948791397864e-118	5.208353663612278e-115	1.6592955589294434	signif_early
46	TMEM63C	MACROPHAGE_LYVE1_HIGH	SK	4.419837274263027e-06	6.703587512653283e-05	1.6398375034332275	signif_early
47	CCL4L2	MACROPHAGE_LYVE1_HIGH	SK	4.127551285481561e-225	3.438456598370415e-221	1.6369106769561768	signif_early
48	KLF10	MACROPHAGE_LYVE1_HIGH	SK	8.791135393692919e-79	9.764607119621182e-76	1.6268662214279177	signif_early
49	TCHH	MACROPHAGE_LYVE1_HIGH	SK	5.829994650926286e-14	2.921309500122793e-12	1.6154464483261108	signif_early
50	C9	MACROPHAGE_LYVE1_HIGH	SK	1.5220327393450266e-05	0.00020442230931259564	1.6150044202804563	signif_early
51	TNFAIP3	MACROPHAGE_LYVE1_HIGH	SK	2.620539716079025e-125	7.276802034932106e-122	1.6110715866088867	signif_early
52	NLRP3	MACROPHAGE_LYVE1_HIGH	SK	5.85815453263846e-69	4.761107935038506e-66	1.604177951812744	signif_early
53	GGT5	MACROPHAGE_LYVE1_HIGH	SK	2.485648839233853e-07	4.8465061802779675e-06	1.5704325437545776	signif_early
54	ECHDC3	MACROPHAGE_LYVE1_HIGH	SK	4.880569511561568e-05	0.0005787556486272405	1.5703889131546018	signif_early
55	ZC3H12C	MACROPHAGE_LYVE1_HIGH	SK	4.826194391661392e-34	1.2763369009439753e-31	1.5651618242263794	signif_early
56	SPNS2	MACROPHAGE_LYVE1_HIGH	SK	2.242667392746079e-06	3.613644238930601e-05	1.5620033740997314	signif_early
57	NR4A3	MACROPHAGE_LYVE1_HIGH	SK	7.636498705110262e-85	9.424570735247561e-82	1.5452404022216797	signif_early
58	SHLD1	MACROPHAGE_LYVE1_HIGH	SK	6.679676673083834e-16	4.129502525055651e-14	1.5413089990615845	signif_early
59	SIX5	MACROPHAGE_LYVE1_HIGH	SK	2.0677402280633407e-07	4.113506858479202e-06	1.5309340953826904	signif_early
60	C5orf63	MACROPHAGE_LYVE1_HIGH	SK	5.444844249828225e-05	0.0006388489439886482	1.5228382349014282	signif_early
61	AL031590.1	MACROPHAGE_LYVE1_HIGH	SK	1.5517646170709714e-06	2.589278946922329e-05	1.5163289308547974	signif_early
62	KIF21B	MACROPHAGE_LYVE1_HIGH	SK	2.079366815788956e-06	3.373352533384596e-05	1.5090523958206177	signif_early
63	LY6G6C	MACROPHAGE_LYVE1_HIGH	SK	2.8681592253563537e-07	5.5148760361987565e-06	1.5061880350112915	signif_early
64	AC074327.1	MACROPHAGE_LYVE1_HIGH	SK	9.736205153994787e-19	8.030441290629068e-17	1.5031737089157104	signif_early
65	EGR3	MACROPHAGE_LYVE1_HIGH	SK	1.0994968244310028e-53	6.542398782801764e-51	1.48216450214386	signif_early
66	EPHB2	MACROPHAGE_LYVE1_HIGH	SK	4.3904186643829575e-07	8.11411706791841e-06	1.4789501428604126	signif_early
67	LINC00346	MACROPHAGE_LYVE1_HIGH	SK	3.045792793710873e-19	2.649919255144484e-17	1.4642908573150637	signif_early
68	TREM2	MACROPHAGE_LYVE1_HIGH	SK	2.84401002202561e-35	7.897341829494782e-33	1.4498496055603027	signif_early
69	LIMD2	MACROPHAGE_LYVE1_HIGH	SK	4.120346546119573e-37	1.271279514905522e-34	1.4478296041488647	signif_early
70	CCDC136	MACROPHAGE_LYVE1_HIGH	SK	3.220197640082244e-13	1.4618995335534133e-11	1.4470256567001345	signif_early
71	NUP210	MACROPHAGE_LYVE1_HIGH	SK	1.480307587576418e-12	6.212444513000177e-11	1.444145917892456	signif_early
72	CD7	MACROPHAGE_LYVE1_HIGH	SK	2.4598039467149648e-08	5.698329085086128e-07	1.441260576248169	signif_early
73	FGL1	MACROPHAGE_LYVE1_HIGH	SK	6.291541029198411e-26	9.174251804856587e-24	1.4342802762985232	signif_early
74	AC090152.1	MACROPHAGE_LYVE1_HIGH	SK	9.299120334991287e-14	4.5038559273630775e-12	1.407914400100708	signif_early
75	C20orf27	MACROPHAGE_LYVE1_HIGH	SK	5.485295546137514e-55	3.3232912397889863e-52	1.4054197072982788	signif_early
76	S100A1	MACROPHAGE_LYVE1_HIGH	SK	1.0321379446885274e-26	1.6071448875192107e-24	1.4022220373153689	signif_early
77	CD226	MACROPHAGE_LYVE1_HIGH	SK	1.4217555235001833e-05	0.00019297652771516543	1.393169641494751	signif_early
78	MAFF	MACROPHAGE_LYVE1_HIGH	SK	2.5852653035049682e-65	2.0034002428695947e-62	1.383171796798706	signif_early
79	PARP1	MACROPHAGE_LYVE1_HIGH	SK	7.637579618748099e-46	3.635706115084632e-43	1.3781802654266355	signif_early
80	SPHK1	MACROPHAGE_LYVE1_HIGH	SK	2.0248105784727427e-17	1.4604055864906651e-15	1.3750640153884888	signif_early
81	PIR	MACROPHAGE_LYVE1_HIGH	SK	1.8362066868623274e-11	6.745984478459371e-10	1.3744949102401731	signif_early
82	AC011899.2	MACROPHAGE_LYVE1_HIGH	SK	2.1665901806989425e-05	0.0002822326739689217	1.3658632040023804	signif_early
83	PHLDA1	MACROPHAGE_LYVE1_HIGH	SK	6.798211612872722e-44	2.941948147586297e-41	1.3641573190689087	signif_early
84	HMGA1	MACROPHAGE_LYVE1_HIGH	SK	4.7597007935320565e-62	3.3745265923845773e-59	1.361522555351257	signif_early
85	AC008267.5	MACROPHAGE_LYVE1_HIGH	SK	1.2486633609609113e-08	3.0348621819065994e-07	1.3558950424194336	signif_early
86	RTL8B	MACROPHAGE_LYVE1_HIGH	SK	1.1678884484815985e-06	1.9875576547652605e-05	1.3531309366226196	signif_early
87	KDM6B	MACROPHAGE_LYVE1_HIGH	SK	1.8032533669919587e-75	1.716800248425887e-72	1.3479429483413696	signif_early
88	NDUFA11	MACROPHAGE_LYVE1_HIGH	SK	8.969348453745269e-56	5.639181682560372e-53	1.3472158908843994	signif_early
89	ATP6V0E2	MACROPHAGE_LYVE1_HIGH	SK	3.505991538747221e-13	1.582689823492641e-11	1.3434033393859863	signif_early
90	EHD1	MACROPHAGE_LYVE1_HIGH	SK	1.2506101761667955e-35	3.5019186798512576e-33	1.338838815689087	signif_early
91	ZNF827	MACROPHAGE_LYVE1_HIGH	SK	2.97923491677035e-06	4.680531159670986e-05	1.327539563179016	signif_early
92	RPS10	MACROPHAGE_LYVE1_HIGH	SK	8.9408452750767e-73	8.052076925840697e-70	1.324668526649475	signif_early
93	AL731571.1	MACROPHAGE_LYVE1_HIGH	SK	8.975736068662222e-06	0.00012684032115350407	1.3206825256347656	signif_early
94	PDE1B	MACROPHAGE_LYVE1_HIGH	SK	5.346182564384698e-13	2.368956055989719e-11	1.3149070739746094	signif_early
95	FFAR2	MACROPHAGE_LYVE1_HIGH	SK	3.7175173968332417e-10	1.1491198023866164e-08	1.3145322799682615	signif_early
96	BIRC7	MACROPHAGE_LYVE1_HIGH	SK	1.0908895078474423e-21	1.1359568806403894e-19	1.3138220310211182	signif_early
97	PLAUR	MACROPHAGE_LYVE1_HIGH	SK	2.794853206551185e-76	2.822124198445412e-73	1.3079102039337158	signif_early
98	CRYBB1	MACROPHAGE_LYVE1_HIGH	SK	2.204469633022309e-36	6.443626062418367e-34	1.290253758430481	signif_early
99	PIM3	MACROPHAGE_LYVE1_HIGH	SK	1.0887430955434408e-41	4.318940170202207e-39	1.289583683013916	signif_early
100	MIR4435-2HG	MACROPHAGE_LYVE1_HIGH	SK	2.314940440471087e-28	4.2383761185372295e-26	1.2836312055587769	signif_early
101	SLC9A3R1	MACROPHAGE_LYVE1_HIGH	SK	3.5841667340654456e-41	1.405077693088574e-38	1.2798469066619873	signif_early
102	CD1D	MACROPHAGE_LYVE1_HIGH	SK	6.433055689822725e-07	1.1593417073892525e-05	1.2791601419448853	signif_early
103	SUSD3	MACROPHAGE_LYVE1_HIGH	SK	1.0584515426662872e-33	2.75544705505672e-31	1.2784589529037476	signif_early
104	SLC1A5	MACROPHAGE_LYVE1_HIGH	SK	6.066586386773358e-27	9.718788056733742e-25	1.2768957614898682	signif_early
105	SLC35B2	MACROPHAGE_LYVE1_HIGH	SK	2.5200169618641584e-25	3.4699175703817137e-23	1.2760344743728638	signif_early
106	AP001189.5	MACROPHAGE_LYVE1_HIGH	SK	7.182798966234197e-05	0.0008143764108637492	1.2749309539794922	signif_early
107	EDNRB	MACROPHAGE_LYVE1_HIGH	SK	4.8525968020716976e-11	1.6756293330428305e-09	1.268468141555786	signif_early
108	C12orf75	MACROPHAGE_LYVE1_HIGH	SK	5.883736930264394e-21	5.749498005579771e-19	1.264330506324768	signif_early
109	ADGRG1	MACROPHAGE_LYVE1_HIGH	SK	1.4162886088729054e-06	2.383513587114291e-05	1.2531290054321291	signif_early
110	PDE6G	MACROPHAGE_LYVE1_HIGH	SK	2.895784232923826e-18	2.2704311108114765e-16	1.2527400255203247	signif_early
111	AC123595.1	MACROPHAGE_LYVE1_HIGH	SK	2.09351272952568e-12	8.528121170324538e-11	1.24836528301239	signif_early
112	GSTM4	MACROPHAGE_LYVE1_HIGH	SK	3.6589591090054177e-19	3.1504867036247686e-17	1.2468562126159668	signif_early
113	TSPAN32	MACROPHAGE_LYVE1_HIGH	SK	4.137101888251739e-08	9.302058645096115e-07	1.242831468582153	signif_early
114	IL1RN	MACROPHAGE_LYVE1_HIGH	SK	2.3202411517133535e-39	8.138429016567619e-37	1.2415896654129028	signif_early
115	AC090204.1	MACROPHAGE_LYVE1_HIGH	SK	3.495138382360274e-15	2.0290069891464995e-13	1.241303563117981	signif_early
116	PRRT3-AS1	MACROPHAGE_LYVE1_HIGH	SK	7.031939698960459e-05	0.0008010415730607544	1.2365819215774536	signif_early
117	GPRC5D-AS1	MACROPHAGE_LYVE1_HIGH	SK	6.479170796955131e-09	1.6569372931399765e-07	1.2318788766860962	signif_early
118	AC004520.1	MACROPHAGE_LYVE1_HIGH	SK	1.2768500815660158e-09	3.6997563841689375e-08	1.225456714630127	signif_early
119	RASL10A	MACROPHAGE_LYVE1_HIGH	SK	3.741015045116354e-05	0.0004583018504903204	1.223655343055725	signif_early
120	THAP2	MACROPHAGE_LYVE1_HIGH	SK	2.7317378627372108e-27	4.528704928464146e-25	1.2234945297241209	signif_early
121	SOCS3	MACROPHAGE_LYVE1_HIGH	SK	6.487840465315182e-40	2.375690329508049e-37	1.2218199968338013	signif_early
122	AC124798.1	MACROPHAGE_LYVE1_HIGH	SK	1.5492899051235518e-05	0.0002077482423280764	1.2213048934936523	signif_early
123	AC009005.1	MACROPHAGE_LYVE1_HIGH	SK	1.1408899610760675e-05	0.00015774578955592004	1.220881700515747	signif_early
124	BIRC3	MACROPHAGE_LYVE1_HIGH	SK	6.908029254399393e-25	8.956784078408428e-23	1.219555377960205	signif_early
125	LAG3	MACROPHAGE_LYVE1_HIGH	SK	2.050026166022288e-06	3.332242531911935e-05	1.2128307819366455	signif_early
126	CES4A	MACROPHAGE_LYVE1_HIGH	SK	5.032127823327409e-05	0.0005946119266982834	1.2114062309265137	signif_early
127	TNFRSF13C	MACROPHAGE_LYVE1_HIGH	SK	5.8173527673362655e-09	1.4980357721265766e-07	1.2074453830718994	signif_early
128	ADAT3	MACROPHAGE_LYVE1_HIGH	SK	1.5180563089138407e-05	0.00020405273225343693	1.2072553634643557	signif_early
129	RILPL2	MACROPHAGE_LYVE1_HIGH	SK	2.503468930449129e-47	1.2833937184680907e-44	1.2028615474700928	signif_early
130	PPP1CA	MACROPHAGE_LYVE1_HIGH	SK	1.5735909891774308e-46	7.826149095726918e-44	1.2000421285629272	signif_early
131	ZNF385A	MACROPHAGE_LYVE1_HIGH	SK	1.844806376444264e-26	2.7566205415190916e-24	1.198278784751892	signif_early
132	HIVEP3	MACROPHAGE_LYVE1_HIGH	SK	7.154948464365793e-06	0.00010402146279650824	1.1974656581878662	signif_early
133	SENCR	MACROPHAGE_LYVE1_HIGH	SK	1.0339727559034725e-21	1.0800639552418656e-19	1.1966657638549805	signif_early
134	FIBP	MACROPHAGE_LYVE1_HIGH	SK	8.685723874247453e-28	1.4842343125008904e-25	1.1914314031600952	signif_early
135	NDUFS8	MACROPHAGE_LYVE1_HIGH	SK	1.6057585995232982e-45	7.230687574772342e-43	1.190813064575195	signif_early
136	ACOT2	MACROPHAGE_LYVE1_HIGH	SK	7.259150438051312e-11	2.448273389643176e-09	1.189995050430298	signif_early
137	UCP2	MACROPHAGE_LYVE1_HIGH	SK	1.6108668103856365e-62	1.1928289745704483e-59	1.1882424354553225	signif_early
138	ST20	MACROPHAGE_LYVE1_HIGH	SK	1.1323159274632128e-09	3.3068388549455887e-08	1.1832910776138306	signif_early
139	NDRG2	MACROPHAGE_LYVE1_HIGH	SK	1.5448252447792384e-15	9.22520910511358e-14	1.182931900024414	signif_early
140	ANK1	MACROPHAGE_LYVE1_HIGH	SK	3.313469415666137e-11	1.164677509164842e-09	1.1742181777954102	signif_early
141	BLOC1S1	MACROPHAGE_LYVE1_HIGH	SK	7.358074864247508e-43	3.026984822548833e-40	1.1726980209350586	signif_early
142	SNRNP25	MACROPHAGE_LYVE1_HIGH	SK	4.4378146082306195e-21	4.375054981522506e-19	1.1719834804534912	signif_early
143	TRAPPC1	MACROPHAGE_LYVE1_HIGH	SK	1.3453700449923907e-40	5.094365981731412e-38	1.1665908098220823	signif_early
144	CA13	MACROPHAGE_LYVE1_HIGH	SK	1.1672479831671308e-05	0.0001611227725563179	1.1601979732513428	signif_early
145	NUP50-DT	MACROPHAGE_LYVE1_HIGH	SK	9.572668759067784e-06	0.00013402540688641038	1.159921646118164	signif_early
146	FABP3	MACROPHAGE_LYVE1_HIGH	SK	1.263361506659763e-22	1.4032577374972208e-20	1.1590754985809326	signif_early
147	ZNF547	MACROPHAGE_LYVE1_HIGH	SK	2.6502034548267897e-05	0.0003342546537537407	1.158243179321289	signif_early
148	TIMM10	MACROPHAGE_LYVE1_HIGH	SK	2.1024155997891052e-29	4.2202826877212395e-27	1.1578619480133057	signif_early
149	LARGE1	MACROPHAGE_LYVE1_HIGH	SK	6.618578425555836e-09	1.6874083419768293e-07	1.1526365280151367	signif_early
150	C11orf21	MACROPHAGE_LYVE1_HIGH	SK	8.463939357590053e-07	1.4836159246376419e-05	1.151968240737915	signif_early
151	QPRT	MACROPHAGE_LYVE1_HIGH	SK	1.1814826244308071e-24	1.520052664528315e-22	1.149667501449585	signif_early
152	CNN2	MACROPHAGE_LYVE1_HIGH	SK	2.433501925034096e-25	3.3646950682981806e-23	1.1458567380905151	signif_early
153	C3orf14	MACROPHAGE_LYVE1_HIGH	SK	6.300537076673832e-10	1.885106327872793e-08	1.145460844039917	signif_early
154	HINT2	MACROPHAGE_LYVE1_HIGH	SK	6.650735210052812e-28	1.1423494776772154e-25	1.1436997652053833	signif_early
155	IQCN	MACROPHAGE_LYVE1_HIGH	SK	2.330166501544611e-13	1.0752660285579223e-11	1.1423325538635254	signif_early
156	ICAM1	MACROPHAGE_LYVE1_HIGH	SK	1.895502166400051e-76	1.973810099649453e-73	1.1393619775772097	signif_early
157	NEDD8	MACROPHAGE_LYVE1_HIGH	SK	8.302306450315351e-49	4.610824258956803e-46	1.1336545944213867	signif_early
158	ABL2	MACROPHAGE_LYVE1_HIGH	SK	2.76874553057153e-31	6.276199902700987e-29	1.1304373741149902	signif_early
159	ACTR8	MACROPHAGE_LYVE1_HIGH	SK	7.107007351695286e-10	2.1220403133798416e-08	1.1272810697555542	signif_early
160	NDUFB8	MACROPHAGE_LYVE1_HIGH	SK	9.80653144461435e-30	2.0336141758616394e-27	1.1211318969726562	signif_early
161	VAMP5	MACROPHAGE_LYVE1_HIGH	SK	2.69849005583963e-16	1.7700607409584282e-14	1.1209344863891602	signif_early
162	CDK5	MACROPHAGE_LYVE1_HIGH	SK	5.0960926606973936e-14	2.5651359462199177e-12	1.1192017793655396	signif_early
163	INO80C	MACROPHAGE_LYVE1_HIGH	SK	8.315892868301378e-19	6.910278856796472e-17	1.1186380386352541	signif_early
164	MCF2L	MACROPHAGE_LYVE1_HIGH	SK	3.7196145351999877e-06	5.6960016333609375e-05	1.116146683692932	signif_early
165	CNIH3	MACROPHAGE_LYVE1_HIGH	SK	2.4683091919539238e-05	0.00031428734770458025	1.115615725517273	signif_early
166	OBSL1	MACROPHAGE_LYVE1_HIGH	SK	1.1295749370436932e-05	0.0001564409644728593	1.106557011604309	signif_early
167	NCKAP5	MACROPHAGE_LYVE1_HIGH	SK	3.875791186251968e-06	5.916129817145583e-05	1.1025888919830322	signif_early
168	SDC4	MACROPHAGE_LYVE1_HIGH	SK	5.781345190992807e-09	1.4899148062974658e-07	1.1014293432235718	signif_early
169	AC009404.1	MACROPHAGE_LYVE1_HIGH	SK	7.807262478911026e-10	2.3124764473090954e-08	1.0997529029846191	signif_early
170	AGAP2-AS1	MACROPHAGE_LYVE1_HIGH	SK	2.345260129546054e-06	3.769838786142481e-05	1.099035620689392	signif_early
171	PRAM1	MACROPHAGE_LYVE1_HIGH	SK	2.605255340627716e-14	1.3757895160126272e-12	1.0978811979293823	signif_early
172	CORO1A	MACROPHAGE_LYVE1_HIGH	SK	1.5791124002580978e-55	9.744293222481543e-53	1.0960526466369631	signif_early
173	NUTF2	MACROPHAGE_LYVE1_HIGH	SK	2.8622486581983143e-31	6.44431417489758e-29	1.0941334962844849	signif_early
174	SIGLEC14	MACROPHAGE_LYVE1_HIGH	SK	2.825655210023576e-20	2.6522952931945243e-18	1.0935524702072144	signif_early
175	WDR77	MACROPHAGE_LYVE1_HIGH	SK	5.0029609438269776e-18	3.8235932240872144e-16	1.0863232612609863	signif_early
176	ICAM4	MACROPHAGE_LYVE1_HIGH	SK	3.152365513433938e-21	3.1639495071881226e-19	1.0858483314514158	signif_early
177	S100A4	MACROPHAGE_LYVE1_HIGH	SK	6.318463383802231e-86	8.097839879809919e-83	1.0855836868286133	signif_early
178	POLD4	MACROPHAGE_LYVE1_HIGH	SK	1.0637321449345198e-25	1.5083269163194925e-23	1.0852129459381104	signif_early
179	LINC01353	MACROPHAGE_LYVE1_HIGH	SK	3.405452577610416e-05	0.0004196615783695794	1.0799212455749512	signif_early
180	PAFAH1B3	MACROPHAGE_LYVE1_HIGH	SK	2.238750787171037e-19	1.9683285944620924e-17	1.0766957998275757	signif_early
181	C1orf53	MACROPHAGE_LYVE1_HIGH	SK	6.704268123482365e-05	0.000770077981422542	1.0765563249588013	signif_early
182	VWA5A	MACROPHAGE_LYVE1_HIGH	SK	1.8763410856106168e-11	6.870707434584283e-10	1.075952410697937	signif_early
183	TSPOAP1	MACROPHAGE_LYVE1_HIGH	SK	7.817761816137089e-07	1.3814930381039571e-05	1.0741605758666992	signif_early
184	ARL5B	MACROPHAGE_LYVE1_HIGH	SK	5.693027751283842e-30	1.2006523463815203e-27	1.0715007781982422	signif_early
185	MICAL1	MACROPHAGE_LYVE1_HIGH	SK	2.5221684703566112e-17	1.7996509158291865e-15	1.0707329511642456	signif_early
186	OSBPL6	MACROPHAGE_LYVE1_HIGH	SK	6.152664497860064e-06	9.07565676837951e-05	1.0705976486206057	signif_early
187	JAK3	MACROPHAGE_LYVE1_HIGH	SK	1.6893602168302333e-12	7.010318947100501e-11	1.0683974027633667	signif_early
188	NAA20	MACROPHAGE_LYVE1_HIGH	SK	2.3307177582976587e-28	4.243944106119923e-26	1.0678865909576416	signif_early
189	HIST1H2BK	MACROPHAGE_LYVE1_HIGH	SK	2.884042780304777e-09	7.794166547065351e-08	1.0672889947891235	signif_early
190	NFKBID	MACROPHAGE_LYVE1_HIGH	SK	3.835481314280971e-41	1.4861152134240757e-38	1.0666112899780271	signif_early
191	HADH	MACROPHAGE_LYVE1_HIGH	SK	7.582799614438694e-27	1.1918587205298407e-24	1.0648804903030396	signif_early
192	ANKRD39	MACROPHAGE_LYVE1_HIGH	SK	1.916853000017599e-10	6.147581873588685e-09	1.0625150203704834	signif_early
193	SLC26A6	MACROPHAGE_LYVE1_HIGH	SK	1.9398712300144367e-05	0.0002549916730830022	1.0590498447418213	signif_early
194	IDH2	MACROPHAGE_LYVE1_HIGH	SK	1.7347392921089257e-27	2.8902491345826807e-25	1.0548912286758425	signif_early
195	PTPMT1	MACROPHAGE_LYVE1_HIGH	SK	1.2856961389122114e-19	1.1578909929954784e-17	1.0546023845672607	signif_early
196	PRKCB	MACROPHAGE_LYVE1_HIGH	SK	2.3102348167882362e-26	3.436680560938286e-24	1.0544068813323977	signif_early
197	AL353719.1	MACROPHAGE_LYVE1_HIGH	SK	3.981920459374111e-06	6.072565379737489e-05	1.053532361984253	signif_early
198	EGR4	MACROPHAGE_LYVE1_HIGH	SK	5.374589345371379e-05	0.0006312727041468633	1.0510429143905642	signif_early
199	TMEM14A	MACROPHAGE_LYVE1_HIGH	SK	9.666475388989813e-07	1.6758912222264233e-05	1.0482330322265625	signif_early
200	MRPS34	MACROPHAGE_LYVE1_HIGH	SK	1.460717439471539e-26	2.202444638826725e-24	1.0470112562179563	signif_early
201	KANSL1-AS1	MACROPHAGE_LYVE1_HIGH	SK	2.469682426463921e-13	1.1335366090169529e-11	1.0466898679733276	signif_early
202	NFKB1	MACROPHAGE_LYVE1_HIGH	SK	6.740160695560636e-24	8.196920974360274e-22	1.0457748174667358	signif_early
203	BID	MACROPHAGE_LYVE1_HIGH	SK	2.7292431009824957e-30	5.867344426512174e-28	1.0449979305267334	signif_early
204	TNFAIP2	MACROPHAGE_LYVE1_HIGH	SK	2.4444636331866603e-29	4.848477213395589e-27	1.0430964231491089	signif_early
205	ACRBP	MACROPHAGE_LYVE1_HIGH	SK	5.780516783968455e-09	1.4899148062974658e-07	1.0404132604599001	signif_early
206	IMPA2	MACROPHAGE_LYVE1_HIGH	SK	8.763886927143698e-14	4.28835781595827e-12	1.04015052318573	signif_early
207	PSMB10	MACROPHAGE_LYVE1_HIGH	SK	4.705687048750341e-25	6.297305375038507e-23	1.036259651184082	signif_early
208	NDUFS6	MACROPHAGE_LYVE1_HIGH	SK	5.236435772579415e-38	1.646118045414069e-35	1.0355008840560913	signif_early
209	SLC25A34	MACROPHAGE_LYVE1_HIGH	SK	1.0533196066935556e-05	0.00014667244435538095	1.0345081090927124	signif_early
210	NDUFS3	MACROPHAGE_LYVE1_HIGH	SK	5.749001064596998e-29	1.1073307137254401e-26	1.0340520143508911	signif_early
211	GSTZ1	MACROPHAGE_LYVE1_HIGH	SK	4.363844776062996e-10	1.3340553727336804e-08	1.0332558155059814	signif_early
212	OCIAD2	MACROPHAGE_LYVE1_HIGH	SK	3.3935480530255568e-12	1.3494010527794466e-10	1.0319476127624512	signif_early
213	BIN1	MACROPHAGE_LYVE1_HIGH	SK	1.7791351110052876e-44	7.800571074857657e-42	1.0308183431625366	signif_early
214	ATP5F1A	MACROPHAGE_LYVE1_HIGH	SK	8.328942749673077e-35	2.2382018572952118e-32	1.0264166593551636	signif_early
215	NUDT14	MACROPHAGE_LYVE1_HIGH	SK	1.1835402028894274e-22	1.3234203570698488e-20	1.0255157947540283	signif_early
216	PTRHD1	MACROPHAGE_LYVE1_HIGH	SK	1.335985967556173e-26	2.032772804150995e-24	1.0240693092346191	signif_early
217	HK3	MACROPHAGE_LYVE1_HIGH	SK	7.128841163741562e-08	1.5445204503133699e-06	1.0228835344314575	signif_early
218	PDK2	MACROPHAGE_LYVE1_HIGH	SK	1.6273677081922144e-11	6.031940686582977e-10	1.0227805376052856	signif_early
219	IKBKE	MACROPHAGE_LYVE1_HIGH	SK	2.9908243443110267e-05	0.00037228333508080696	1.0206754207611084	signif_early
220	PRADC1	MACROPHAGE_LYVE1_HIGH	SK	8.900745315011423e-10	2.6200586164912604e-08	1.0181766748428345	signif_early
221	DERA	MACROPHAGE_LYVE1_HIGH	SK	1.561381104654495e-17	1.1335150581546203e-15	1.0154457092285156	signif_early
222	SLC25A20	MACROPHAGE_LYVE1_HIGH	SK	1.0897244693880685e-08	2.669985203599207e-07	1.014304518699646	signif_early
223	ZNF580	MACROPHAGE_LYVE1_HIGH	SK	6.619101241532003e-16	4.0996596946157867e-14	1.0133415460586548	signif_early
224	NDUFAB1	MACROPHAGE_LYVE1_HIGH	SK	1.7210487259698042e-29	3.4756839785918674e-27	1.0127053260803225	signif_early
225	SAMHD1	MACROPHAGE_LYVE1_HIGH	SK	1.0206342104738612e-31	2.3782918294692306e-29	1.010661005973816	signif_early
226	DNASE2	MACROPHAGE_LYVE1_HIGH	SK	1.215347912849968e-09	3.5338414617789384e-08	1.0099314451217651	signif_early
227	RMDN1	MACROPHAGE_LYVE1_HIGH	SK	2.7981085979668927e-12	1.1233563217042508e-10	1.0097990036010742	signif_early
228	CSRNP1	MACROPHAGE_LYVE1_HIGH	SK	9.815065100156213e-40	3.516748379219412e-37	1.008626937866211	signif_early
229	RPUSD3	MACROPHAGE_LYVE1_HIGH	SK	4.377322162046538e-15	2.510518572869445e-13	1.0083636045455933	signif_early
230	FKBP1C	MACROPHAGE_LYVE1_HIGH	SK	1.2725038046134524e-10	4.157095272287202e-09	1.0069873332977295	signif_early
231	AC104695.3	MACROPHAGE_LYVE1_HIGH	SK	1.9772877272747e-11	7.224471671956969e-10	1.005221962928772	signif_early
232	IGF2BP2	MACROPHAGE_LYVE1_HIGH	SK	1.668442052789949e-22	1.8348457453157318e-20	1.0034445524215698	signif_early
233	NUP188	MACROPHAGE_LYVE1_HIGH	SK	6.559347574701531e-08	1.4248408075893378e-06	1.0014777183532717	signif_early
234	RPS4Y1	MACROPHAGE_PROLIFERATING	SK	1.2948829194656954e-51	3.602040561223698e-48	3.1462519168853764	signif_early
235	ZFY	MACROPHAGE_PROLIFERATING	SK	1.7299775478246474e-21	1.1323211867438147e-18	2.8874099254608154	signif_early
236	BCL2A1	MACROPHAGE_PROLIFERATING	SK	1.2975900182968244e-97	2.165742620038314e-93	2.675412893295288	signif_early
237	IL1B	MACROPHAGE_PROLIFERATING	SK	1.3204760926622948e-139	4.407881244916007e-135	2.586136817932129	signif_early
238	TMSB4Y	MACROPHAGE_PROLIFERATING	SK	2.277015505443312e-06	0.000208816084030778	2.552231311798096	signif_early
239	DDX3Y	MACROPHAGE_PROLIFERATING	SK	4.0322709940133895e-29	4.6414220017641707e-26	2.319164991378784	signif_early
240	NPHS1	MACROPHAGE_PROLIFERATING	SK	3.843756708760286e-15	1.5248227891460546e-12	2.225738525390625	signif_early
241	NR4A3	MACROPHAGE_PROLIFERATING	SK	4.784042797391271e-65	3.19392265239436e-61	2.2176167964935303	signif_early
242	CYB5D1	MACROPHAGE_PROLIFERATING	SK	2.0236341951657317e-40	3.973584298166311e-37	2.183265924453736	signif_early
243	IL1A	MACROPHAGE_PROLIFERATING	SK	5.754729548924639e-34	9.147553670126351e-31	2.1440780162811284	signif_early
244	KLF10	MACROPHAGE_PROLIFERATING	SK	3.529579754093367e-48	8.415778697956477e-45	1.981841206550598	signif_early
245	KDM5D	MACROPHAGE_PROLIFERATING	SK	1.2720576796105072e-05	0.0008578294424864311	1.952789068222046	signif_early
246	MAP2K3	MACROPHAGE_PROLIFERATING	SK	6.06706987818621e-43	1.265780372523337e-39	1.9399590492248533	signif_early
247	CCL3L1	MACROPHAGE_PROLIFERATING	SK	1.0718664329324215e-87	1.192665779923905e-83	1.908643126487732	signif_early
248	DUSP2	MACROPHAGE_PROLIFERATING	SK	2.6237421310538105e-55	9.731459564078584e-52	1.886879563331604	signif_early
249	TNFAIP3	MACROPHAGE_PROLIFERATING	SK	1.5460201276567002e-81	1.290192447032708e-77	1.868921399116516	signif_early
250	PLAU	MACROPHAGE_PROLIFERATING	SK	6.016180640536822e-29	6.478262127798699e-26	1.8586775064468384	signif_early
251	PLAUR	MACROPHAGE_PROLIFERATING	SK	2.206524976908623e-53	7.365601025418675e-50	1.8275686502456665	signif_early
252	NLRP3	MACROPHAGE_PROLIFERATING	SK	1.0053280677227827e-33	1.5254025558479186e-30	1.800251841545105	signif_early
253	HMGA2	MACROPHAGE_PROLIFERATING	SK	1.2732249864606246e-26	1.1486898181903276e-23	1.7815797328948977	signif_early
254	EHD1	MACROPHAGE_PROLIFERATING	SK	3.99462771497688e-25	3.1130259139363073e-22	1.7517527341842651	signif_early
255	ADRA2B	MACROPHAGE_PROLIFERATING	SK	2.7301871424011683e-11	7.594698083374448e-09	1.716978669166565	signif_early
256	PIM3	MACROPHAGE_PROLIFERATING	SK	3.206026833450808e-29	3.8221564902650513e-26	1.7132279872894287	signif_early
257	TNF	MACROPHAGE_PROLIFERATING	SK	1.7367989214088834e-58	8.282297827935703e-55	1.7118351459503174	signif_early
258	SLC25A34	MACROPHAGE_PROLIFERATING	SK	1.051229455660335e-06	0.00010665984942066152	1.7114509344100952	signif_early
259	TSPOAP1	MACROPHAGE_PROLIFERATING	SK	1.908111445757463e-06	0.00017891760722143222	1.6917777061462402	signif_early
260	KDM6B	MACROPHAGE_PROLIFERATING	SK	3.847749668911808e-45	8.562782113196338e-42	1.647418737411499	signif_early
261	SOCS3	MACROPHAGE_PROLIFERATING	SK	4.70725264546709e-28	4.761600016919301e-25	1.6253720521926882	signif_early
262	ICAM1	MACROPHAGE_PROLIFERATING	SK	5.476238044744246e-56	2.2850287771450963e-52	1.607221603393555	signif_early
263	IQCN	MACROPHAGE_PROLIFERATING	SK	2.597659718171208e-11	7.286762945569166e-09	1.5775887966156006	signif_early
264	DLGAP1-AS2	MACROPHAGE_PROLIFERATING	SK	2.909931814424912e-09	5.582553672259655e-07	1.5681000947952268	signif_early
265	MAFF	MACROPHAGE_PROLIFERATING	SK	1.1160608945614176e-29	1.4328934123597952e-26	1.5512852668762207	signif_early
266	FFAR2	MACROPHAGE_PROLIFERATING	SK	1.6573840424448225e-08	2.609676260417482e-06	1.534332513809204	signif_early
267	RILPL2	MACROPHAGE_PROLIFERATING	SK	4.2925194559039306e-29	4.776286398584303e-26	1.5283974409103394	signif_early
268	ABL2	MACROPHAGE_PROLIFERATING	SK	7.041672946343795e-22	4.797103767793924e-19	1.50886070728302	signif_early
269	NFKB2	MACROPHAGE_PROLIFERATING	SK	1.4442076256352014e-20	8.457735921285729e-18	1.5077254772186282	signif_early
270	IL1RN	MACROPHAGE_PROLIFERATING	SK	9.29376852407678e-26	7.755882177555175e-23	1.5011227130889893	signif_early
271	LUCAT1	MACROPHAGE_PROLIFERATING	SK	1.9256575231110168e-14	7.142263753218763e-12	1.4985007047653198	signif_early
272	ACY3	MACROPHAGE_PROLIFERATING	SK	1.5480676633623067e-16	7.177228704263492e-14	1.4643081426620483	signif_early
273	ICAM4	MACROPHAGE_PROLIFERATING	SK	2.0113707566521947e-16	9.197474962713277e-14	1.4625566005706787	signif_early
274	EIF1AY	MACROPHAGE_PROLIFERATING	SK	7.759419932656155e-06	0.0005643076182396407	1.4565025568008425	signif_early
275	EGR3	MACROPHAGE_PROLIFERATING	SK	5.507857374741231e-21	3.3428688550224917e-18	1.4512754678726196	signif_early
276	LARGE1	MACROPHAGE_PROLIFERATING	SK	1.6079574431500966e-06	0.00015648754346878535	1.4448511600494385	signif_early
277	TAL1	MACROPHAGE_PROLIFERATING	SK	2.4839653609749912e-06	0.0002247079883867376	1.4222227334976196	signif_early
278	THAP2	MACROPHAGE_PROLIFERATING	SK	1.1476579954123453e-12	3.5803711724167767e-10	1.4198765754699707	signif_early
279	BIRC3	MACROPHAGE_PROLIFERATING	SK	2.6682314903303762e-15	1.0996078441817073e-12	1.4185298681259155	signif_early
280	LINC00346	MACROPHAGE_PROLIFERATING	SK	6.566213470124495e-09	1.15971836955675e-06	1.39907705783844	signif_early
281	CCL4L2	MACROPHAGE_PROLIFERATING	SK	3.3031462927156577e-62	1.8377054399523566e-58	1.37892484664917	signif_early
282	AC104695.3	MACROPHAGE_PROLIFERATING	SK	9.135128862989037e-08	1.1958421042174002e-05	1.3495231866836548	signif_early
283	NFKB1	MACROPHAGE_PROLIFERATING	SK	4.2476402616365066e-17	1.997049008080116e-14	1.3413909673690796	signif_early
284	BCL3	MACROPHAGE_PROLIFERATING	SK	1.2409698849856086e-15	5.243647560848682e-13	1.3360586166381836	signif_early
285	ZC3H12C	MACROPHAGE_PROLIFERATING	SK	4.995214215331619e-12	1.475621643557387e-09	1.3335400819778442	signif_early
286	FOSL2	MACROPHAGE_PROLIFERATING	SK	1.8311664198488077e-21	1.175503197326405e-18	1.3319638967514038	signif_early
287	NFKBID	MACROPHAGE_PROLIFERATING	SK	3.631892293307544e-26	3.108620426741004e-23	1.3097031116485596	signif_early
288	AC123595.1	MACROPHAGE_PROLIFERATING	SK	3.124828164752926e-06	0.00026609665552963633	1.3045893907546997	signif_early
289	PPARD	MACROPHAGE_PROLIFERATING	SK	1.331367274428058e-11	3.831238878248535e-09	1.300899863243103	signif_early
290	GRASP	MACROPHAGE_PROLIFERATING	SK	1.62588331711381e-10	3.9045763315522365e-08	1.2979884147644043	signif_early
291	NFKBIZ	MACROPHAGE_PROLIFERATING	SK	1.7217070886811107e-37	3.19290579595912e-34	1.2877808809280396	signif_early
292	FGL1	MACROPHAGE_PROLIFERATING	SK	2.2107555197957852e-08	3.3544195457410493e-06	1.2771236896514893	signif_early
293	PHLDA1	MACROPHAGE_PROLIFERATING	SK	1.0884166254860084e-15	4.658004535301083e-13	1.2747277021408079	signif_early
294	MMP19	MACROPHAGE_PROLIFERATING	SK	2.6150438313906552e-09	5.134869302097144e-07	1.2734086513519287	signif_early
295	TRIB1	MACROPHAGE_PROLIFERATING	SK	1.3569536563489102e-17	6.564705797475791e-15	1.2697466611862185	signif_early
296	PLEKHG2	MACROPHAGE_PROLIFERATING	SK	3.0230569984920567e-12	9.173878696969393e-10	1.2630865573883057	signif_early
297	BCL6	MACROPHAGE_PROLIFERATING	SK	8.43095627155518e-09	1.4285977223390025e-06	1.2599836587905884	signif_early
298	RALGDS	MACROPHAGE_PROLIFERATING	SK	2.264914874848087e-10	5.400365959807428e-08	1.2577053308486938	signif_early
299	EGR2	MACROPHAGE_PROLIFERATING	SK	8.403484246707598e-19	4.598634551464695e-16	1.2474372386932373	signif_early
300	TNFAIP2	MACROPHAGE_PROLIFERATING	SK	7.023127521391965e-16	3.084520779954493e-13	1.2444612979888916	signif_early
301	IGF2BP1	MACROPHAGE_PROLIFERATING	SK	5.8251754686777356e-08	7.904478956094775e-06	1.232109308242798	signif_early
302	CREM	MACROPHAGE_PROLIFERATING	SK	2.83985717582754e-25	2.312128594787783e-22	1.2173779010772705	signif_early
303	SLC35B2	MACROPHAGE_PROLIFERATING	SK	7.553575956236772e-12	2.1925732086533885e-09	1.209850549697876	signif_early
304	CFLAR	MACROPHAGE_PROLIFERATING	SK	5.471924895492377e-19	3.0443054156071836e-16	1.2050490379333496	signif_early
305	ZNF385A	MACROPHAGE_PROLIFERATING	SK	6.891942715678537e-12	2.0180696472988183e-09	1.2048150300979614	signif_early
306	ZNF331	MACROPHAGE_PROLIFERATING	SK	3.4675196061554553e-13	1.1347967840497572e-10	1.1992720365524292	signif_early
307	MIB2	MACROPHAGE_PROLIFERATING	SK	8.091179363470151e-06	0.0005833513138920022	1.1949589252471924	signif_early
308	ARL5B	MACROPHAGE_PROLIFERATING	SK	1.0000725404305015e-14	3.7935706218307475e-12	1.1811126470565796	signif_early
309	PIM2	MACROPHAGE_PROLIFERATING	SK	2.6826889411449957e-06	0.00023628189853393427	1.178817868232727	signif_early
310	RAB7B	MACROPHAGE_PROLIFERATING	SK	3.787522224352416e-08	5.357257600470678e-06	1.1773675680160522	signif_early
311	PRDM1	MACROPHAGE_PROLIFERATING	SK	2.7212038726117463e-15	1.107762274044545e-12	1.1684516668319702	signif_early
312	BTG2	MACROPHAGE_PROLIFERATING	SK	1.917092966341819e-33	2.7823687091067938e-30	1.1645972728729248	signif_early
313	CSRNP1	MACROPHAGE_PROLIFERATING	SK	1.0930003903550182e-19	6.290594143179461e-17	1.1645293235778809	signif_early
314	SPHK1	MACROPHAGE_PROLIFERATING	SK	9.328185800663632e-07	9.581051391137005e-05	1.1572682857513428	signif_early
315	STX11	MACROPHAGE_PROLIFERATING	SK	1.9096793858078168e-11	5.448462186123994e-09	1.1516917943954468	signif_early
316	CXCL2	MACROPHAGE_PROLIFERATING	SK	2.00910283332586e-21	1.2653936165896327e-18	1.1391092538833618	signif_early
317	ELL2	MACROPHAGE_PROLIFERATING	SK	3.779109981686058e-12	1.136490723411372e-09	1.1386133432388306	signif_early
318	BHLHE40	MACROPHAGE_PROLIFERATING	SK	5.5581056889892435e-15	2.1325876552201145e-12	1.1384161710739136	signif_early
319	IRAK2	MACROPHAGE_PROLIFERATING	SK	2.6525509142038014e-07	3.1510605717806785e-05	1.130707025527954	signif_early
320	NAB2	MACROPHAGE_PROLIFERATING	SK	3.0794493484669832e-06	0.00026357717615686245	1.1196550130844116	signif_early
321	MIR22HG	MACROPHAGE_PROLIFERATING	SK	3.852801655831236e-09	7.184936987335335e-07	1.1087706089019775	signif_early
322	SH2B3	MACROPHAGE_PROLIFERATING	SK	1.7074213948603436e-15	7.124429197729141e-13	1.0981088876724243	signif_early
323	CD83	MACROPHAGE_PROLIFERATING	SK	7.305990839446409e-36	1.2194064010578026e-32	1.0824211835861206	signif_early
324	BID	MACROPHAGE_PROLIFERATING	SK	4.608747842164315e-14	1.6366448055243298e-11	1.0812499523162842	signif_early
325	TP53INP2	MACROPHAGE_PROLIFERATING	SK	4.817006069372406e-06	0.00037406845132436587	1.0795334577560425	signif_early
326	RRP12	MACROPHAGE_PROLIFERATING	SK	2.3589237573402345e-08	3.5310867239360703e-06	1.077632188796997	signif_early
327	SNRNP25	MACROPHAGE_PROLIFERATING	SK	3.1071462457762957e-13	1.0269272161411737e-10	1.0750901699066162	signif_early
328	VPS37B	MACROPHAGE_PROLIFERATING	SK	3.034902256267014e-10	7.134371282848536e-08	1.0740436315536501	signif_early
329	AP003354.2	MACROPHAGE_PROLIFERATING	SK	4.9712992298410145e-08	6.857311553360453e-06	1.0701740980148315	signif_early
330	ZNF267	MACROPHAGE_PROLIFERATING	SK	1.3699755893209187e-10	3.3380405216877074e-08	1.0639916658401491	signif_early
331	REL	MACROPHAGE_PROLIFERATING	SK	3.0817388431585794e-16	1.3901557341010345e-13	1.0597052574157717	signif_early
332	AC074327.1	MACROPHAGE_PROLIFERATING	SK	3.6791361944040888e-06	0.00030474750696129745	1.05466628074646	signif_early
333	CCRL2	MACROPHAGE_PROLIFERATING	SK	2.184554358019365e-08	3.329799498860476e-06	1.0534086227416992	signif_early
334	TMEM88	MACROPHAGE_PROLIFERATING	SK	2.5464123256619165e-06	0.00022788683604000118	1.05298113822937	signif_early
335	SGK1	MACROPHAGE_PROLIFERATING	SK	1.5259879492096672e-18	8.085556148026651e-16	1.0452468395233154	signif_early
336	MIDN	MACROPHAGE_PROLIFERATING	SK	1.0887850008376531e-13	3.708646133975683e-11	1.0444306135177612	signif_early
337	CCAR2	MACROPHAGE_PROLIFERATING	SK	3.3495339666358435e-06	0.0002816392779351917	1.0366283655166626	signif_early
338	CXCL8	MACROPHAGE_PROLIFERATING	SK	1.0023356229492272e-30	1.3941235595695063e-27	1.0350801944732666	signif_early
339	MAP3K8	MACROPHAGE_PROLIFERATING	SK	6.015906572063333e-14	2.11386291875838e-11	1.0215375423431396	signif_early
340	SKI	MACROPHAGE_PROLIFERATING	SK	6.879763702122173e-08	9.149537535479691e-06	1.0204672813415527	signif_early
341	SIGLEC14	MACROPHAGE_PROLIFERATING	SK	3.591755057741524e-08	5.101973429041269e-06	1.0198400020599363	signif_early
342	USP2	MACROPHAGE_PROLIFERATING	SK	1.1670759061973082e-05	0.0008032610479334505	1.018285632133484	signif_early
343	S100A1	MACROPHAGE_PROLIFERATING	SK	1.6041971873942846e-06	0.00015648754346878535	1.014064073562622	signif_early
344	RCAN1	MACROPHAGE_PROLIFERATING	SK	9.133611586012515e-10	2.0058492654781823e-07	1.0124868154525757	signif_early
345	S100A13	MACROPHAGE_PROLIFERATING	SK	1.199311628454862e-10	2.9654978866260558e-08	1.0102943181991575	signif_early
346	REPIN1	MACROPHAGE_PROLIFERATING	SK	1.715448228614464e-08	2.6884214703934003e-06	1.0072132349014282	signif_early
347	C15orf48	MACROPHAGE_PROLIFERATING	SK	5.384532015171542e-06	0.0004103677241973544	1.005626916885376	signif_early
348	ARID3A	MACROPHAGE_PROLIFERATING	SK	7.328152066224512e-13	2.3297242297394333e-10	1.0039619207382202	signif_early
349	SLC12A7	MACROPHAGE_PROLIFERATING	SK	3.583119725159545e-10	8.30611941288547e-08	1.003585696220398	signif_early
350	RELB	MACROPHAGE_PROLIFERATING	SK	5.067712974008897e-08	6.961536081703332e-06	1.00139057636261	signif_early
351	HS3ST2	MACROPHAGE_LYVE1_HIGH	LI	1.179026869084026e-09	2.6297838232978873e-07	3.134843587875366	signif_early
352	EDNRB	MACROPHAGE_LYVE1_HIGH	LI	1.367791530493473e-50	4.5457183724420076e-46	2.91088604927063	signif_early
353	DHDH	MACROPHAGE_LYVE1_HIGH	LI	1.757267201243428e-21	4.492386012778776e-18	2.553838968276977	signif_early
354	VCAM1	MACROPHAGE_LYVE1_HIGH	LI	2.4217180983715458e-22	6.7069482734399965e-19	2.410033702850342	signif_early
355	BACE2	MACROPHAGE_LYVE1_HIGH	LI	3.4512309837981303e-16	2.524830358758316e-13	2.2791171073913574	signif_early
356	CNTNAP2	MACROPHAGE_LYVE1_HIGH	LI	1.643252545472626e-17	1.7616727450399115e-14	2.2731776237487797	signif_early
357	ME1	MACROPHAGE_LYVE1_HIGH	LI	5.495340040104635e-20	9.131606544641872e-17	2.261819839477539	signif_early
358	OAZ3	MACROPHAGE_LYVE1_HIGH	LI	1.3523624227203796e-05	0.0009542338164902143	2.132454633712769	signif_early
359	PTCRA	MACROPHAGE_LYVE1_HIGH	LI	1.3645823833352536e-08	2.325668252705837e-06	2.1266770362854004	signif_early
360	CETP	MACROPHAGE_LYVE1_HIGH	LI	7.65782664856054e-28	4.241670180637683e-24	2.0993027687072754	signif_early
361	CCL13	MACROPHAGE_LYVE1_HIGH	LI	1.0754793352866326e-17	1.191416007630532e-14	2.0886549949646	signif_early
362	MANCR	MACROPHAGE_LYVE1_HIGH	LI	6.485233284515668e-06	0.0004993637632782693	2.0419268608093257	signif_early
363	AC079015.1	MACROPHAGE_LYVE1_HIGH	LI	9.134701309298763e-06	0.0006731322911601664	2.01731276512146	signif_early
364	ATP6V0D2	MACROPHAGE_LYVE1_HIGH	LI	1.585043744928039e-07	2.0260516853437865e-05	1.9885009527206419	signif_early
365	CD5L	MACROPHAGE_LYVE1_HIGH	LI	4.435739519240912e-26	1.4741736718245246e-22	1.9796500205993648	signif_early
366	AC116563.1	MACROPHAGE_LYVE1_HIGH	LI	4.8766050105933095e-06	0.00038404997848828933	1.97922956943512	signif_early
367	PLPP3	MACROPHAGE_LYVE1_HIGH	LI	6.735669043726938e-14	3.109072569433625e-11	1.971659064292908	signif_early
368	SLC48A1	MACROPHAGE_LYVE1_HIGH	LI	1.734642689304209e-30	1.441227878408402e-26	1.9613120555877688	signif_early
369	NQO1	MACROPHAGE_LYVE1_HIGH	LI	2.7710928607966893e-15	1.5097459038642158e-12	1.91185462474823	signif_early
370	SUCNR1	MACROPHAGE_LYVE1_HIGH	LI	2.9011589440240567e-19	3.85668465382782e-16	1.9089081287384035	signif_early
371	LIMCH1	MACROPHAGE_LYVE1_HIGH	LI	1.4891407223674275e-07	1.9332071393421516e-05	1.8864521980285645	signif_early
372	OTOA	MACROPHAGE_LYVE1_HIGH	LI	2.6456993772185653e-15	1.4654528850413636e-12	1.883024334907532	signif_early
373	NDFIP2	MACROPHAGE_LYVE1_HIGH	LI	4.5829219337358394e-11	1.3478657304936006e-08	1.878637194633484	signif_early
374	AC015917.2	MACROPHAGE_LYVE1_HIGH	LI	5.391616387377082e-07	5.874917344855409e-05	1.858583927154541	signif_early
375	GNG12	MACROPHAGE_LYVE1_HIGH	LI	3.4574091670532904e-09	6.603651509071784e-07	1.8563891649246216	signif_early
376	PIR	MACROPHAGE_LYVE1_HIGH	LI	3.48284100733455e-16	2.524830358758316e-13	1.8548990488052368	signif_early
377	BBS5	MACROPHAGE_LYVE1_HIGH	LI	7.514803065887325e-06	0.0005637862439619543	1.8506853580474851	signif_early
378	OSGIN1	MACROPHAGE_LYVE1_HIGH	LI	1.1409692226157418e-13	4.861406556975842e-11	1.8180087804794312	signif_early
379	AL390729.1	MACROPHAGE_LYVE1_HIGH	LI	1.3292596011331315e-09	2.945107572270566e-07	1.8149368762969968	signif_early
380	TIMD4	MACROPHAGE_LYVE1_HIGH	LI	4.781119243648314e-37	5.2965238981136015e-33	1.793451905250549	signif_early
381	TSPAN13	MACROPHAGE_LYVE1_HIGH	LI	1.0782259786467266e-08	1.8761132028453045e-06	1.7687182426452637	signif_early
382	COL6A1	MACROPHAGE_LYVE1_HIGH	LI	5.330315957799967e-08	7.635677609548452e-06	1.7685410976409912	signif_early
383	CD82	MACROPHAGE_LYVE1_HIGH	LI	4.076501022173576e-17	3.870812427740475e-14	1.7678838968276978	signif_early
384	AK8	MACROPHAGE_LYVE1_HIGH	LI	2.98227516790603e-06	0.000252195758092084	1.7591968774795532	signif_early
385	SCD	MACROPHAGE_LYVE1_HIGH	LI	2.8820208632601513e-21	5.986317585599241e-18	1.7203909158706665	signif_early
386	LRRC39	MACROPHAGE_LYVE1_HIGH	LI	1.626415280254682e-10	4.3944947499174066e-08	1.712522268295288	signif_early
387	MARCO	MACROPHAGE_LYVE1_HIGH	LI	1.1752442020645974e-16	1.0014888669593546e-13	1.710291624069214	signif_early
388	TDP2	MACROPHAGE_LYVE1_HIGH	LI	1.2400770806983653e-15	7.493222127259904e-13	1.6976565122604368	signif_early
389	SDC3	MACROPHAGE_LYVE1_HIGH	LI	8.776183857503082e-20	1.3888937824774167e-16	1.674876689910889	signif_early
390	C1orf54	MACROPHAGE_LYVE1_HIGH	LI	1.1965873702836264e-18	1.5295147947694625e-15	1.6719509363174438	signif_early
391	GCLC	MACROPHAGE_LYVE1_HIGH	LI	1.983901686345733e-16	1.608121674244246e-13	1.6545101404190063	signif_early
392	FUCA1	MACROPHAGE_LYVE1_HIGH	LI	2.7529165349923856e-21	5.986317585599241e-18	1.6531776189804075	signif_early
393	ADTRP	MACROPHAGE_LYVE1_HIGH	LI	1.6415501343776438e-09	3.4971331516606804e-07	1.6453090906143188	signif_early
394	CXCL12	MACROPHAGE_LYVE1_HIGH	LI	4.682399623015674e-16	3.241976438985477e-13	1.641582489013672	signif_early
395	EPHX1	MACROPHAGE_LYVE1_HIGH	LI	4.733894042796999e-14	2.2475176374045066e-11	1.6392984390258791	signif_early
396	MMD	MACROPHAGE_LYVE1_HIGH	LI	4.874870799419543e-16	3.306356247916513e-13	1.6082707643508911	signif_early
397	IGF2R	MACROPHAGE_LYVE1_HIGH	LI	5.069702871251388e-12	1.7369742806512228e-09	1.5993146896362305	signif_early
398	FABP3	MACROPHAGE_LYVE1_HIGH	LI	2.174953906107935e-19	3.1427138311126566e-16	1.5845899581909182	signif_early
399	AP000439.3	MACROPHAGE_LYVE1_HIGH	LI	4.196045092530197e-09	7.923372875292533e-07	1.5829516649246216	signif_early
400	HSD17B14	MACROPHAGE_LYVE1_HIGH	LI	1.5355921943965862e-14	7.732404695238809e-12	1.5724045038223269	signif_early
401	TMIGD3	MACROPHAGE_LYVE1_HIGH	LI	2.4272824568895886e-14	1.1862986054745383e-11	1.5692895650863647	signif_early
402	SPATS2L	MACROPHAGE_LYVE1_HIGH	LI	1.950101525234521e-17	2.0253023153013773e-14	1.522950530052185	signif_early
403	GCLM	MACROPHAGE_LYVE1_HIGH	LI	7.214717132062523e-12	2.421958678454201e-09	1.5210633277893066	signif_early
404	TRIM47	MACROPHAGE_LYVE1_HIGH	LI	6.579414233333339e-10	1.539860934018311e-07	1.5199899673461914	signif_early
405	SPARC	MACROPHAGE_LYVE1_HIGH	LI	2.1224338204615227e-07	2.618272672994617e-05	1.5119776725769043	signif_early
406	PLBD2	MACROPHAGE_LYVE1_HIGH	LI	2.3856982034451302e-11	7.27397193516472e-09	1.4971160888671875	signif_early
407	CUL9	MACROPHAGE_LYVE1_HIGH	LI	2.07043943791008e-11	6.491413611273925e-09	1.4884071350097656	signif_early
408	IGFBP4	MACROPHAGE_LYVE1_HIGH	LI	2.2349586472703645e-14	1.1086062042296015e-11	1.4812641143798828	signif_early
409	EPB41L2	MACROPHAGE_LYVE1_HIGH	LI	9.536922541597424e-16	5.869445995323126e-13	1.4780019521713257	signif_early
410	SLC36A1	MACROPHAGE_LYVE1_HIGH	LI	1.9519761860946263e-09	4.0293153148241503e-07	1.4664767980575562	signif_early
411	SELENBP1	MACROPHAGE_LYVE1_HIGH	LI	1.2129014813962685e-11	3.9519184149729e-09	1.4500528573989868	signif_early
412	TLN2	MACROPHAGE_LYVE1_HIGH	LI	2.749693921451107e-06	0.00023431622509104125	1.4406180381774902	signif_early
413	SEPT10	MACROPHAGE_LYVE1_HIGH	LI	1.4187251381677523e-05	0.0009884677409196453	1.4171833992004397	signif_early
414	LGALS3	MACROPHAGE_LYVE1_HIGH	LI	3.5706513468628766e-16	2.524830358758316e-13	1.4170013666152954	signif_early
415	FEZ1	MACROPHAGE_LYVE1_HIGH	LI	3.2914627585828617e-12	1.1637071629653495e-09	1.3975547552108765	signif_early
416	CD84	MACROPHAGE_LYVE1_HIGH	LI	5.124971778463037e-16	3.406466241708811e-13	1.3946820497512815	signif_early
417	APOC1	MACROPHAGE_LYVE1_HIGH	LI	2.563649182505925e-17	2.5818277858000574e-14	1.3818142414093018	signif_early
418	NT5DC1	MACROPHAGE_LYVE1_HIGH	LI	1.11013478311811e-08	1.921573926153504e-06	1.3618903160095217	signif_early
419	FAM174B	MACROPHAGE_LYVE1_HIGH	LI	6.084580276308731e-07	6.502088131924257e-05	1.3479434251785278	signif_early
420	MGLL	MACROPHAGE_LYVE1_HIGH	LI	7.731219736475464e-14	3.5197172153702134e-11	1.3450610637664795	signif_early
421	KCNK13	MACROPHAGE_LYVE1_HIGH	LI	1.4073170628387945e-05	0.0009825793123190024	1.3439960479736328	signif_early
422	GPNMB	MACROPHAGE_LYVE1_HIGH	LI	2.490307191221129e-10	6.465849155706485e-08	1.34161376953125	signif_early
423	GSR	MACROPHAGE_LYVE1_HIGH	LI	8.263073543668753e-09	1.4761434531768288e-06	1.3390804529190063	signif_early
424	SLC23A2	MACROPHAGE_LYVE1_HIGH	LI	2.1515475101815984e-09	4.386780978734677e-07	1.33739173412323	signif_early
425	PSMD14	MACROPHAGE_LYVE1_HIGH	LI	2.7572531411619195e-10	7.048811607182711e-08	1.329356670379639	signif_early
426	SPP1	MACROPHAGE_LYVE1_HIGH	LI	3.929720971394299e-15	2.10645720585997e-12	1.3232319355010986	signif_early
427	CDH5	MACROPHAGE_LYVE1_HIGH	LI	4.336693062047885e-08	6.266332922786932e-06	1.3225445747375488	signif_early
428	FPR3	MACROPHAGE_LYVE1_HIGH	LI	2.726349602666205e-09	5.425598963772973e-07	1.319494605064392	signif_early
429	ACTN1	MACROPHAGE_LYVE1_HIGH	LI	4.907567020134898e-11	1.4306849328698525e-08	1.3132537603378296	signif_early
430	POR	MACROPHAGE_LYVE1_HIGH	LI	9.632594158199513e-14	4.197055900396457e-11	1.3092077970504759	signif_early
431	SLFN5	MACROPHAGE_LYVE1_HIGH	LI	1.9949523330786948e-07	2.5113729483915655e-05	1.2941769361495972	signif_early
432	S100A13	MACROPHAGE_LYVE1_HIGH	LI	5.428330504183587e-10	1.2978786760865995e-07	1.2921366691589355	signif_early
433	ACVRL1	MACROPHAGE_LYVE1_HIGH	LI	2.762377815356095e-09	5.464575256877647e-07	1.2914879322052002	signif_early
434	ACOT13	MACROPHAGE_LYVE1_HIGH	LI	3.090994908365872e-09	5.972449115385546e-07	1.289826512336731	signif_early
435	ANKRD39	MACROPHAGE_LYVE1_HIGH	LI	7.060275898312297e-06	0.0005357105232979702	1.281092643737793	signif_early
436	SNX8	MACROPHAGE_LYVE1_HIGH	LI	3.748509057936378e-10	9.296861942646088e-08	1.2803921699523926	signif_early
437	ADI1	MACROPHAGE_LYVE1_HIGH	LI	2.271328845611911e-15	1.279412590763835e-12	1.2791578769683838	signif_early
438	OAS3	MACROPHAGE_LYVE1_HIGH	LI	2.2792206457886e-06	0.0002025345155918765	1.2782299518585205	signif_early
439	RAB42	MACROPHAGE_LYVE1_HIGH	LI	1.6067523654137948e-08	2.6969095006142447e-06	1.2768676280975342	signif_early
440	C3orf14	MACROPHAGE_LYVE1_HIGH	LI	7.731827378052519e-07	7.998261809102894e-05	1.2757827043533323	signif_early
441	CD38	MACROPHAGE_LYVE1_HIGH	LI	5.434944466165687e-07	5.902775960410145e-05	1.2720197439193726	signif_early
442	PPARG	MACROPHAGE_LYVE1_HIGH	LI	2.3565533750375853e-07	2.889951840073767e-05	1.2713370323181152	signif_early
443	ABCG2	MACROPHAGE_LYVE1_HIGH	LI	5.354211445319822e-13	2.1700227216312079e-10	1.2658621072769165	signif_early
444	LILRB4	MACROPHAGE_LYVE1_HIGH	LI	2.1453153639726343e-11	6.663309421146405e-09	1.2622885704040527	signif_early
445	MT1H	MACROPHAGE_LYVE1_HIGH	LI	1.47565070564573e-09	3.163985519447109e-07	1.2595134973526	signif_early
446	APOE	MACROPHAGE_LYVE1_HIGH	LI	2.6985507674318148e-18	3.321616155734405e-15	1.255024790763855	signif_early
447	HBZ	MACROPHAGE_LYVE1_HIGH	LI	1.7474978814548764e-06	0.00016132317942297602	1.253479242324829	signif_early
448	ARSB	MACROPHAGE_LYVE1_HIGH	LI	1.849321315184237e-07	2.345814678963089e-05	1.2478206157684326	signif_early
449	SNX24	MACROPHAGE_LYVE1_HIGH	LI	2.2594807666014667e-08	3.6101722979439017e-06	1.244472861289978	signif_early
450	SLC39A1	MACROPHAGE_LYVE1_HIGH	LI	3.0468275980197717e-10	7.671080938832509e-08	1.2430856227874756	signif_early
451	BLOC1S2	MACROPHAGE_LYVE1_HIGH	LI	1.2724643759202294e-10	3.55370429154058e-08	1.2386399507522583	signif_early
452	SIGLEC14	MACROPHAGE_LYVE1_HIGH	LI	2.0276513157369158e-10	5.348171732317511e-08	1.2358771562576294	signif_early
453	MAPK13	MACROPHAGE_LYVE1_HIGH	LI	2.275849565636533e-06	0.0002025345155918765	1.2324904203414917	signif_early
454	LGALS9	MACROPHAGE_LYVE1_HIGH	LI	8.147924413677714e-14	3.659298918434665e-11	1.2314505577087402	signif_early
455	GMFB	MACROPHAGE_LYVE1_HIGH	LI	1.8710025926224488e-08	3.093577122547983e-06	1.2290046215057373	signif_early
456	ALG3	MACROPHAGE_LYVE1_HIGH	LI	2.6191504327836327e-07	3.1652671084775e-05	1.226095199584961	signif_early
457	ATP6V1A	MACROPHAGE_LYVE1_HIGH	LI	4.4558452618656383e-10	1.0809165068090704e-07	1.2199369668960571	signif_early
458	NDUFC2	MACROPHAGE_LYVE1_HIGH	LI	1.4696618982696966e-09	3.163985519447109e-07	1.2112791538238523	signif_early
459	CLIC2	MACROPHAGE_LYVE1_HIGH	LI	2.597201339266193e-10	6.691115450323462e-08	1.207360863685608	signif_early
460	BCL2L1	MACROPHAGE_LYVE1_HIGH	LI	4.101549657819353e-07	4.684223413332248e-05	1.2058206796646118	signif_early
461	VEGFB	MACROPHAGE_LYVE1_HIGH	LI	6.599377741441533e-08	9.215282347019658e-06	1.2020633220672607	signif_early
462	FCGR3A	MACROPHAGE_LYVE1_HIGH	LI	3.5209550450465823e-16	2.524830358758316e-13	1.197370171546936	signif_early
463	NPDC1	MACROPHAGE_LYVE1_HIGH	LI	1.8881865091093903e-06	0.0001728704970901969	1.191077470779419	signif_early
464	ATP13A2	MACROPHAGE_LYVE1_HIGH	LI	7.515114222637832e-06	0.0005637862439619543	1.1908138990402222	signif_early
465	RAB32	MACROPHAGE_LYVE1_HIGH	LI	1.7142835435456527e-19	2.5896590584634647e-16	1.1886928081512451	signif_early
466	MMP24OS	MACROPHAGE_LYVE1_HIGH	LI	1.7162188272778528e-10	4.599743266592916e-08	1.1883565187454224	signif_early
467	HTATIP2	MACROPHAGE_LYVE1_HIGH	LI	2.209646541792023e-08	3.5476035347785555e-06	1.1775565147399902	signif_early
468	TXNRD1	MACROPHAGE_LYVE1_HIGH	LI	6.212602803233868e-09	1.1407162517274828e-06	1.1631478071212769	signif_early
469	CMKLR1	MACROPHAGE_LYVE1_HIGH	LI	4.221652815286159e-10	1.0316353651707367e-07	1.1623014211654663	signif_early
470	SQOR	MACROPHAGE_LYVE1_HIGH	LI	1.8647913872842952e-07	2.356443991064877e-05	1.160802125930786	signif_early
471	SULT1A1	MACROPHAGE_LYVE1_HIGH	LI	1.6789738043477806e-09	3.5370101278337076e-07	1.1583439111709597	signif_early
472	EPAS1	MACROPHAGE_LYVE1_HIGH	LI	1.3392498294222573e-07	1.773252144662124e-05	1.1502454280853271	signif_early
473	CALU	MACROPHAGE_LYVE1_HIGH	LI	1.8399795809821864e-08	3.0574940697180992e-06	1.1494011878967283	signif_early
474	SGPL1	MACROPHAGE_LYVE1_HIGH	LI	1.932098814544562e-09	4.0132107501608725e-07	1.147371768951416	signif_early
475	SGPP1	MACROPHAGE_LYVE1_HIGH	LI	2.3341591370540017e-06	0.000205394938534253	1.1442009210586548	signif_early
476	NCEH1	MACROPHAGE_LYVE1_HIGH	LI	3.7555057171272455e-07	4.3187016264016214e-05	1.1434247493743896	signif_early
477	GADD45G	MACROPHAGE_LYVE1_HIGH	LI	1.155511445959616e-05	0.0008366507057738973	1.1427587270736694	signif_early
478	CD59	MACROPHAGE_LYVE1_HIGH	LI	4.0375116479816844e-09	7.667580691944189e-07	1.1414166688919067	signif_early
479	BACE1	MACROPHAGE_LYVE1_HIGH	LI	1.3235904608992155e-05	0.000941931592666478	1.1410969495773315	signif_early
480	PLA2G7	MACROPHAGE_LYVE1_HIGH	LI	2.3468202532032463e-11	7.221687434718213e-09	1.1346474885940552	signif_early
481	ODC1	MACROPHAGE_LYVE1_HIGH	LI	1.263179132699181e-07	1.6792198118449832e-05	1.1343673467636108	signif_early
482	GSTM4	MACROPHAGE_LYVE1_HIGH	LI	3.929935950781673e-08	5.728398745099918e-06	1.1340744495391846	signif_early
483	S100A9	MACROPHAGE_LYVE1_HIGH	LI	1.3243793509098187e-15	7.848879462081641e-13	1.13301420211792	signif_early
484	GNG11	MACROPHAGE_LYVE1_HIGH	LI	2.386567140142001e-06	0.0002087241377249454	1.131839394569397	signif_early
485	TCEAL3	MACROPHAGE_LYVE1_HIGH	LI	8.354045208040082e-09	1.47679967257449e-06	1.1316711902618408	signif_early
486	RND3	MACROPHAGE_LYVE1_HIGH	LI	2.9961174366860344e-07	3.581761398950492e-05	1.1294480562210083	signif_early
487	PSMA2	MACROPHAGE_LYVE1_HIGH	LI	2.01775116128181e-07	2.5260858235364146e-05	1.1262073516845703	signif_early
488	GOSR2	MACROPHAGE_LYVE1_HIGH	LI	3.2504029451205864e-06	0.00027210048231268914	1.1258893013000488	signif_early
489	UGCG	MACROPHAGE_LYVE1_HIGH	LI	2.3757308431346603e-07	2.9027587809094593e-05	1.1255600452423096	signif_early
490	DMAC1	MACROPHAGE_LYVE1_HIGH	LI	2.477309123575481e-09	4.95969225378961e-07	1.1226582527160645	signif_early
491	SLC46A1	MACROPHAGE_LYVE1_HIGH	LI	9.99157193388349e-07	0.00010001804266586867	1.1178749799728394	signif_early
492	PLA2G15	MACROPHAGE_LYVE1_HIGH	LI	1.294364375469604e-08	2.2173662708431353e-06	1.1164203882217407	signif_early
493	HK3	MACROPHAGE_LYVE1_HIGH	LI	1.3919812376364625e-06	0.0001314235921920744	1.1127183437347412	signif_early
494	RXRA	MACROPHAGE_LYVE1_HIGH	LI	1.4013182055950736e-09	3.0639085029438603e-07	1.1071314811706543	signif_early
495	HSPA6	MACROPHAGE_LYVE1_HIGH	LI	2.046808537719641e-09	4.1989898112700344e-07	1.1066540479660034	signif_early
496	ME2	MACROPHAGE_LYVE1_HIGH	LI	2.5907828040638167e-08	4.061418665578155e-06	1.103875756263733	signif_early
497	LILRB5	MACROPHAGE_LYVE1_HIGH	LI	6.190197272547237e-16	4.03382384619284e-13	1.1009846925735474	signif_early
498	GPR137B	MACROPHAGE_LYVE1_HIGH	LI	1.9636335125506207e-08	3.2306631760449182e-06	1.100690484046936	signif_early
499	ANKH	MACROPHAGE_LYVE1_HIGH	LI	2.3211322837288692e-08	3.690933508011735e-06	1.0996804237365725	signif_early
500	ECI2	MACROPHAGE_LYVE1_HIGH	LI	6.564044909987351e-06	0.0005038093961628629	1.0969214439392092	signif_early
501	TMEM37	MACROPHAGE_LYVE1_HIGH	LI	6.1318264577888104e-09	1.132139558323074e-06	1.0965344905853271	signif_early
502	SELENON	MACROPHAGE_LYVE1_HIGH	LI	1.1556945641650156e-06	0.0001126344667022291	1.0964829921722412	signif_early
503	SLC6A6	MACROPHAGE_LYVE1_HIGH	LI	7.000216322152116e-06	0.0005323688541199164	1.0936998128890991	signif_early
504	VOPP1	MACROPHAGE_LYVE1_HIGH	LI	7.211534638048625e-07	7.560509216432429e-05	1.092829704284668	signif_early
505	ATP1A1	MACROPHAGE_LYVE1_HIGH	LI	9.212320162501013e-10	2.097001700551772e-07	1.0881929397583008	signif_early
506	CCR1	MACROPHAGE_LYVE1_HIGH	LI	4.0496204340780737e-10	9.969265593048203e-08	1.087161660194397	signif_early
507	GALC	MACROPHAGE_LYVE1_HIGH	LI	1.3906380322270556e-06	0.0001314235921920744	1.0866165161132812	signif_early
508	SLC38A6	MACROPHAGE_LYVE1_HIGH	LI	7.749414161795547e-07	7.998261809102894e-05	1.07941997051239	signif_early
509	DNASE2	MACROPHAGE_LYVE1_HIGH	LI	3.400579158169089e-07	3.9793960472743483e-05	1.076594352722168	signif_early
510	SIGLEC9	MACROPHAGE_LYVE1_HIGH	LI	1.4722997532408904e-07	1.918839607812069e-05	1.0661014318466189	signif_early
511	CD44	MACROPHAGE_LYVE1_HIGH	LI	8.281794668699479e-09	1.4761434531768288e-06	1.0633472204208374	signif_early
512	IGSF6	MACROPHAGE_LYVE1_HIGH	LI	2.941139659896269e-16	2.2731589641161067e-13	1.0597302913665771	signif_early
513	DENND2D	MACROPHAGE_LYVE1_HIGH	LI	1.0337857717122046e-05	0.000753740895328871	1.05967116355896	signif_early
514	CD28	MACROPHAGE_LYVE1_HIGH	LI	8.1403951385194e-08	1.131957707253363e-05	1.0587040185928345	signif_early
515	SIGLEC7	MACROPHAGE_LYVE1_HIGH	LI	5.4408197102344026e-08	7.760523701713741e-06	1.0561667680740356	signif_early
516	RPS27L	MACROPHAGE_LYVE1_HIGH	LI	3.3007294148986045e-13	1.3581288611820728e-10	1.03753399848938	signif_early
517	SIGLEC1	MACROPHAGE_LYVE1_HIGH	LI	2.8650573941884358e-08	4.428712438998068e-06	1.0311319828033447	signif_early
518	ENG	MACROPHAGE_LYVE1_HIGH	LI	7.471618614829972e-09	1.356894934673548e-06	1.0284162759780884	signif_early
519	SMIM30	MACROPHAGE_LYVE1_HIGH	LI	3.434621762191212e-08	5.095813376993873e-06	1.0273103713989258	signif_early
520	COMMD4	MACROPHAGE_LYVE1_HIGH	LI	4.495983019570135e-07	5.082295907224281e-05	1.0272430181503296	signif_early
521	GM2A	MACROPHAGE_LYVE1_HIGH	LI	1.7215486765494791e-07	2.192105314806337e-05	1.023686408996582	signif_early
522	MARCKSL1	MACROPHAGE_LYVE1_HIGH	LI	1.4334086321837628e-07	1.882921046719177e-05	1.0231833457946775	signif_early
523	IFI6	MACROPHAGE_LYVE1_HIGH	LI	8.231578654192219e-08	1.1398678541392675e-05	1.0205159187316897	signif_early
524	C2	MACROPHAGE_LYVE1_HIGH	LI	1.5021300433631594e-08	2.5341010081792502e-06	1.0193434953689575	signif_early
525	ADORA3	MACROPHAGE_LYVE1_HIGH	LI	1.2203093222837002e-05	0.0008764043310493	1.0168938636779783	signif_early
526	APH1B	MACROPHAGE_LYVE1_HIGH	LI	9.987221099736372e-06	0.0007310909824419352	1.0147749185562134	signif_early
527	NAGK	MACROPHAGE_LYVE1_HIGH	LI	2.017576006196267e-10	5.348171732317511e-08	1.012878656387329	signif_early
528	CD40	MACROPHAGE_LYVE1_HIGH	LI	2.0731979324817547e-06	0.00018723005458722456	1.0078247785568235	signif_early
529	BAG3	MACROPHAGE_LYVE1_HIGH	LI	2.9951895995603297e-07	3.581761398950492e-05	1.0017021894454956	signif_early
530	LILRB1	MACROPHAGE_LYVE1_HIGH	LI	1.2669677311627045e-06	0.0001222222645706403	1.001209020614624	signif_early
531	GBA	MACROPHAGE_LYVE1_HIGH	LI	2.680216578125421e-06	0.00023076248123684003	1.0005663633346558	signif_early
532	IGFBP4	MACROPHAGE_PROLIFERATING	LI	5.201466571324834e-32	1.7214253617799542e-28	1.124414563179016	signif_early
533	CNTNAP2	MACROPHAGE_PROLIFERATING	LI	1.290015057513826e-16	1.0946935468825662e-13	1.1021080017089844	signif_early
534	SPP1	MACROPHAGE_PROLIFERATING	LI	6.366835061177323e-25	1.316940039685397e-21	1.0952976942062378	signif_early
535	TREM2	MACROPHAGE_PROLIFERATING	LI	2.2448550590258606e-22	3.376976280839131e-19	1.0558946132659912	signif_early
536	IGLV2-11	MACROPHAGE_IRON_RECYCLING	LI	0.00010142672252119947	0.0005718574821800072	3.329051971435547	signif_late
537	MIR4300HG	MACROPHAGE_IRON_RECYCLING	LI	1.6110433548873607e-05	0.00010080476054471536	3.1417274475097656	signif_late
538	VMO1	MACROPHAGE_IRON_RECYCLING	LI	0.0	0.0	2.0635514259338383	signif_late
539	HS3ST4	MACROPHAGE_IRON_RECYCLING	LI	3.328672403030306e-05	0.0002005956707450696	1.9459884166717532	signif_late
540	HLA-DRB5	MACROPHAGE_IRON_RECYCLING	LI	0.0	0.0	1.8907495737075808	signif_late
541	GABRB3	MACROPHAGE_IRON_RECYCLING	LI	4.437124617728479e-06	2.9664731034246313e-05	1.8200150728225708	signif_late
542	DLGAP2	MACROPHAGE_IRON_RECYCLING	LI	9.707983341217907e-15	1.3483310196135985e-13	1.693124294281006	signif_late
543	SDC2	MACROPHAGE_IRON_RECYCLING	LI	0.0	0.0	1.6430927515029907	signif_late
544	CXADR	MACROPHAGE_IRON_RECYCLING	LI	0.0	0.0	1.6258264780044556	signif_late
545	TCF4-AS2	MACROPHAGE_IRON_RECYCLING	LI	0.00012361918225829434	0.0006867732347683018	1.6205916404724119	signif_late
546	AC134312.1	MACROPHAGE_IRON_RECYCLING	LI	1.6250737806669894e-05	0.0001015863511309162	1.6079884767532349	signif_late
547	HLA-DPB1	MACROPHAGE_IRON_RECYCLING	LI	0.0	0.0	1.5435322523117063	signif_late
548	EQTN	MACROPHAGE_IRON_RECYCLING	LI	3.016304680039164e-05	0.00018257163323788045	1.5424777269363403	signif_late
549	C5AR1	MACROPHAGE_IRON_RECYCLING	LI	0.0	0.0	1.5371248722076416	signif_late
550	HLA-DQA2	MACROPHAGE_IRON_RECYCLING	LI	0.0	0.0	1.5287681818008425	signif_late
551	BX088651.4	MACROPHAGE_IRON_RECYCLING	LI	4.053559410033921e-07	3.0175380223577575e-06	1.5237022638320925	signif_late
552	HLA-DPA1	MACROPHAGE_IRON_RECYCLING	LI	0.0	0.0	1.4901202917099	signif_late
553	IFIT2	MACROPHAGE_IRON_RECYCLING	LI	0.0	0.0	1.483986258506775	signif_late
554	NKD1	MACROPHAGE_IRON_RECYCLING	LI	8.254460607035345e-05	0.00047111241790412736	1.475342869758606	signif_late
555	EIF1AY	MACROPHAGE_IRON_RECYCLING	LI	1.4646651212957707e-183	5.08778410555373e-181	1.4477803707122805	signif_late
556	PIEZO2	MACROPHAGE_IRON_RECYCLING	LI	4.651643975164005e-131	8.822083401173114e-129	1.443596363067627	signif_late
557	HLA-DQA1	MACROPHAGE_IRON_RECYCLING	LI	0.0	0.0	1.4335756301879885	signif_late
558	AL136317.2	MACROPHAGE_IRON_RECYCLING	LI	1.616036440766895e-07	1.2548047657719418e-06	1.428241491317749	signif_late
559	HLA-DRB1	MACROPHAGE_IRON_RECYCLING	LI	0.0	0.0	1.4118685722351074	signif_late
560	AC106897.1	MACROPHAGE_IRON_RECYCLING	LI	1.2208602727150721e-06	8.692209061401809e-06	1.4055110216140747	signif_late
561	SDS	MACROPHAGE_IRON_RECYCLING	LI	1.6081906735209338e-172	5.006631342093472e-170	1.4000108242034912	signif_late
562	AVPI1	MACROPHAGE_IRON_RECYCLING	LI	0.0	0.0	1.386091947555542	signif_late
563	FOSL2	MACROPHAGE_IRON_RECYCLING	LI	0.0	0.0	1.3582780361175537	signif_late
564	HLA-F	MACROPHAGE_IRON_RECYCLING	LI	2.029443003924789e-304	2.232387304317268e-301	1.3374234437942505	signif_late
565	CREM	MACROPHAGE_IRON_RECYCLING	LI	0.0	0.0	1.3356143236160278	signif_late
566	EXT1	MACROPHAGE_IRON_RECYCLING	LI	9.534701579939001e-292	8.989861489656772e-289	1.330907106399536	signif_late
567	GALR2	MACROPHAGE_IRON_RECYCLING	LI	3.1633866322729643e-48	1.623511024339157e-46	1.3263484239578247	signif_late
568	FAM95B1	MACROPHAGE_IRON_RECYCLING	LI	3.6164940732321713e-28	9.750351668027914e-27	1.3202066421508791	signif_late
569	CAB39L	MACROPHAGE_IRON_RECYCLING	LI	3.242566775030173e-158	8.49243679174569e-156	1.3121877908706665	signif_late
570	AC021752.1	MACROPHAGE_IRON_RECYCLING	LI	1.1996559118033091e-11	1.3174257933280934e-10	1.3090782165527344	signif_late
571	KLF9	MACROPHAGE_IRON_RECYCLING	LI	2.0065028246627487e-79	1.865199808841429e-77	1.3051040172576904	signif_late
572	RPS4Y1	MACROPHAGE_IRON_RECYCLING	LI	6.217588762764273e-256	4.10360858342442e-253	1.3031413555145264	signif_late
573	GPRIN3	MACROPHAGE_IRON_RECYCLING	LI	1.2438633106340172e-191	4.829116382461478e-189	1.289700984954834	signif_late
574	MOB3B	MACROPHAGE_IRON_RECYCLING	LI	7.360799477282868e-185	2.640286769025377e-182	1.2823350429534912	signif_late
575	TMEM176B	MACROPHAGE_IRON_RECYCLING	LI	2.0649740951433715e-249	1.2857385875420995e-246	1.2804405689239502	signif_late
576	SLC16A10	MACROPHAGE_IRON_RECYCLING	LI	1.0091564382983712e-259	7.085566481669414e-257	1.2787963151931765	signif_late
577	FPR2	MACROPHAGE_IRON_RECYCLING	LI	2.4083411473357546e-176	7.868837412087119e-174	1.2671719789505005	signif_late
578	CXCR4	MACROPHAGE_IRON_RECYCLING	LI	1.2680987591735933e-273	1.0206648549446e-270	1.2664371728897097	signif_late
579	CTTNBP2NL	MACROPHAGE_IRON_RECYCLING	LI	1.3348743854201447e-236	7.22145159325652e-234	1.2589735984802246	signif_late
580	AC005674.1	MACROPHAGE_IRON_RECYCLING	LI	3.1164513693182733e-06	2.1235369644332652e-05	1.257479548454285	signif_late
581	HLA-DMA	MACROPHAGE_IRON_RECYCLING	LI	0.0	0.0	1.257453203201294	signif_late
582	HLA-DRA	MACROPHAGE_IRON_RECYCLING	LI	0.0	0.0	1.244654893875122	signif_late
583	FGL2	MACROPHAGE_IRON_RECYCLING	LI	0.0	0.0	1.2436152696609497	signif_late
584	GBP7	MACROPHAGE_IRON_RECYCLING	LI	1.6141859439264005e-05	0.00010098224862477957	1.2236506938934326	signif_late
585	CHMP1B	MACROPHAGE_IRON_RECYCLING	LI	0.0	0.0	1.2216403484344482	signif_late
586	RGS9	MACROPHAGE_IRON_RECYCLING	LI	1.1244401303191615e-111	1.733949733669735e-109	1.2196272611618042	signif_late
587	STAT4	MACROPHAGE_IRON_RECYCLING	LI	2.74416517663579e-82	2.6871647130261446e-80	1.2147241830825806	signif_late
588	APBB3	MACROPHAGE_IRON_RECYCLING	LI	5.794614879128605e-184	2.034279691608978e-181	1.2117688655853271	signif_late
589	TCF4	MACROPHAGE_IRON_RECYCLING	LI	0.0	0.0	1.2088321447372437	signif_late
590	MT3	MACROPHAGE_IRON_RECYCLING	LI	4.529908590046569e-15	6.440628327080429e-14	1.203425049781799	signif_late
591	FGF9	MACROPHAGE_IRON_RECYCLING	LI	2.8602857626784313e-38	1.1052626483417827e-36	1.2010643482208252	signif_late
592	CACNA1G	MACROPHAGE_IRON_RECYCLING	LI	7.122887412707972e-26	1.7398614701655302e-24	1.1951884031295776	signif_late
593	TTTY14	MACROPHAGE_IRON_RECYCLING	LI	2.1327970752336876e-27	5.626083411887426e-26	1.1919947862625122	signif_late
594	LGALS9C	MACROPHAGE_IRON_RECYCLING	LI	6.817800228800627e-39	2.688021595584477e-37	1.1893012523651123	signif_late
595	C17orf107	MACROPHAGE_IRON_RECYCLING	LI	5.701982631075888e-55	3.40262977984637e-53	1.1879541873931885	signif_late
596	RGMA	MACROPHAGE_IRON_RECYCLING	LI	1.1278682398779173e-28	3.1382505831341723e-27	1.1835541725158691	signif_late
597	ANKRD33	MACROPHAGE_IRON_RECYCLING	LI	3.213559587291084e-10	3.184608600018192e-09	1.1818253993988037	signif_late
598	CADPS2	MACROPHAGE_IRON_RECYCLING	LI	1.2930570986457723e-10	1.3243601568997668e-09	1.1810637712478638	signif_late
599	SH3BP5	MACROPHAGE_IRON_RECYCLING	LI	3.149944373006931e-289	2.735478008137598e-286	1.1755248308181765	signif_late
600	CASP9	MACROPHAGE_IRON_RECYCLING	LI	6.558402941190526e-141	1.452532195028774e-138	1.1638553142547607	signif_late
601	CCDC141	MACROPHAGE_IRON_RECYCLING	LI	4.2647832979079175e-23	9.097469219842356e-22	1.1626622676849363	signif_late
602	CYTIP	MACROPHAGE_IRON_RECYCLING	LI	3.313356846864443e-260	2.3769733901418837e-257	1.1608587503433228	signif_late
603	PPP1R3B	MACROPHAGE_IRON_RECYCLING	LI	4.01160702748899e-87	4.2294898372887115e-85	1.1597938537597656	signif_late
604	C9orf72	MACROPHAGE_IRON_RECYCLING	LI	1.1071896121446368e-264	8.303922091084775e-262	1.1559160947799685	signif_late
605	HPS3	MACROPHAGE_IRON_RECYCLING	LI	2.3627625700930848e-225	1.1637487285533103e-222	1.1512398719787598	signif_late
606	ST6GALNAC2	MACROPHAGE_IRON_RECYCLING	LI	8.764678989241366e-30	2.5172707279805484e-28	1.148991584777832	signif_late
607	AC091814.1	MACROPHAGE_IRON_RECYCLING	LI	6.182511169305178e-05	0.0003596384075217185	1.1403909921646118	signif_late
608	KNDC1	MACROPHAGE_IRON_RECYCLING	LI	4.146819904455775e-14	5.47237192724643e-13	1.1373316049575806	signif_late
609	NOTCH3	MACROPHAGE_IRON_RECYCLING	LI	2.975563866417189e-185	1.0910400843529692e-182	1.1316933631896973	signif_late
610	TMEM176A	MACROPHAGE_IRON_RECYCLING	LI	1.1719319158409147e-165	3.42245603741152e-163	1.1282321214675903	signif_late
611	WIPI1	MACROPHAGE_IRON_RECYCLING	LI	7.756971231212109e-200	3.240253805443033e-197	1.1267497539520264	signif_late
612	PLAUR	MACROPHAGE_IRON_RECYCLING	LI	0.0	0.0	1.1208707094192505	signif_late
613	VEGFA	MACROPHAGE_IRON_RECYCLING	LI	8.378239200391962e-173	2.658479746278219e-170	1.120340347290039	signif_late
614	PDE4B	MACROPHAGE_IRON_RECYCLING	LI	1.6340186394801115e-244	9.629038411222088e-242	1.1191779375076294	signif_late
615	SPTLC3	MACROPHAGE_IRON_RECYCLING	LI	6.503463835568134e-98	8.31838397572668e-96	1.1126251220703125	signif_late
616	FGD4	MACROPHAGE_IRON_RECYCLING	LI	1.3437539365769708e-133	2.6553221501221576e-131	1.1099549531936646	signif_late
617	KCNMA1	MACROPHAGE_IRON_RECYCLING	LI	1.022792292580396e-230	5.357483437325884e-228	1.1082472801208496	signif_late
618	SYN1	MACROPHAGE_IRON_RECYCLING	LI	4.4648620292951255e-59	2.929233538106145e-57	1.107492208480835	signif_late
619	HTRA1	MACROPHAGE_IRON_RECYCLING	LI	9.621017598318766e-05	0.0005444925068504875	1.1059367656707764	signif_late
620	HIF1A	MACROPHAGE_IRON_RECYCLING	LI	1.0406122717460589e-307	1.226435891700712e-304	1.1027880907058716	signif_late
621	FPR3	MACROPHAGE_IRON_RECYCLING	LI	4.1010853180874083e-230	2.0820894691828374e-227	1.0989397764205933	signif_late
622	ANKRD20A3	MACROPHAGE_IRON_RECYCLING	LI	1.9374289282486284e-11	2.0941747341043143e-10	1.0974873304367063	signif_late
623	CLEC2B	MACROPHAGE_IRON_RECYCLING	LI	9.48530213512861e-187	3.597873223669472e-184	1.0946131944656372	signif_late
624	RGS2	MACROPHAGE_IRON_RECYCLING	LI	0.0	0.0	1.0941063165664673	signif_late
625	LGALS9B	MACROPHAGE_IRON_RECYCLING	LI	4.2580039143833925e-17	6.844331669491083e-16	1.0926443338394165	signif_late
626	CD55	MACROPHAGE_IRON_RECYCLING	LI	0.0	0.0	1.0872007608413696	signif_late
627	HLA-DQB2	MACROPHAGE_IRON_RECYCLING	LI	2.284407686573168e-07	1.747460678185316e-06	1.0804028511047363	signif_late
628	TNFSF13B	MACROPHAGE_IRON_RECYCLING	LI	1.2821394769955664e-257	8.81470890434452e-255	1.0781079530715942	signif_late
629	SEMA6D	MACROPHAGE_IRON_RECYCLING	LI	2.0580949805362266e-50	1.1025508824301212e-48	1.0770097970962524	signif_late
630	VDR	MACROPHAGE_IRON_RECYCLING	LI	2.6758264588417025e-17	4.343446785134096e-16	1.0703414678573608	signif_late
631	TREML4	MACROPHAGE_IRON_RECYCLING	LI	2.6669877532197523e-05	0.00016244111453719422	1.0700528621673584	signif_late
632	KMO	MACROPHAGE_IRON_RECYCLING	LI	1.7821959614538115e-104	2.4403513165135176e-102	1.0598491430282593	signif_late
633	TNR	MACROPHAGE_IRON_RECYCLING	LI	3.112827567178248e-06	2.1215057768872815e-05	1.0585411787033079	signif_late
634	PRKAG2-AS1	MACROPHAGE_IRON_RECYCLING	LI	1.8738219644508902e-85	1.9144311091913123e-83	1.0546520948410034	signif_late
635	SYCP2	MACROPHAGE_IRON_RECYCLING	LI	3.5395852599645403e-07	2.6571044945138736e-06	1.047748565673828	signif_late
636	RNF144B	MACROPHAGE_IRON_RECYCLING	LI	1.2217261835177983e-206	5.235969357933422e-204	1.0465971231460571	signif_late
637	C12orf60	MACROPHAGE_IRON_RECYCLING	LI	2.274040472038829e-21	4.504401895395039e-20	1.042203068733215	signif_late
638	ITGAX	MACROPHAGE_IRON_RECYCLING	LI	7.438494416632433e-119	1.2653109059220117e-116	1.038129806518555	signif_late
639	IGSF21	MACROPHAGE_IRON_RECYCLING	LI	1.6429191555938862e-157	4.235650948015488e-155	1.0369879007339478	signif_late
640	TMSB4Y	MACROPHAGE_IRON_RECYCLING	LI	1.813547386731153e-16	2.8031411598186446e-15	1.0366383790969849	signif_late
641	MICU3	MACROPHAGE_IRON_RECYCLING	LI	7.601080153724645e-78	6.967656807580925e-76	1.0354534387588499	signif_late
642	UTY	MACROPHAGE_IRON_RECYCLING	LI	8.306060960946766e-56	5.09479575671456e-54	1.0333532094955444	signif_late
643	AP001610.1	MACROPHAGE_IRON_RECYCLING	LI	0.00017550711519119508	0.0009547864822468576	1.0332971811294556	signif_late
644	TRIM9	MACROPHAGE_IRON_RECYCLING	LI	1.4026789247621729e-06	9.911863922302292e-06	1.03170907497406	signif_late
645	ELL2	MACROPHAGE_IRON_RECYCLING	LI	2.056164201823759e-211	9.556819529603388e-209	1.0303531885147097	signif_late
646	LILRA5	MACROPHAGE_IRON_RECYCLING	LI	2.7941511173476245e-195	1.124475449664288e-192	1.0300315618515017	signif_late
647	DDX3Y	MACROPHAGE_IRON_RECYCLING	LI	2.1929437404548487e-118	3.692201195663776e-116	1.0257225036621094	signif_late
648	TMEM140	MACROPHAGE_IRON_RECYCLING	LI	2.7215144064469347e-179	9.258760351829778e-177	1.0255275964736938	signif_late
649	SCYGR10	MACROPHAGE_IRON_RECYCLING	LI	7.420167326703453e-07	5.389952053295487e-06	1.0206524133682249	signif_late
650	ADAMTS15	MACROPHAGE_IRON_RECYCLING	LI	1.459499782504096e-23	3.2002320812382173e-22	1.0172227621078491	signif_late
651	PLSCR1	MACROPHAGE_IRON_RECYCLING	LI	4.1532346320826016e-272	3.263255782350616e-269	1.016480565071106	signif_late
652	FAM110B	MACROPHAGE_IRON_RECYCLING	LI	1.7705391279516449e-91	2.0078278770585664e-89	1.0152546167373655	signif_late
653	TTTY15	MACROPHAGE_IRON_RECYCLING	LI	4.453655922837457e-18	7.529233885944471e-17	1.0146002769470217	signif_late
654	DHCR7	MACROPHAGE_IRON_RECYCLING	LI	3.683132514494269e-77	3.3299554240633113e-75	1.0128833055496216	signif_late
655	NDST3	MACROPHAGE_IRON_RECYCLING	LI	3.706790876266542e-163	1.0109429662545112e-160	1.0103752613067627	signif_late
656	AMPD2	MACROPHAGE_IRON_RECYCLING	LI	4.084225625742332e-167	1.2142292400855578e-164	1.0059820413589478	signif_late
657	AC092140.1	MACROPHAGE_IRON_RECYCLING	LI	7.135209946116168e-08	5.735978763016652e-07	1.0022251605987549	signif_late
658	AC245014.3	MACROPHAGE_IRON_RECYCLING	SP	1.3240228600635138e-06	1.5053079426222272e-05	3.282604217529297	signif_late
659	Z93241.1	MACROPHAGE_IRON_RECYCLING	SP	1.2172210991514878e-06	1.3881777038702465e-05	2.8856289386749268	signif_late
660	AC245128.3	MACROPHAGE_IRON_RECYCLING	SP	0.00011755313130973772	0.0009195710519520734	2.770559549331665	signif_late
661	LTB	MACROPHAGE_IRON_RECYCLING	SP	5.833670464342108e-13	1.4281049834728835e-11	2.750398874282837	signif_late
662	PLAC8	MACROPHAGE_IRON_RECYCLING	SP	1.854215431403648e-05	0.00017235656819227895	2.7393956184387207	signif_late
663	PGA3	MACROPHAGE_IRON_RECYCLING	SP	2.368495470682589e-09	3.959503556176027e-08	2.7371230125427246	signif_late
664	TMEM176B	MACROPHAGE_IRON_RECYCLING	SP	1.599525660711479e-15	4.8711889665479496e-14	2.7214152812957764	signif_late
665	CCL3L1	MACROPHAGE_IRON_RECYCLING	SP	6.627601635328885e-13	1.6117255065090604e-11	2.699432849884033	signif_late
666	IGHM	MACROPHAGE_IRON_RECYCLING	SP	3.567902747005044e-05	0.00031695204821836643	2.6119418144226074	signif_late
667	AC007952.4	MACROPHAGE_IRON_RECYCLING	SP	1.448593026580996e-07	1.9117844041545605e-06	2.6112651824951167	signif_late
668	ZNF821	MACROPHAGE_IRON_RECYCLING	SP	2.065536830000654e-05	0.00019140795623034918	2.538626194000244	signif_late
669	ATP2B1-AS1	MACROPHAGE_IRON_RECYCLING	SP	5.791037048942442e-16	1.8216714567079647e-14	2.499553680419922	signif_late
670	PARL	MACROPHAGE_IRON_RECYCLING	SP	3.6393341883831634e-06	3.845485610619693e-05	2.433100700378418	signif_late
671	IL18	MACROPHAGE_IRON_RECYCLING	SP	1.836545215401517e-16	6.080086076974412e-15	2.404441595077514	signif_late
672	PSMA2	MACROPHAGE_IRON_RECYCLING	SP	1.558841957921773e-08	2.3692821725343198e-07	2.3936314582824707	signif_late
673	AC004687.1	MACROPHAGE_IRON_RECYCLING	SP	2.446419973215708e-10	4.5789727093470925e-09	2.3906166553497314	signif_late
674	CCND3	MACROPHAGE_IRON_RECYCLING	SP	1.5739453688608244e-07	2.06485899184189e-06	2.3382503986358643	signif_late
675	CYB5D2	MACROPHAGE_IRON_RECYCLING	SP	6.083736791344119e-05	0.0005139397877397805	2.336932897567749	signif_late
676	CD300LF	MACROPHAGE_IRON_RECYCLING	SP	3.737507723604436e-07	4.696451099649297e-06	2.335179567337036	signif_late
677	PRADC1	MACROPHAGE_IRON_RECYCLING	SP	7.2889355541994645e-09	1.1430391919584586e-07	2.331721067428589	signif_late
678	HNRNPA1L2	MACROPHAGE_IRON_RECYCLING	SP	9.594777077911057e-07	1.133719407994828e-05	2.3274383544921875	signif_late
679	SLC39A3	MACROPHAGE_IRON_RECYCLING	SP	3.432386269022065e-05	0.0003057347456918039	2.3202567100524902	signif_late
680	SLC31A2	MACROPHAGE_IRON_RECYCLING	SP	1.0069055373637292e-10	1.976343432476594e-09	2.3195178508758545	signif_late
681	ILF3-DT	MACROPHAGE_IRON_RECYCLING	SP	1.1045383737385737e-06	1.2768401829659508e-05	2.301920890808105	signif_late
682	WDR33	MACROPHAGE_IRON_RECYCLING	SP	1.230100896269057e-10	2.3652980780410765e-09	2.2893192768096924	signif_late
683	AVPI1	MACROPHAGE_IRON_RECYCLING	SP	3.643122337731924e-11	7.558907470251438e-10	2.2777607440948486	signif_late
684	BIN2	MACROPHAGE_IRON_RECYCLING	SP	7.606595740467797e-14	2.0320916068214174e-12	2.275808572769165	signif_late
685	PID1	MACROPHAGE_IRON_RECYCLING	SP	2.52932859162456e-12	5.813237283585757e-11	2.272933006286621	signif_late
686	SLC38A6	MACROPHAGE_IRON_RECYCLING	SP	1.3495764807143404e-09	2.3307855324629436e-08	2.2685315608978267	signif_late
687	EMG1	MACROPHAGE_IRON_RECYCLING	SP	6.220569748065349e-05	0.0005244274873254278	2.260389804840088	signif_late
688	CD37	MACROPHAGE_IRON_RECYCLING	SP	0.00011924746723152556	0.0009286252610662221	2.25872802734375	signif_late
689	HLA-F	MACROPHAGE_IRON_RECYCLING	SP	3.435634929308499e-10	6.263878391235941e-09	2.2443573474884038	signif_late
690	SLC1A5	MACROPHAGE_IRON_RECYCLING	SP	8.892394273015734e-08	1.2038401792527605e-06	2.2402141094207764	signif_late
691	TCOF1	MACROPHAGE_IRON_RECYCLING	SP	1.986150250399042e-05	0.00018420624574158026	2.2291877269744877	signif_late
692	LINC00877	MACROPHAGE_IRON_RECYCLING	SP	2.542950004534794e-05	0.00022935092855189322	2.228527784347534	signif_late
693	SLC16A9	MACROPHAGE_IRON_RECYCLING	SP	7.080030652398036e-05	0.0005801730767263635	2.2173047065734863	signif_late
694	RABGGTB	MACROPHAGE_IRON_RECYCLING	SP	4.9608050634532396e-11	1.0034783233247037e-09	2.199370145797729	signif_late
695	HLA-DQB1	MACROPHAGE_IRON_RECYCLING	SP	1.090097965290336e-13	2.8500245064069e-12	2.1959083080291752	signif_late
696	ARMCX1	MACROPHAGE_IRON_RECYCLING	SP	6.938446737559244e-08	9.629678932072887e-07	2.1855998039245605	signif_late
697	TMEM176A	MACROPHAGE_IRON_RECYCLING	SP	1.1514480734191043e-08	1.7638648509583155e-07	2.166841983795166	signif_late
698	IL16	MACROPHAGE_IRON_RECYCLING	SP	1.770912631204065e-13	4.522733085082011e-12	2.1659035682678223	signif_late
699	SERPINA1	MACROPHAGE_IRON_RECYCLING	SP	5.582637934667791e-11	1.1278838388104328e-09	2.155334711074829	signif_late
700	MRPL12	MACROPHAGE_IRON_RECYCLING	SP	6.019537585306945e-06	6.127552063984505e-05	2.150828123092652	signif_late
701	MPHOSPH10	MACROPHAGE_IRON_RECYCLING	SP	3.574377222008193e-06	3.77805617972122e-05	2.1499574184417725	signif_late
702	MGME1	MACROPHAGE_IRON_RECYCLING	SP	9.639279983870156e-07	1.1385710960947771e-05	2.1462259292602544	signif_late
703	ARPC1A	MACROPHAGE_IRON_RECYCLING	SP	8.368382564530444e-06	8.381814553504403e-05	2.1448926925659184	signif_late
704	NENF	MACROPHAGE_IRON_RECYCLING	SP	8.750982914600369e-07	1.0358670649054328e-05	2.1284132003784184	signif_late
705	WAC-AS1	MACROPHAGE_IRON_RECYCLING	SP	2.6126232979948356e-07	3.3182523169962826e-06	2.1281569004058842	signif_late
706	TIMM9	MACROPHAGE_IRON_RECYCLING	SP	8.577677466163942e-08	1.1645711282366177e-06	2.1128385066986084	signif_late
707	TMEM107	MACROPHAGE_IRON_RECYCLING	SP	1.6568823462216356e-06	1.8721581768564454e-05	2.1121256351470947	signif_late
708	ASCL2	MACROPHAGE_IRON_RECYCLING	SP	3.531509862483832e-05	0.00031388773362517536	2.096276998519897	signif_late
709	ARMC10	MACROPHAGE_IRON_RECYCLING	SP	3.0454381578333282e-05	0.0002722210167405991	2.0881145000457764	signif_late
710	ARL14EP	MACROPHAGE_IRON_RECYCLING	SP	5.179521029100085e-08	7.240164792706133e-07	2.0826261043548584	signif_late
711	KCNJ10	MACROPHAGE_IRON_RECYCLING	SP	5.873733527026997e-05	0.0004973425216061542	2.076788663864136	signif_late
712	CYB5A	MACROPHAGE_IRON_RECYCLING	SP	8.670694939768982e-12	1.874286887209017e-10	2.0740623474121094	signif_late
713	HTATIP2	MACROPHAGE_IRON_RECYCLING	SP	6.019490018757002e-08	8.371850016415069e-07	2.06782865524292	signif_late
714	NT5DC1	MACROPHAGE_IRON_RECYCLING	SP	3.519047234654084e-06	3.7219523246470895e-05	2.067544937133789	signif_late
715	NDUFA9	MACROPHAGE_IRON_RECYCLING	SP	1.6793914498221844e-06	1.8956489221832454e-05	2.0669548511505127	signif_late
716	MRPL9	MACROPHAGE_IRON_RECYCLING	SP	1.3744443745120042e-08	2.097692607209761e-07	2.0661852359771733	signif_late
717	MED4	MACROPHAGE_IRON_RECYCLING	SP	2.8309401618363583e-07	3.5845208258963957e-06	2.065924406051636	signif_late
718	NDUFB8	MACROPHAGE_IRON_RECYCLING	SP	6.519520451269583e-08	9.055863077901672e-07	2.0622682571411133	signif_late
719	RHOC	MACROPHAGE_IRON_RECYCLING	SP	3.7767447437632493e-07	4.73496129304329e-06	2.053711414337158	signif_late
720	ADRM1	MACROPHAGE_IRON_RECYCLING	SP	1.5186114761158633e-11	3.2361493137615937e-10	2.0463738441467285	signif_late
721	C1orf174	MACROPHAGE_IRON_RECYCLING	SP	1.0336535468605194e-05	0.000100873484081788	2.042809247970581	signif_late
722	CFD	MACROPHAGE_IRON_RECYCLING	SP	1.6679743418318332e-10	3.196113291274868e-09	2.041022777557373	signif_late
723	STX11	MACROPHAGE_IRON_RECYCLING	SP	1.2175474140129091e-17	4.45441876367798e-16	2.0366628170013428	signif_late
724	ATAD1	MACROPHAGE_IRON_RECYCLING	SP	1.390810320029526e-05	0.00013375478253659933	2.0359544754028316	signif_late
725	PGA4	MACROPHAGE_IRON_RECYCLING	SP	1.0937159176856545e-05	0.00010648356357261596	2.0244932174682617	signif_late
726	SLC39A4	MACROPHAGE_IRON_RECYCLING	SP	0.00010506902551186384	0.0008420033634005022	1.9978878498077397	signif_late
727	BET1	MACROPHAGE_IRON_RECYCLING	SP	1.7384972800930896e-05	0.0001620099198211292	1.9978418350219729	signif_late
728	CYTIP	MACROPHAGE_IRON_RECYCLING	SP	1.5156266715896182e-08	2.3068253313409448e-07	1.9959779977798464	signif_late
729	BCAM	MACROPHAGE_IRON_RECYCLING	SP	1.6185436061753998e-12	3.7803737773332635e-11	1.9770619869232176	signif_late
730	C1orf54	MACROPHAGE_IRON_RECYCLING	SP	1.2502257380229591e-14	3.5492459943032893e-13	1.976650714874268	signif_late
731	HMGCL	MACROPHAGE_IRON_RECYCLING	SP	1.7879958610934107e-05	0.00016634145461024574	1.9753330945968628	signif_late
732	SIAH2	MACROPHAGE_IRON_RECYCLING	SP	3.945412132254792e-09	6.422711599542345e-08	1.9708025455474851	signif_late
733	THYN1	MACROPHAGE_IRON_RECYCLING	SP	1.451056692192657e-07	1.914271957753799e-06	1.968883037567139	signif_late
734	PDE6G	MACROPHAGE_IRON_RECYCLING	SP	8.28148998033668e-20	3.502477213806586e-18	1.964375138282776	signif_late
735	SNAPC5	MACROPHAGE_IRON_RECYCLING	SP	6.772977611124088e-05	0.0005649500341304085	1.9628468751907349	signif_late
736	TMBIM4	MACROPHAGE_IRON_RECYCLING	SP	2.398655647789741e-09	4.002559951531287e-08	1.9534114599227903	signif_late
737	UNC50	MACROPHAGE_IRON_RECYCLING	SP	1.0588126689713043e-05	0.00010320693015292647	1.9498651027679443	signif_late
738	MPC2	MACROPHAGE_IRON_RECYCLING	SP	3.3193004789690682e-09	5.4807401268569135e-08	1.947723150253296	signif_late
739	HLA-DQA1	MACROPHAGE_IRON_RECYCLING	SP	9.968328846017479e-11	1.960062663045993e-09	1.9457768201828003	signif_late
740	HIGD1A	MACROPHAGE_IRON_RECYCLING	SP	7.96302605632351e-05	0.0006440722933743882	1.9448477029800413	signif_late
741	COQ5	MACROPHAGE_IRON_RECYCLING	SP	8.03137137067223e-05	0.0006493535693961299	1.9404251575469968	signif_late
742	ODC1	MACROPHAGE_IRON_RECYCLING	SP	1.2054145869886032e-06	1.3761365769925464e-05	1.933266282081604	signif_late
743	CHTOP	MACROPHAGE_IRON_RECYCLING	SP	2.8235703466407657e-07	3.576558486191117e-06	1.925414443016052	signif_late
744	PSENEN	MACROPHAGE_IRON_RECYCLING	SP	2.661321288528522e-06	2.9039221041076814e-05	1.924140810966492	signif_late
745	PSMG1	MACROPHAGE_IRON_RECYCLING	SP	7.913192833865191e-05	0.0006405115677788142	1.923718810081482	signif_late
746	TSPAN13	MACROPHAGE_IRON_RECYCLING	SP	2.065060166550462e-08	3.0626786945436515e-07	1.9222021102905276	signif_late
747	SCN1B	MACROPHAGE_IRON_RECYCLING	SP	1.7585597802693566e-07	2.29884773173314e-06	1.919045209884644	signif_late
748	ZFAND6	MACROPHAGE_IRON_RECYCLING	SP	4.564381046133171e-12	1.0179216071393279e-10	1.9082919359207156	signif_late
749	EGR1	MACROPHAGE_IRON_RECYCLING	SP	9.568742452117225e-12	2.0563159137028785e-10	1.904764175415039	signif_late
750	LSP1	MACROPHAGE_IRON_RECYCLING	SP	1.243074570807235e-05	0.00012059901812938602	1.901987671852112	signif_late
751	GMPR2	MACROPHAGE_IRON_RECYCLING	SP	3.2062629887133886e-06	3.412962208745346e-05	1.901266098022461	signif_late
752	AKIRIN2	MACROPHAGE_IRON_RECYCLING	SP	1.8664010740932464e-13	4.755584185168409e-12	1.9001281261444087	signif_late
753	TADA3	MACROPHAGE_IRON_RECYCLING	SP	2.655918834528866e-07	3.3706524794464e-06	1.898358702659607	signif_late
754	PDHA1	MACROPHAGE_IRON_RECYCLING	SP	3.441575456974275e-06	3.643509125752567e-05	1.8956806659698489	signif_late
755	DDIT3	MACROPHAGE_IRON_RECYCLING	SP	6.242631349477407e-11	1.25661927341002e-09	1.894507646560669	signif_late
756	EHD1	MACROPHAGE_IRON_RECYCLING	SP	2.961027371311398e-08	4.3144990535525286e-07	1.8920705318450928	signif_late
757	ITPA	MACROPHAGE_IRON_RECYCLING	SP	1.4948875226365706e-06	1.6931648984986066e-05	1.8915637731552124	signif_late
758	NDFIP2	MACROPHAGE_IRON_RECYCLING	SP	1.1190613842400723e-06	1.287329292555545e-05	1.8914263248443604	signif_late
759	ABI3	MACROPHAGE_IRON_RECYCLING	SP	8.097430926677484e-14	2.161471614511739e-12	1.890097737312317	signif_late
760	CTSH	MACROPHAGE_IRON_RECYCLING	SP	5.48640425132575e-15	1.6001044779902696e-13	1.8884851932525637	signif_late
761	TGIF1	MACROPHAGE_IRON_RECYCLING	SP	1.885863484541338e-08	2.8133136231049015e-07	1.8860512971878047	signif_late
762	TRAPPC6A	MACROPHAGE_IRON_RECYCLING	SP	2.603941204334298e-06	2.8431874364789782e-05	1.8857827186584477	signif_late
763	CD48	MACROPHAGE_IRON_RECYCLING	SP	9.104403304230576e-10	1.5889706093974558e-08	1.8856379985809328	signif_late
764	GIMAP2	MACROPHAGE_IRON_RECYCLING	SP	1.0702470363638741e-07	1.4419548186846772e-06	1.885242223739624	signif_late
765	SQOR	MACROPHAGE_IRON_RECYCLING	SP	5.757366338536368e-06	5.8697095226391284e-05	1.8849908113479612	signif_late
766	FEZ1	MACROPHAGE_IRON_RECYCLING	SP	8.712872456625122e-25	4.826814585560514e-23	1.8843139410018919	signif_late
767	SDHD	MACROPHAGE_IRON_RECYCLING	SP	2.2093255608617468e-09	3.738170536664314e-08	1.882729411125183	signif_late
768	RTCB	MACROPHAGE_IRON_RECYCLING	SP	6.607192146592118e-08	9.1737894989186e-07	1.8807718753814695	signif_late
769	UBE2F	MACROPHAGE_IRON_RECYCLING	SP	3.11480145690856e-06	3.327384644196925e-05	1.8755598068237305	signif_late
770	MRPL16	MACROPHAGE_IRON_RECYCLING	SP	4.0399151109169024e-07	4.9873875499572475e-06	1.8739151954650881	signif_late
771	PDLIM2	MACROPHAGE_IRON_RECYCLING	SP	2.5207836203658773e-09	4.1894410390130984e-08	1.8698499202728271	signif_late
772	SRP72	MACROPHAGE_IRON_RECYCLING	SP	4.162844006472389e-11	8.488146721705385e-10	1.864417314529419	signif_late
773	CXCL3	MACROPHAGE_IRON_RECYCLING	SP	1.0703592295440033e-07	1.4419548186846772e-06	1.8592838048934937	signif_late
774	CHMP2B	MACROPHAGE_IRON_RECYCLING	SP	4.725607829117129e-08	6.722151730425413e-07	1.8587287664413448	signif_late
775	CTNNBL1	MACROPHAGE_IRON_RECYCLING	SP	3.131010824671192e-06	3.34038454852743e-05	1.8546808958053589	signif_late
776	CTTNBP2NL	MACROPHAGE_IRON_RECYCLING	SP	0.00010704808114867386	0.0008572399970532907	1.8511017560958865	signif_late
777	FOXRED2	MACROPHAGE_IRON_RECYCLING	SP	1.7583850572569596e-06	1.9740349286713994e-05	1.8504914045333865	signif_late
778	QPRT	MACROPHAGE_IRON_RECYCLING	SP	4.013339933582103e-08	5.733615188914078e-07	1.8413517475128172	signif_late
779	YIPF3	MACROPHAGE_IRON_RECYCLING	SP	1.4503321952361113e-09	2.4814711170741806e-08	1.838770627975464	signif_late
780	HSD17B11	MACROPHAGE_IRON_RECYCLING	SP	4.338351038234004e-07	5.33193176839514e-06	1.8342857360839844	signif_late
781	PSMA1	MACROPHAGE_IRON_RECYCLING	SP	2.425666700252614e-07	3.096259157755875e-06	1.833483457565308	signif_late
782	CCDC112	MACROPHAGE_IRON_RECYCLING	SP	6.091806319879681e-05	0.0005143587194725063	1.8233836889266968	signif_late
783	VOPP1	MACROPHAGE_IRON_RECYCLING	SP	7.685855624618183e-10	1.3615120678789354e-08	1.821824669837952	signif_late
784	HAGH	MACROPHAGE_IRON_RECYCLING	SP	5.830151396643985e-06	5.94208311683225e-05	1.82098126411438	signif_late
785	HNRNPA1P48	MACROPHAGE_IRON_RECYCLING	SP	1.3149752257315575e-05	0.00012723866483504916	1.8206535577774048	signif_late
786	HLA-DMB	MACROPHAGE_IRON_RECYCLING	SP	7.226561176470456e-11	1.4294501063959771e-09	1.8196570873260496	signif_late
787	TMEM11	MACROPHAGE_IRON_RECYCLING	SP	4.2744942077416886e-05	0.0003670050543422661	1.81648862361908	signif_late
788	MANF	MACROPHAGE_IRON_RECYCLING	SP	4.552697301830954e-07	5.593289668033252e-06	1.8146075010299685	signif_late
789	NOB1	MACROPHAGE_IRON_RECYCLING	SP	4.502687779413802e-05	0.0003845014018294673	1.813202261924744	signif_late
790	NDUFC2	MACROPHAGE_IRON_RECYCLING	SP	2.50810360290486e-06	2.739448826250741e-05	1.812030792236328	signif_late
791	APOPT1	MACROPHAGE_IRON_RECYCLING	SP	1.9867556950325504e-05	0.00018421074040317223	1.811764121055603	signif_late
792	MED11	MACROPHAGE_IRON_RECYCLING	SP	1.276650960090526e-05	0.00012371133080302948	1.8075032234191892	signif_late
793	EIF6	MACROPHAGE_IRON_RECYCLING	SP	1.3547284167571364e-07	1.8105381713225848e-06	1.806376814842224	signif_late
794	SUCLG2	MACROPHAGE_IRON_RECYCLING	SP	2.3089296923976382e-08	3.416699405667432e-07	1.803525686264038	signif_late
795	ACAT1	MACROPHAGE_IRON_RECYCLING	SP	1.270984408798007e-06	1.4469971549802579e-05	1.8008921146392822	signif_late
796	CNPY2	MACROPHAGE_IRON_RECYCLING	SP	0.00011679036167586756	0.0009159610224581381	1.797670841217041	signif_late
797	CNRIP1	MACROPHAGE_IRON_RECYCLING	SP	4.0677492242656456e-08	5.808837223408365e-07	1.7958446741104126	signif_late
798	TMED2	MACROPHAGE_IRON_RECYCLING	SP	2.3730918300440442e-14	6.562313218649388e-13	1.7949211597442627	signif_late
799	LRPAP1	MACROPHAGE_IRON_RECYCLING	SP	5.020341781919384e-12	1.1136000251738415e-10	1.7945600748062134	signif_late
800	CYB5R1	MACROPHAGE_IRON_RECYCLING	SP	1.7084160190366164e-06	1.9218518026393884e-05	1.791932463645935	signif_late
801	NFU1	MACROPHAGE_IRON_RECYCLING	SP	2.4064433494834093e-06	2.6301487408283152e-05	1.7906688451766968	signif_late
802	RAB5A	MACROPHAGE_IRON_RECYCLING	SP	1.2547007868081614e-07	1.6854881853008257e-06	1.7900021076202393	signif_late
803	TMEM37	MACROPHAGE_IRON_RECYCLING	SP	9.677024644863618e-12	2.078235299218016e-10	1.7897734642028809	signif_late
804	UXS1	MACROPHAGE_IRON_RECYCLING	SP	2.563742943342465e-05	0.0002309743131712486	1.7854262590408323	signif_late
805	PSMC1	MACROPHAGE_IRON_RECYCLING	SP	8.058360886830778e-08	1.1118655386322667e-06	1.7839298248291016	signif_late
806	PPARG	MACROPHAGE_IRON_RECYCLING	SP	9.214627714097476e-06	9.035143266775743e-05	1.7825381755828855	signif_late
807	NSL1	MACROPHAGE_IRON_RECYCLING	SP	9.089381099654137e-07	1.075538823287518e-05	1.7804341316223145	signif_late
808	EAPP	MACROPHAGE_IRON_RECYCLING	SP	1.1788680360369179e-06	1.3481570731621367e-05	1.7779535055160522	signif_late
809	CISD3	MACROPHAGE_IRON_RECYCLING	SP	1.209474297780947e-06	1.379818677147612e-05	1.774324893951416	signif_late
810	TXNL1	MACROPHAGE_IRON_RECYCLING	SP	1.2418545020801294e-16	4.169731365207727e-15	1.7729201316833496	signif_late
811	C12orf10	MACROPHAGE_IRON_RECYCLING	SP	2.2623468535668682e-08	3.349265778335587e-07	1.7702986001968384	signif_late
812	CRYL1	MACROPHAGE_IRON_RECYCLING	SP	7.880390640880029e-09	1.2328673588733457e-07	1.7672680616378784	signif_late
813	TYW3	MACROPHAGE_IRON_RECYCLING	SP	8.034211610585565e-05	0.0006493535693961299	1.7644678354263306	signif_late
814	MRPL24	MACROPHAGE_IRON_RECYCLING	SP	1.1598364906393658e-06	1.3282296487159193e-05	1.7628180980682373	signif_late
815	PDCD1LG2	MACROPHAGE_IRON_RECYCLING	SP	4.682461283756876e-05	0.0003990287091927111	1.7601410150527954	signif_late
816	SRPK2	MACROPHAGE_IRON_RECYCLING	SP	1.1271813091445396e-05	0.00010961266520828392	1.7550196647644043	signif_late
817	BLOC1S1	MACROPHAGE_IRON_RECYCLING	SP	5.516228802306923e-09	8.860526235002276e-08	1.7544186115264893	signif_late
818	PCMT1	MACROPHAGE_IRON_RECYCLING	SP	7.24479884375877e-07	8.628276275103848e-06	1.7533434629440308	signif_late
819	PPCS	MACROPHAGE_IRON_RECYCLING	SP	4.3355969201638845e-09	6.99235032763564e-08	1.752916932106018	signif_late
820	RASSF5	MACROPHAGE_IRON_RECYCLING	SP	7.770706700410569e-07	9.22802810422545e-06	1.7510186433792114	signif_late
821	SLC39A10	MACROPHAGE_IRON_RECYCLING	SP	2.1239601132343506e-05	0.0001966565868561021	1.7504305839538574	signif_late
822	CCDC151	MACROPHAGE_IRON_RECYCLING	SP	1.0424131228713495e-06	1.2221102166864286e-05	1.7466318607330322	signif_late
823	TCEAL8	MACROPHAGE_IRON_RECYCLING	SP	1.3205470866993342e-05	0.00012774043228548428	1.746530294418335	signif_late
824	RNF146	MACROPHAGE_IRON_RECYCLING	SP	6.692873532865743e-05	0.0005602465359465166	1.7440030574798584	signif_late
825	ELOF1	MACROPHAGE_IRON_RECYCLING	SP	8.800999848835726e-06	8.691414392372171e-05	1.741801381111145	signif_late
826	IDH3B	MACROPHAGE_IRON_RECYCLING	SP	2.196163497288884e-06	2.403498191457156e-05	1.7417426109313965	signif_late
827	MRPL43	MACROPHAGE_IRON_RECYCLING	SP	1.4914748386481205e-07	1.960072161850637e-06	1.7386413812637331	signif_late
828	SNHG12	MACROPHAGE_IRON_RECYCLING	SP	2.1399595242742472e-10	4.0099082915763266e-09	1.7382328510284424	signif_late
829	ZNF281	MACROPHAGE_IRON_RECYCLING	SP	0.0001188361281114849	0.0009270277446601543	1.7379794120788574	signif_late
830	UGP2	MACROPHAGE_IRON_RECYCLING	SP	2.7754640026765892e-09	4.5942402883144574e-08	1.7362335920333862	signif_late
831	PAG1	MACROPHAGE_IRON_RECYCLING	SP	1.6646688848115953e-06	1.880314003667141e-05	1.735643982887268	signif_late
832	WDR18	MACROPHAGE_IRON_RECYCLING	SP	8.071859058621773e-05	0.0006520776615676548	1.7318482398986816	signif_late
833	MRPL19	MACROPHAGE_IRON_RECYCLING	SP	5.9994061633099864e-05	0.0005073340834547461	1.7293651103973389	signif_late
834	BTK	MACROPHAGE_IRON_RECYCLING	SP	1.69383429694717e-07	2.2159882002742773e-06	1.7278722524642944	signif_late
835	RTF2	MACROPHAGE_IRON_RECYCLING	SP	2.7071213686415833e-08	3.9952086133459656e-07	1.726063847541809	signif_late
836	MRPS35	MACROPHAGE_IRON_RECYCLING	SP	1.6447632216560301e-07	2.1543466942506883e-06	1.7257163524627686	signif_late
837	PUF60	MACROPHAGE_IRON_RECYCLING	SP	1.7033976670135972e-06	1.9188148747642265e-05	1.7223157882690432	signif_late
838	HDDC2	MACROPHAGE_IRON_RECYCLING	SP	9.071410030645391e-06	8.90324356445173e-05	1.7202614545822144	signif_late
839	TMED4	MACROPHAGE_IRON_RECYCLING	SP	3.032952485938721e-07	3.834435686829178e-06	1.719855785369873	signif_late
840	PEF1	MACROPHAGE_IRON_RECYCLING	SP	9.373214989928107e-05	0.000753159230714024	1.7171694040298462	signif_late
841	KRT10	MACROPHAGE_IRON_RECYCLING	SP	5.740389183041765e-06	5.8542057184933786e-05	1.7150018215179443	signif_late
842	NDUFA5	MACROPHAGE_IRON_RECYCLING	SP	7.681265522528204e-08	1.0638295419873338e-06	1.7148813009262085	signif_late
843	HSD17B10	MACROPHAGE_IRON_RECYCLING	SP	2.062880257101826e-06	2.2621233005016142e-05	1.7134690284729004	signif_late
844	COA1	MACROPHAGE_IRON_RECYCLING	SP	1.187577330441077e-06	1.3562411964667725e-05	1.7124289274215698	signif_late
845	CHMP4A	MACROPHAGE_IRON_RECYCLING	SP	2.794301964055943e-05	0.00025058554462370437	1.7068024873733518	signif_late
846	ORMDL1	MACROPHAGE_IRON_RECYCLING	SP	2.66468295899436e-05	0.00023928606978772872	1.7032426595687866	signif_late
847	SLC2A8	MACROPHAGE_IRON_RECYCLING	SP	5.9329654931636146e-05	0.0005019722889623951	1.7009249925613403	signif_late
848	MRPL35	MACROPHAGE_IRON_RECYCLING	SP	7.155071016187294e-05	0.000584873118433916	1.6997263431549072	signif_late
849	TNF	MACROPHAGE_IRON_RECYCLING	SP	2.914871651232391e-05	0.0002609027066879806	1.6996949911117554	signif_late
850	NDUFA11	MACROPHAGE_IRON_RECYCLING	SP	1.223326170529317e-06	1.3946593049953848e-05	1.6996901035308838	signif_late
851	CCDC174	MACROPHAGE_IRON_RECYCLING	SP	2.663269653063461e-05	0.0002392241098201191	1.6993975639343262	signif_late
852	TMEM9B	MACROPHAGE_IRON_RECYCLING	SP	2.3031781137156163e-07	2.967394224967533e-06	1.698941946029663	signif_late
853	DBNL	MACROPHAGE_IRON_RECYCLING	SP	1.642034271433853e-13	4.213110896751887e-12	1.6968650817871094	signif_late
854	URM1	MACROPHAGE_IRON_RECYCLING	SP	1.9051588289590373e-05	0.00017694276312879033	1.6954116821289062	signif_late
855	TRIM47	MACROPHAGE_IRON_RECYCLING	SP	7.13940961603998e-05	0.0005840259565453629	1.6919127702713013	signif_late
856	FABP3	MACROPHAGE_IRON_RECYCLING	SP	1.527546339995297e-12	3.5728811953793815e-11	1.6896095275878906	signif_late
857	MRPS18A	MACROPHAGE_IRON_RECYCLING	SP	3.030592529522259e-05	0.00027096725257877717	1.688896417617798	signif_late
858	VDAC3	MACROPHAGE_IRON_RECYCLING	SP	2.901937908987314e-07	3.6716064446800864e-06	1.6866517066955566	signif_late
859	YWHAH	MACROPHAGE_IRON_RECYCLING	SP	2.733975902236776e-07	3.4670546401333166e-06	1.6850396394729614	signif_late
860	TCF7L2	MACROPHAGE_IRON_RECYCLING	SP	1.1054763929959909e-08	1.7052901467143847e-07	1.6845403909683228	signif_late
861	SDCCAG8	MACROPHAGE_IRON_RECYCLING	SP	5.668447311976023e-07	6.928032444530044e-06	1.6790069341659546	signif_late
862	PDHB	MACROPHAGE_IRON_RECYCLING	SP	1.2436589340460334e-06	1.4163750663121372e-05	1.6783437728881836	signif_late
863	SLC48A1	MACROPHAGE_IRON_RECYCLING	SP	6.2035577005734215e-06	6.301298029209606e-05	1.6773768663406372	signif_late
864	AURKAIP1	MACROPHAGE_IRON_RECYCLING	SP	2.8228634595189283e-14	7.786535712816473e-13	1.6737822294235232	signif_late
865	PHACTR1	MACROPHAGE_IRON_RECYCLING	SP	2.6411868801346286e-07	3.3532427518883907e-06	1.6720037460327148	signif_late
866	TERF2IP	MACROPHAGE_IRON_RECYCLING	SP	8.524075543527713e-08	1.1587207170205178e-06	1.6718931198120115	signif_late
867	ADH5	MACROPHAGE_IRON_RECYCLING	SP	2.0860347266238447e-07	2.7194097955707696e-06	1.6716971397399902	signif_late
868	TMX1	MACROPHAGE_IRON_RECYCLING	SP	3.250657543553601e-07	4.104963609696382e-06	1.6698955297470093	signif_late
869	CCL4L2	MACROPHAGE_IRON_RECYCLING	SP	6.796495850629278e-11	1.3500330766838565e-09	1.6696269512176514	signif_late
870	TMEM230	MACROPHAGE_IRON_RECYCLING	SP	4.1154405260052397e-13	1.0229740182256556e-11	1.669066071510315	signif_late
871	POLR3GL	MACROPHAGE_IRON_RECYCLING	SP	1.7431642403711528e-05	0.00016235333968401893	1.6686037778854368	signif_late
872	ARHGAP25	MACROPHAGE_IRON_RECYCLING	SP	6.62169393663531e-07	7.946272988619001e-06	1.6676105260849	signif_late
873	TXNDC12	MACROPHAGE_IRON_RECYCLING	SP	2.863466188113014e-06	3.121404655222865e-05	1.6672620773315432	signif_late
874	SMIM7	MACROPHAGE_IRON_RECYCLING	SP	8.139370594755996e-05	0.0006572104582040163	1.6672133207321167	signif_late
875	GPR108	MACROPHAGE_IRON_RECYCLING	SP	0.00010103913075371198	0.000810887447565522	1.6651971340179443	signif_late
876	SMCO4	MACROPHAGE_IRON_RECYCLING	SP	1.2845671120282699e-05	0.00012444196864707375	1.6640167236328125	signif_late
877	PGA5	MACROPHAGE_IRON_RECYCLING	SP	0.00011531707691191436	0.000908559696064874	1.66326642036438	signif_late
878	HCCS	MACROPHAGE_IRON_RECYCLING	SP	3.052590070923918e-05	0.0002727128887511257	1.6615805625915527	signif_late
879	FAH	MACROPHAGE_IRON_RECYCLING	SP	7.778826031929614e-05	0.0006300982448053103	1.6593812704086304	signif_late
880	UBE2K	MACROPHAGE_IRON_RECYCLING	SP	1.226163777931113e-06	1.3969312651572754e-05	1.65864896774292	signif_late
881	COPS6	MACROPHAGE_IRON_RECYCLING	SP	1.3942636539406124e-08	2.126038895102084e-07	1.6585750579833984	signif_late
882	FXYD5	MACROPHAGE_IRON_RECYCLING	SP	4.165674571817784e-09	6.743580769149759e-08	1.656713366508484	signif_late
883	TNFAIP8L2	MACROPHAGE_IRON_RECYCLING	SP	1.3803069335929528e-05	0.0001329766711759969	1.6557085514068604	signif_late
884	SDF2	MACROPHAGE_IRON_RECYCLING	SP	1.90944097808792e-05	0.0001772906835157265	1.6543960571289062	signif_late
885	TAF12	MACROPHAGE_IRON_RECYCLING	SP	5.36222999862752e-05	0.0004554315170637082	1.6538939476013184	signif_late
886	MIS18BP1	MACROPHAGE_IRON_RECYCLING	SP	1.6626517827355186e-07	2.1769153765008634e-06	1.6518157720565796	signif_late
887	KDM6B	MACROPHAGE_IRON_RECYCLING	SP	3.164136714244785e-09	5.232374677510888e-08	1.650173902511597	signif_late
888	GSDMD	MACROPHAGE_IRON_RECYCLING	SP	5.536458781229043e-07	6.771719721582403e-06	1.650051474571228	signif_late
889	GNL3	MACROPHAGE_IRON_RECYCLING	SP	7.180803337875656e-05	0.0005862911476390681	1.6450021266937256	signif_late
890	SLC29A3	MACROPHAGE_IRON_RECYCLING	SP	0.00011824889900489201	0.0009238945988161572	1.6443960666656494	signif_late
891	C1QBP	MACROPHAGE_IRON_RECYCLING	SP	1.3943030155947205e-08	2.126038895102084e-07	1.642428636550903	signif_late
892	LEPROTL1	MACROPHAGE_IRON_RECYCLING	SP	2.4188084510474134e-06	2.642789953798847e-05	1.6422035694122314	signif_late
893	AK6	MACROPHAGE_IRON_RECYCLING	SP	6.10794943451676e-05	0.0005155901267171332	1.6384576559066772	signif_late
894	POLR2K	MACROPHAGE_IRON_RECYCLING	SP	2.7213560628805504e-07	3.452374724497447e-06	1.6382944583892822	signif_late
895	PSIP1	MACROPHAGE_IRON_RECYCLING	SP	0.00012702307167338634	0.0009829279479302542	1.6382858753204346	signif_late
896	N4BP2L1	MACROPHAGE_IRON_RECYCLING	SP	6.064648689553945e-06	6.171573111065158e-05	1.6370339393615725	signif_late
897	ESD	MACROPHAGE_IRON_RECYCLING	SP	1.365597752512368e-10	2.621266074802179e-09	1.6367093324661257	signif_late
898	TCN2	MACROPHAGE_IRON_RECYCLING	SP	6.906664442854773e-05	0.0005707748953486656	1.6356445550918581	signif_late
899	RNASEH2C	MACROPHAGE_IRON_RECYCLING	SP	1.9559014701772358e-07	2.553791130010727e-06	1.6300019025802612	signif_late
900	CASP4	MACROPHAGE_IRON_RECYCLING	SP	2.708659048713317e-09	4.485902890240137e-08	1.6292071342468262	signif_late
901	MED28	MACROPHAGE_IRON_RECYCLING	SP	2.575728335551998e-07	3.27390711920489e-06	1.627291202545166	signif_late
902	ACVRL1	MACROPHAGE_IRON_RECYCLING	SP	4.119162320576795e-05	0.0003571959725443728	1.6265875101089478	signif_late
903	RNASEH2B	MACROPHAGE_IRON_RECYCLING	SP	3.881417311632853e-06	4.097354444546228e-05	1.6265370845794678	signif_late
904	CD38	MACROPHAGE_IRON_RECYCLING	SP	7.74665301532906e-07	9.206074566150842e-06	1.6261869668960571	signif_late
905	SMIM15	MACROPHAGE_IRON_RECYCLING	SP	1.5206116203362436e-05	0.00014274418039981272	1.625974178314209	signif_late
906	RBMX	MACROPHAGE_IRON_RECYCLING	SP	4.078068539609551e-07	5.028857599198608e-06	1.6246262788772583	signif_late
907	LRRC25	MACROPHAGE_IRON_RECYCLING	SP	1.435296291509126e-09	2.460837441632003e-08	1.6240813732147217	signif_late
908	DPM2	MACROPHAGE_IRON_RECYCLING	SP	8.067672382613282e-05	0.0006518986775230128	1.623965620994568	signif_late
909	BEX4	MACROPHAGE_IRON_RECYCLING	SP	5.4749849185601984e-08	7.637038220647044e-07	1.6237330436706543	signif_late
910	BAG1	MACROPHAGE_IRON_RECYCLING	SP	1.0755328727477986e-07	1.448334637637946e-06	1.6230410337448118	signif_late
911	C14orf119	MACROPHAGE_IRON_RECYCLING	SP	5.146747295293026e-06	5.32265082230226e-05	1.6205098628997805	signif_late
912	PTGER4	MACROPHAGE_IRON_RECYCLING	SP	6.96081187320839e-05	0.0005731016457122754	1.6204589605331419	signif_late
913	TMEM179B	MACROPHAGE_IRON_RECYCLING	SP	4.1670660294450873e-10	7.580713684919546e-09	1.616291642189026	signif_late
914	TPMT	MACROPHAGE_IRON_RECYCLING	SP	2.8898765872044173e-05	0.0002589457826296713	1.6155329942703247	signif_late
915	IRF1	MACROPHAGE_IRON_RECYCLING	SP	2.9945489361850576e-06	3.223916567918243e-05	1.6122561693191528	signif_late
916	TRIM69	MACROPHAGE_IRON_RECYCLING	SP	6.0134543048192125e-05	0.0005082621370388087	1.611682653427124	signif_late
917	AC020916.1	MACROPHAGE_IRON_RECYCLING	SP	0.00011527104848910844	0.000908559696064874	1.6111468076705933	signif_late
918	NIPSNAP2	MACROPHAGE_IRON_RECYCLING	SP	7.494766323531122e-08	1.0393056881263932e-06	1.6109628677368164	signif_late
919	TRAPPC3	MACROPHAGE_IRON_RECYCLING	SP	2.170120265708804e-06	2.376569124098916e-05	1.6100600957870483	signif_late
920	NUBP1	MACROPHAGE_IRON_RECYCLING	SP	3.76364255763216e-05	0.00033344481732806966	1.6073045730590818	signif_late
921	CLNS1A	MACROPHAGE_IRON_RECYCLING	SP	7.976046242275998e-07	9.468477292562601e-06	1.6062781810760498	signif_late
922	ANXA4	MACROPHAGE_IRON_RECYCLING	SP	1.194083265201839e-05	0.0001159821316593845	1.605825662612915	signif_late
923	TAF10	MACROPHAGE_IRON_RECYCLING	SP	6.859954348897939e-05	0.0005693331748584733	1.6056882143020632	signif_late
924	ARGLU1	MACROPHAGE_IRON_RECYCLING	SP	3.9010819730268994e-07	4.854043795858488e-06	1.6056256294250488	signif_late
925	SMIM19	MACROPHAGE_IRON_RECYCLING	SP	4.70251842564442e-05	0.0004006347034810353	1.6050583124160769	signif_late
926	SMAP1	MACROPHAGE_IRON_RECYCLING	SP	1.2234265960525566e-07	1.6441441613671757e-06	1.6049977540969849	signif_late
927	NR1H2	MACROPHAGE_IRON_RECYCLING	SP	3.1972016205783727e-06	3.4066059664107126e-05	1.6024284362792969	signif_late
928	RGS19	MACROPHAGE_IRON_RECYCLING	SP	6.337745285086512e-10	1.1257156273558874e-08	1.5988868474960327	signif_late
929	HEXB	MACROPHAGE_IRON_RECYCLING	SP	5.625950240350017e-06	5.7410383307342214e-05	1.5950360298156738	signif_late
930	CD151	MACROPHAGE_IRON_RECYCLING	SP	7.181282130698349e-05	0.0005862911476390681	1.5938457250595093	signif_late
931	NBDY	MACROPHAGE_IRON_RECYCLING	SP	6.779677527210308e-07	8.106445222611228e-06	1.5935958623886108	signif_late
932	TMEM167B	MACROPHAGE_IRON_RECYCLING	SP	7.926985579352542e-05	0.0006414709911082129	1.5906842947006226	signif_late
933	IFI30	MACROPHAGE_IRON_RECYCLING	SP	7.541273301292455e-06	7.631962420246185e-05	1.5904531478881836	signif_late
934	TANK	MACROPHAGE_IRON_RECYCLING	SP	7.721496888852399e-07	9.179477591840953e-06	1.589816689491272	signif_late
935	TMEM14B	MACROPHAGE_IRON_RECYCLING	SP	5.179097278824172e-08	7.240164792706133e-07	1.589392900466919	signif_late
936	NBPF10	MACROPHAGE_IRON_RECYCLING	SP	0.00010788340252524772	0.0008635110773759722	1.5887675285339355	signif_late
937	ANAPC13	MACROPHAGE_IRON_RECYCLING	SP	1.2165147673744975e-05	0.00011809155533130835	1.5881267786026	signif_late
938	UBE2E3	MACROPHAGE_IRON_RECYCLING	SP	6.02211515269502e-07	7.357569798488452e-06	1.5865973234176636	signif_late
939	NCF2	MACROPHAGE_IRON_RECYCLING	SP	4.314213874846505e-06	4.5455239083401864e-05	1.581514835357666	signif_late
940	RAB32	MACROPHAGE_IRON_RECYCLING	SP	3.7216337972708144e-12	8.316594228184978e-11	1.5808473825454712	signif_late
941	SLC20A1	MACROPHAGE_IRON_RECYCLING	SP	2.225411621131184e-05	0.0002056469364226646	1.5803239345550537	signif_late
942	GOLGA7	MACROPHAGE_IRON_RECYCLING	SP	8.883019881762033e-06	8.7541155110106e-05	1.5789340734481812	signif_late
943	LSM10	MACROPHAGE_IRON_RECYCLING	SP	6.309133147625459e-06	6.406569253651115e-05	1.578386664390564	signif_late
944	ADA	MACROPHAGE_IRON_RECYCLING	SP	1.3392038975805236e-05	0.00012943159118842975	1.5780057907104492	signif_late
945	OLA1	MACROPHAGE_IRON_RECYCLING	SP	7.456829851510064e-07	8.874405673947188e-06	1.5778309106826782	signif_late
946	TSEN34	MACROPHAGE_IRON_RECYCLING	SP	8.635397427256255e-09	1.3490717955202934e-07	1.576988697052002	signif_late
947	STK25	MACROPHAGE_IRON_RECYCLING	SP	7.041219953000721e-05	0.0005776879625673008	1.5754722356796265	signif_late
948	CBR1	MACROPHAGE_IRON_RECYCLING	SP	7.202339988778882e-06	7.297885736791789e-05	1.5730161666870115	signif_late
949	AIG1	MACROPHAGE_IRON_RECYCLING	SP	4.084516183461945e-13	1.017222919696061e-11	1.5722134113311768	signif_late
950	TOMM22	MACROPHAGE_IRON_RECYCLING	SP	5.081121007140679e-08	7.12671395543527e-07	1.5716792345046997	signif_late
951	ERP44	MACROPHAGE_IRON_RECYCLING	SP	3.6606175158338956e-09	6.032267219789458e-08	1.5716475248336792	signif_late
952	TEX264	MACROPHAGE_IRON_RECYCLING	SP	1.4097646446171198e-05	0.00013498884218709323	1.571338415145874	signif_late
953	PSMF1	MACROPHAGE_IRON_RECYCLING	SP	1.9693127946560658e-07	2.570287374019734e-06	1.5708564519882202	signif_late
954	PSMC2	MACROPHAGE_IRON_RECYCLING	SP	5.277991676653389e-06	5.422771628516854e-05	1.5681869983673096	signif_late
955	RIPK2	MACROPHAGE_IRON_RECYCLING	SP	1.6965929050812902e-06	1.9123102085586264e-05	1.5677586793899536	signif_late
956	PAIP2	MACROPHAGE_IRON_RECYCLING	SP	2.2855843430839918e-14	6.336222211133013e-13	1.5677251815795898	signif_late
957	LILRB4	MACROPHAGE_IRON_RECYCLING	SP	2.579034263736639e-05	0.0002322886715810508	1.567227482795715	signif_late
958	SRP9	MACROPHAGE_IRON_RECYCLING	SP	1.0573374704135408e-09	1.836624062972008e-08	1.5671178102493286	signif_late
959	GGA1	MACROPHAGE_IRON_RECYCLING	SP	3.4669562055480475e-06	3.669204562754898e-05	1.5659568309783936	signif_late
960	PIK3C2A	MACROPHAGE_IRON_RECYCLING	SP	4.473602193036465e-05	0.0003822150486445234	1.5658875703811646	signif_late
961	MRPL15	MACROPHAGE_IRON_RECYCLING	SP	0.0001277557995797728	0.0009880279582551179	1.5651124715805054	signif_late
962	CYC1	MACROPHAGE_IRON_RECYCLING	SP	1.4418614991213124e-09	2.4695331621149232e-08	1.5641378164291382	signif_late
963	ME2	MACROPHAGE_IRON_RECYCLING	SP	1.8787580882321733e-14	5.279198492107278e-13	1.5618336200714111	signif_late
964	RNF141	MACROPHAGE_IRON_RECYCLING	SP	2.277493921838777e-07	2.9434762202803387e-06	1.5601953268051147	signif_late
965	PSMB9	MACROPHAGE_IRON_RECYCLING	SP	1.7278114321217068e-10	3.301207827530977e-09	1.5572025775909424	signif_late
966	SCIMP	MACROPHAGE_IRON_RECYCLING	SP	8.972014240594216e-10	1.567519424084377e-08	1.5558524131774902	signif_late
967	SPCS1	MACROPHAGE_IRON_RECYCLING	SP	4.2269237346620186e-13	1.0463850948838094e-11	1.5554120540618896	signif_late
968	PSMD8	MACROPHAGE_IRON_RECYCLING	SP	5.679618486949494e-12	1.2448112804432116e-10	1.5529813766479492	signif_late
969	SLC39A1	MACROPHAGE_IRON_RECYCLING	SP	1.596520841371371e-05	0.0001491574400753541	1.5525162220001218	signif_late
970	AOAH	MACROPHAGE_IRON_RECYCLING	SP	1.9451081891559998e-15	5.853554425837704e-14	1.552007079124451	signif_late
971	NEDD8	MACROPHAGE_IRON_RECYCLING	SP	1.202522671785106e-11	2.5791849756127635e-10	1.5511772632598877	signif_late
972	CD59	MACROPHAGE_IRON_RECYCLING	SP	8.129331755494949e-07	9.646982029045007e-06	1.5468062162399292	signif_late
973	SDF2L1	MACROPHAGE_IRON_RECYCLING	SP	1.7689896385800062e-05	0.0001646659001315973	1.5464351177215576	signif_late
974	DERL1	MACROPHAGE_IRON_RECYCLING	SP	0.00012928108033037074	0.0009985318005059202	1.5461283922195437	signif_late
975	ARID1A	MACROPHAGE_IRON_RECYCLING	SP	3.959490818458605e-06	4.178437774054928e-05	1.54542338848114	signif_late
976	FUCA2	MACROPHAGE_IRON_RECYCLING	SP	4.827274475941145e-07	5.917436943765808e-06	1.5436655282974243	signif_late
977	ALDH2	MACROPHAGE_IRON_RECYCLING	SP	1.274763436371305e-07	1.711743854287786e-06	1.5416409969329834	signif_late
978	NDUFS3	MACROPHAGE_IRON_RECYCLING	SP	3.6846616615412756e-09	6.056799956866532e-08	1.5415685176849363	signif_late
979	SSU72	MACROPHAGE_IRON_RECYCLING	SP	4.880227830075084e-06	5.1158090340435274e-05	1.541232347488403	signif_late
980	FIBP	MACROPHAGE_IRON_RECYCLING	SP	2.2593803886533804e-06	2.47186528593891e-05	1.5402176380157468	signif_late
981	CD180	MACROPHAGE_IRON_RECYCLING	SP	3.5111150220429346e-06	3.7147507077423543e-05	1.5395407676696775	signif_late
982	NECTIN2	MACROPHAGE_IRON_RECYCLING	SP	9.465760914369309e-09	1.4767033524572462e-07	1.5392229557037354	signif_late
983	PPP1R7	MACROPHAGE_IRON_RECYCLING	SP	2.2238559475794312e-05	0.0002055606141819299	1.5391035079956057	signif_late
984	DUSP2	MACROPHAGE_IRON_RECYCLING	SP	2.736920535925998e-12	6.277265803375904e-11	1.5385003089904783	signif_late
985	PQLC3	MACROPHAGE_IRON_RECYCLING	SP	1.2970240358702906e-05	0.00012561193539776898	1.537263035774231	signif_late
986	NFKBIZ	MACROPHAGE_IRON_RECYCLING	SP	2.0612858943549388e-14	5.748137300505977e-13	1.5360591411590576	signif_late
987	LYZ	MACROPHAGE_IRON_RECYCLING	SP	1.1148811968198702e-05	0.0001084803348703253	1.5325565338134766	signif_late
988	SUCLG1	MACROPHAGE_IRON_RECYCLING	SP	5.596041965016108e-07	6.842066392198807e-06	1.5297386646270752	signif_late
989	PRELID3B	MACROPHAGE_IRON_RECYCLING	SP	0.00010758862371290884	0.0008613600949060843	1.5297291278839111	signif_late
990	KCNAB1	MACROPHAGE_IRON_RECYCLING	SP	4.9084894097744016e-05	0.00041785964028177294	1.5269964933395386	signif_late
991	SPOP	MACROPHAGE_IRON_RECYCLING	SP	9.241500919190733e-05	0.0007432980542324782	1.526613712310791	signif_late
992	NAA20	MACROPHAGE_IRON_RECYCLING	SP	7.412984379614717e-06	7.507317469276406e-05	1.5260140895843506	signif_late
993	RANBP1	MACROPHAGE_IRON_RECYCLING	SP	6.03103693096686e-07	7.365749055312662e-06	1.5244107246398926	signif_late
994	BEX3	MACROPHAGE_IRON_RECYCLING	SP	3.6772027569768543e-05	0.0003261360332032595	1.5230942964553833	signif_late
995	TSC22D2	MACROPHAGE_IRON_RECYCLING	SP	3.68878694456648e-05	0.0003270757389213062	1.5222932100296018	signif_late
996	RNPS1	MACROPHAGE_IRON_RECYCLING	SP	4.501691488926345e-06	4.738524589855538e-05	1.52107572555542	signif_late
997	PHB	MACROPHAGE_IRON_RECYCLING	SP	2.0381465542544326e-07	2.6580292188035028e-06	1.5209755897521973	signif_late
998	AAMP	MACROPHAGE_IRON_RECYCLING	SP	3.168109876377499e-05	0.00028272773324725586	1.5193918943405151	signif_late
999	RAB9A	MACROPHAGE_IRON_RECYCLING	SP	1.6752367383336797e-06	1.8916048018746938e-05	1.5188804864883425	signif_late
1000	SNN	MACROPHAGE_IRON_RECYCLING	SP	0.00012395287334094463	0.0009600687072611382	1.518382549285889	signif_late
1001	UBE2D1	MACROPHAGE_IRON_RECYCLING	SP	3.824021811929757e-06	4.039344407088881e-05	1.5177801847457886	signif_late
1002	RAB20	MACROPHAGE_IRON_RECYCLING	SP	3.4166491199891725e-85	2.1730545451038826e-82	1.5177431106567385	signif_late
1003	TWF2	MACROPHAGE_IRON_RECYCLING	SP	5.749426069130137e-09	9.226141115203347e-08	1.516411066055298	signif_late
1004	LMO4	MACROPHAGE_IRON_RECYCLING	SP	1.1361976856654545e-05	0.00011042452558922592	1.5163737535476685	signif_late
1005	ATP5PO	MACROPHAGE_IRON_RECYCLING	SP	8.242040075952886e-06	8.291580873616463e-05	1.515677809715271	signif_late
1006	RAD23B	MACROPHAGE_IRON_RECYCLING	SP	1.1265396781292999e-05	0.0001095824905140304	1.5131423473358154	signif_late
1007	MCM5	MACROPHAGE_IRON_RECYCLING	SP	3.0050991157728132e-05	0.00026883322438721725	1.5130001306533811	signif_late
1008	TMED9	MACROPHAGE_IRON_RECYCLING	SP	5.012692237239008e-08	7.062294501422437e-07	1.5128071308135986	signif_late
1009	GAA	MACROPHAGE_IRON_RECYCLING	SP	1.659360497183076e-11	3.522466606119119e-10	1.512576460838318	signif_late
1010	TMEM165	MACROPHAGE_IRON_RECYCLING	SP	5.987898611467632e-05	0.000506490462345445	1.5114742517471311	signif_late
1011	GPR34	MACROPHAGE_IRON_RECYCLING	SP	1.4109492215362517e-06	1.601933525707808e-05	1.5099748373031616	signif_late
1012	UNC93B1	MACROPHAGE_IRON_RECYCLING	SP	1.4549511495718e-05	0.0001381231774727433	1.50929594039917	signif_late
1013	IFIT2	MACROPHAGE_IRON_RECYCLING	SP	4.630042577526981e-05	0.00039476514092949176	1.508535623550415	signif_late
1014	ECHS1	MACROPHAGE_IRON_RECYCLING	SP	5.63097211427263e-08	7.841395399382681e-07	1.5079039335250854	signif_late
1015	PPP2R1A	MACROPHAGE_IRON_RECYCLING	SP	3.4186087324843525e-08	4.89664991812278e-07	1.5078783035278318	signif_late
1016	SMARCB1	MACROPHAGE_IRON_RECYCLING	SP	6.235749612771995e-05	0.0005255732592844245	1.5078129768371582	signif_late
1017	BLOC1S2	MACROPHAGE_IRON_RECYCLING	SP	1.1530326592789879e-06	1.321811062056637e-05	1.5072548389434814	signif_late
1018	IL1B	MACROPHAGE_IRON_RECYCLING	SP	3.5564791073721785e-06	3.76033994623146e-05	1.50346839427948	signif_late
1019	COMMD9	MACROPHAGE_IRON_RECYCLING	SP	2.8291748902901787e-05	0.0002535753418606154	1.5033340454101562	signif_late
1020	RNF149	MACROPHAGE_IRON_RECYCLING	SP	5.264906864364971e-17	1.8195011987998194e-15	1.5014081001281738	signif_late
1021	POLR2E	MACROPHAGE_IRON_RECYCLING	SP	3.2089240506372865e-12	7.279063451764541e-11	1.5011866092681885	signif_late
1022	VKORC1	MACROPHAGE_IRON_RECYCLING	SP	6.917975149215561e-05	0.0005711387721168402	1.500294208526611	signif_late
1023	TMEM167A	MACROPHAGE_IRON_RECYCLING	SP	2.8355793785569424e-07	3.589020925641552e-06	1.4999291896820068	signif_late
1024	REEP5	MACROPHAGE_IRON_RECYCLING	SP	5.156378996032769e-10	9.238041116317325e-09	1.4992905855178833	signif_late
1025	PPA2	MACROPHAGE_IRON_RECYCLING	SP	2.423533730090324e-05	0.0002206870348438251	1.4975957870483398	signif_late
1026	EIF2S1	MACROPHAGE_IRON_RECYCLING	SP	0.00011894096423592141	0.0009275488116422141	1.4965102672576904	signif_late
1027	RGS1	MACROPHAGE_IRON_RECYCLING	SP	4.621071457409114e-30	3.434442613727902e-28	1.4951516389846802	signif_late
1028	UQCRC2	MACROPHAGE_IRON_RECYCLING	SP	3.9532647962791333e-10	7.199687588509898e-09	1.4946030378341677	signif_late
1029	CDK2AP2	MACROPHAGE_IRON_RECYCLING	SP	9.750648826248103e-06	9.5345165053745e-05	1.4945734739303589	signif_late
1030	VAMP2	MACROPHAGE_IRON_RECYCLING	SP	5.663774617961427e-05	0.00048005642731890896	1.4939641952514648	signif_late
1031	MRPL22	MACROPHAGE_IRON_RECYCLING	SP	8.987409959948009e-05	0.0007230372405871091	1.4920488595962524	signif_late
1032	MRPL23	MACROPHAGE_IRON_RECYCLING	SP	1.0885089474536522e-08	1.6806842399222519e-07	1.486400127410889	signif_late
1033	TBXAS1	MACROPHAGE_IRON_RECYCLING	SP	9.975594178090077e-17	3.3734440312062696e-15	1.486114263534546	signif_late
1034	SPTSSA	MACROPHAGE_IRON_RECYCLING	SP	1.6217137594781456e-05	0.0001513828370511451	1.4859832525253296	signif_late
1035	PPP1R10	MACROPHAGE_IRON_RECYCLING	SP	3.254793874109946e-05	0.000290228627119003	1.4841901063919067	signif_late
1036	C1orf43	MACROPHAGE_IRON_RECYCLING	SP	3.518858761580975e-12	7.895469187365509e-11	1.4841324090957642	signif_late
1037	NCBP2	MACROPHAGE_IRON_RECYCLING	SP	0.00011582357702276585	0.0009101052893499489	1.4841146469116209	signif_late
1038	CHCHD3	MACROPHAGE_IRON_RECYCLING	SP	0.00012848203267067562	0.0009928238940460877	1.484082818031311	signif_late
1039	BTG2	MACROPHAGE_IRON_RECYCLING	SP	1.6376120091964608e-15	4.968875411023354e-14	1.4801677465438845	signif_late
1040	SMIM20	MACROPHAGE_IRON_RECYCLING	SP	3.4863242250311555e-05	0.0003102050069799715	1.4769070148468018	signif_late
1041	IDH3G	MACROPHAGE_IRON_RECYCLING	SP	5.363098837133392e-09	8.61874479302783e-08	1.4767731428146362	signif_late
1042	PSMA4	MACROPHAGE_IRON_RECYCLING	SP	2.0433095991436933e-08	3.031780097464305e-07	1.4764354228973389	signif_late
1043	CCT8	MACROPHAGE_IRON_RECYCLING	SP	9.433372210332652e-08	1.2739482201401871e-06	1.4747680425643919	signif_late
1044	OCIAD1	MACROPHAGE_IRON_RECYCLING	SP	3.688251915120738e-08	5.273737811880163e-07	1.4746617078781128	signif_late
1045	IER2	MACROPHAGE_IRON_RECYCLING	SP	2.979993736565247e-21	1.3881314485834142e-19	1.4731159210205078	signif_late
1046	RSU1	MACROPHAGE_IRON_RECYCLING	SP	1.9842390405178473e-06	2.1802238467457395e-05	1.4724264144897459	signif_late
1047	ERCC1	MACROPHAGE_IRON_RECYCLING	SP	4.653777938367163e-06	4.893738715905434e-05	1.472179889678955	signif_late
1048	KLF4	MACROPHAGE_IRON_RECYCLING	SP	3.7297069709894813e-11	7.728859564632527e-10	1.4717082977294922	signif_late
1049	EGR2	MACROPHAGE_IRON_RECYCLING	SP	5.49057507024096e-05	0.00046597328534277453	1.4701478481292725	signif_late
1050	GFRA2	MACROPHAGE_IRON_RECYCLING	SP	4.930541590182457e-13	1.2097017953420206e-11	1.4700059890747068	signif_late
1051	MCTS1	MACROPHAGE_IRON_RECYCLING	SP	2.755197411936883e-07	3.491289042336725e-06	1.4665075540542605	signif_late
1052	MPV17	MACROPHAGE_IRON_RECYCLING	SP	7.598554005551386e-05	0.0006159484721215711	1.464635133743286	signif_late
1053	HACD4	MACROPHAGE_IRON_RECYCLING	SP	0.00011012861261586652	0.0008804166316278832	1.464040994644165	signif_late
1054	HNRNPA0	MACROPHAGE_IRON_RECYCLING	SP	7.339263304057205e-10	1.3029063620777453e-08	1.464007019996643	signif_late
1055	LILRA2	MACROPHAGE_IRON_RECYCLING	SP	8.770237165883146e-05	0.0007062528701905364	1.4636245965957642	signif_late
1056	CSNK2B	MACROPHAGE_IRON_RECYCLING	SP	3.0916446309842926e-06	3.307989740554627e-05	1.4632867574691772	signif_late
1057	SDHB	MACROPHAGE_IRON_RECYCLING	SP	1.1037084530737097e-07	1.485671537179764e-06	1.462923884391785	signif_late
1058	NAXE	MACROPHAGE_IRON_RECYCLING	SP	5.2077688589921705e-05	0.0004428813048944408	1.461599349975586	signif_late
1059	RPS10	MACROPHAGE_IRON_RECYCLING	SP	8.86833178458508e-06	8.747460098764758e-05	1.4603251218795776	signif_late
1060	PA2G4	MACROPHAGE_IRON_RECYCLING	SP	2.4583735854277734e-08	3.6313438852547005e-07	1.4597933292388916	signif_late
1061	MAF1	MACROPHAGE_IRON_RECYCLING	SP	9.725190862533257e-07	1.1483085947753031e-05	1.459235429763794	signif_late
1062	RPS19BP1	MACROPHAGE_IRON_RECYCLING	SP	4.7216787006892395e-07	5.7944370934283926e-06	1.4590409994125366	signif_late
1063	EMC7	MACROPHAGE_IRON_RECYCLING	SP	4.976293532568355e-05	0.00042341383072455163	1.4570313692092896	signif_late
1064	HEBP1	MACROPHAGE_IRON_RECYCLING	SP	2.4032136191245822e-08	3.554628086999432e-07	1.4555426836013794	signif_late
1065	NOP56	MACROPHAGE_IRON_RECYCLING	SP	7.380188186118216e-05	0.0005997173559692574	1.455322265625	signif_late
1066	SUMO1	MACROPHAGE_IRON_RECYCLING	SP	8.674192070720702e-09	1.3544927023368544e-07	1.4534034729003906	signif_late
1067	BTF3L4	MACROPHAGE_IRON_RECYCLING	SP	2.1394029189103545e-08	3.17151379368544e-07	1.4503188133239746	signif_late
1068	MZT2B	MACROPHAGE_IRON_RECYCLING	SP	2.244523055331681e-08	3.3258562280011054e-07	1.449657678604126	signif_late
1069	ARL4A	MACROPHAGE_IRON_RECYCLING	SP	6.897094392530295e-06	6.995020019753279e-05	1.4496532678604126	signif_late
1070	RAB5IF	MACROPHAGE_IRON_RECYCLING	SP	6.12694059775021e-06	6.229213230537741e-05	1.4488875865936282	signif_late
1071	MESD	MACROPHAGE_IRON_RECYCLING	SP	1.1899324304149078e-05	0.00011561291207729802	1.4480032920837402	signif_late
1072	PSMC5	MACROPHAGE_IRON_RECYCLING	SP	9.559396471162993e-07	1.1299425285588765e-05	1.4476262331008911	signif_late
1073	GIMAP1	MACROPHAGE_IRON_RECYCLING	SP	5.6487153461256984e-05	0.00047890274966012615	1.4460176229476929	signif_late
1074	ZNF706	MACROPHAGE_IRON_RECYCLING	SP	2.78549223487123e-10	5.201839903099727e-09	1.4459751844406128	signif_late
1075	AHCY	MACROPHAGE_IRON_RECYCLING	SP	4.793353073091209e-05	0.00040826826213326175	1.4449907541275024	signif_late
1076	GTF2A2	MACROPHAGE_IRON_RECYCLING	SP	1.6826722194566625e-06	1.8987041390000063e-05	1.4441920518875122	signif_late
1077	RALBP1	MACROPHAGE_IRON_RECYCLING	SP	1.4015749589077787e-05	0.00013443819204163852	1.4440206289291382	signif_late
1078	TMEM70	MACROPHAGE_IRON_RECYCLING	SP	9.282840963975278e-05	0.0007464415249247616	1.4438614845275881	signif_late
1079	MPST	MACROPHAGE_IRON_RECYCLING	SP	1.04711890378095e-05	0.00010212728842449828	1.4425084590911863	signif_late
1080	MRPS7	MACROPHAGE_IRON_RECYCLING	SP	2.6750030578921875e-05	0.00024014760079714526	1.441178560256958	signif_late
1081	RASGRP2	MACROPHAGE_IRON_RECYCLING	SP	4.586582845423594e-06	4.824810892070437e-05	1.441076159477234	signif_late
1082	SPCS3	MACROPHAGE_IRON_RECYCLING	SP	1.1493405595042366e-06	1.3180353787962421e-05	1.440743327140808	signif_late
1083	DHRSX	MACROPHAGE_IRON_RECYCLING	SP	0.00010168685278539032	0.0008158877443404206	1.4355299472808838	signif_late
1084	SLC29A1	MACROPHAGE_IRON_RECYCLING	SP	9.59938867121818e-05	0.0007709581872831445	1.433943510055542	signif_late
1085	IGBP1	MACROPHAGE_IRON_RECYCLING	SP	5.84834158664204e-06	5.958786238293661e-05	1.433560848236084	signif_late
1086	EVI2B	MACROPHAGE_IRON_RECYCLING	SP	1.5163542074608335e-08	2.3068253313409448e-07	1.4333175420761108	signif_late
1087	CYSLTR1	MACROPHAGE_IRON_RECYCLING	SP	0.00010088016053245088	0.0008098081430314921	1.4329030513763428	signif_late
1088	RARA	MACROPHAGE_IRON_RECYCLING	SP	6.12024875604231e-05	0.0005164965223490363	1.4324489831924438	signif_late
1089	TXN2	MACROPHAGE_IRON_RECYCLING	SP	1.5319692863251225e-06	1.7327913887356628e-05	1.431220769882202	signif_late
1090	UBE2E1	MACROPHAGE_IRON_RECYCLING	SP	2.6606459737584598e-06	2.9039221041076814e-05	1.431159257888794	signif_late
1091	SEC63	MACROPHAGE_IRON_RECYCLING	SP	7.828406770310957e-05	0.0006338039097050043	1.4290627241134644	signif_late
1092	SP100	MACROPHAGE_IRON_RECYCLING	SP	1.9952538847576695e-05	0.0001849468378099507	1.4285433292388916	signif_late
1093	PSMD4	MACROPHAGE_IRON_RECYCLING	SP	9.355646454408606e-07	1.1062541837206144e-05	1.4284404516220093	signif_late
1094	CYCS	MACROPHAGE_IRON_RECYCLING	SP	4.2418266692358304e-11	8.6332266727161e-10	1.427573323249817	signif_late
1095	MRPS18B	MACROPHAGE_IRON_RECYCLING	SP	6.3785015692365e-05	0.0005371942510806182	1.426335692405701	signif_late
1096	DYNC1I2	MACROPHAGE_IRON_RECYCLING	SP	7.220972201409852e-05	0.0005888047673008581	1.4223967790603638	signif_late
1097	PSTPIP2	MACROPHAGE_IRON_RECYCLING	SP	4.1654418529134836e-05	0.000359696236035007	1.4219613075256348	signif_late
1098	C12orf57	MACROPHAGE_IRON_RECYCLING	SP	9.702630645104063e-06	9.491129941600908e-05	1.4201216697692869	signif_late
1099	VDAC2	MACROPHAGE_IRON_RECYCLING	SP	9.389794266167148e-19	3.675132139230131e-17	1.420066475868225	signif_late
1100	BIRC3	MACROPHAGE_IRON_RECYCLING	SP	3.622142429646549e-05	0.00032151131662828855	1.4195024967193604	signif_late
1101	PAFAH1B1	MACROPHAGE_IRON_RECYCLING	SP	1.7410427861451832e-05	0.00016220143117233704	1.4194724559783936	signif_late
1102	GUSB	MACROPHAGE_IRON_RECYCLING	SP	1.686113959116443e-07	2.206760861490231e-06	1.4184160232543943	signif_late
1103	EIF1B	MACROPHAGE_IRON_RECYCLING	SP	2.566187224477102e-12	5.8897647519175e-11	1.4183638095855713	signif_late
1104	ZCRB1	MACROPHAGE_IRON_RECYCLING	SP	2.19895121119742e-05	0.00020342912841379656	1.4177007675170898	signif_late
1105	SMC3	MACROPHAGE_IRON_RECYCLING	SP	0.00010275041121446137	0.0008240214233986132	1.4172672033309937	signif_late
1106	RPN2	MACROPHAGE_IRON_RECYCLING	SP	2.184765484787953e-31	1.758071748865985e-29	1.4168328046798706	signif_late
1107	HAX1	MACROPHAGE_IRON_RECYCLING	SP	4.328531486650983e-06	4.559156747070317e-05	1.4164246320724487	signif_late
1108	FAM133B	MACROPHAGE_IRON_RECYCLING	SP	5.066186523701886e-06	5.260721723654394e-05	1.4158533811569214	signif_late
1109	DSTN	MACROPHAGE_IRON_RECYCLING	SP	2.7338169379222206e-18	1.0368753163750183e-16	1.4156930446624756	signif_late
1110	UBE2N	MACROPHAGE_IRON_RECYCLING	SP	3.227836386621229e-05	0.00028790246174413136	1.415487289428711	signif_late
1111	DENR	MACROPHAGE_IRON_RECYCLING	SP	9.752749777063443e-06	9.5345165053745e-05	1.414387583732605	signif_late
1112	GRSF1	MACROPHAGE_IRON_RECYCLING	SP	1.3224357749233607e-05	0.00012788572626912372	1.413443088531494	signif_late
1113	KARS	MACROPHAGE_IRON_RECYCLING	SP	3.4517768541192575e-05	0.00030729640887291044	1.4119921922683716	signif_late
1114	SULT1A1	MACROPHAGE_IRON_RECYCLING	SP	3.950200898383672e-08	5.645851093873947e-07	1.4101358652114868	signif_late
1115	GPR137B	MACROPHAGE_IRON_RECYCLING	SP	1.2109283862240336e-07	1.6286715948591894e-06	1.4095202684402466	signif_late
1116	RDX	MACROPHAGE_IRON_RECYCLING	SP	1.5496496929194434e-05	0.00014502423399525966	1.4069607257843018	signif_late
1117	SPAG7	MACROPHAGE_IRON_RECYCLING	SP	4.8988596297010525e-06	5.1272147004146506e-05	1.4066325426101685	signif_late
1118	ASNA1	MACROPHAGE_IRON_RECYCLING	SP	8.019127558832113e-06	8.108120016913924e-05	1.4052679538726809	signif_late
1119	IAH1	MACROPHAGE_IRON_RECYCLING	SP	4.337527959448601e-05	0.0003713566197329629	1.4049245119094849	signif_late
1120	PRPF40A	MACROPHAGE_IRON_RECYCLING	SP	7.185399854039131e-09	1.1273374258663955e-07	1.4048243761062622	signif_late
1121	SMIM30	MACROPHAGE_IRON_RECYCLING	SP	4.895933651744544e-06	5.125774411653919e-05	1.4041961431503296	signif_late
1122	HIBADH	MACROPHAGE_IRON_RECYCLING	SP	2.236669288080403e-05	0.0002065718049837564	1.4038636684417725	signif_late
1123	SCAMP2	MACROPHAGE_IRON_RECYCLING	SP	2.4128109011838557e-08	3.5672282045084344e-07	1.4034323692321775	signif_late
1124	VASP	MACROPHAGE_IRON_RECYCLING	SP	4.2072853588107344e-15	1.2468418339780235e-13	1.403105854988098	signif_late
1125	RGS18	MACROPHAGE_IRON_RECYCLING	SP	8.725425547665176e-05	0.0007029865996051898	1.402705430984497	signif_late
1126	UQCRFS1	MACROPHAGE_IRON_RECYCLING	SP	1.3272680271497952e-07	1.779495688149971e-06	1.400459885597229	signif_late
1127	GYG1	MACROPHAGE_IRON_RECYCLING	SP	2.759526710612074e-05	0.0002475341114729404	1.399452805519104	signif_late
1128	HSF1	MACROPHAGE_IRON_RECYCLING	SP	7.683210683031593e-05	0.0006225057004407247	1.3988878726959229	signif_late
1129	PYURF	MACROPHAGE_IRON_RECYCLING	SP	3.209806715014284e-05	0.00028637156052243706	1.3988354206085205	signif_late
1130	SP110	MACROPHAGE_IRON_RECYCLING	SP	1.9336026008360947e-05	0.00017943333001529791	1.398710012435913	signif_late
1131	EMC4	MACROPHAGE_IRON_RECYCLING	SP	2.9120947552468562e-05	0.00026072471532290003	1.39860200881958	signif_late
1132	NDFIP1	MACROPHAGE_IRON_RECYCLING	SP	1.5503605220516126e-15	4.730172836329611e-14	1.3983652591705322	signif_late
1133	SUPT4H1	MACROPHAGE_IRON_RECYCLING	SP	6.323731907442515e-08	8.787596024153206e-07	1.3981304168701172	signif_late
1134	DRAM2	MACROPHAGE_IRON_RECYCLING	SP	4.666541170152813e-15	1.3706617772687746e-13	1.3980612754821775	signif_late
1135	NDUFA12	MACROPHAGE_IRON_RECYCLING	SP	2.2355953151150806e-12	5.1524629865366595e-11	1.3972729444503784	signif_late
1136	LMAN2	MACROPHAGE_IRON_RECYCLING	SP	2.8160727205159464e-11	5.868681353851536e-10	1.3943277597427368	signif_late
1137	THOC7	MACROPHAGE_IRON_RECYCLING	SP	3.4433649444909276e-05	0.0003066300721840292	1.393266677856445	signif_late
1138	SNHG8	MACROPHAGE_IRON_RECYCLING	SP	2.5491043828106047e-12	5.854620086992717e-11	1.393157124519348	signif_late
1139	NDUFB6	MACROPHAGE_IRON_RECYCLING	SP	8.741572867161552e-07	1.0351236642879843e-05	1.392994046211243	signif_late
1140	PPM1G	MACROPHAGE_IRON_RECYCLING	SP	0.00010580296585663675	0.0008476796244613729	1.3889063596725464	signif_late
1141	FAAP20	MACROPHAGE_IRON_RECYCLING	SP	2.028481312965929e-06	2.22735599149144e-05	1.3881654739379885	signif_late
1142	DEGS1	MACROPHAGE_IRON_RECYCLING	SP	1.6820738923008052e-05	0.00015684023073037648	1.3874658346176147	signif_late
1143	NANS	MACROPHAGE_IRON_RECYCLING	SP	4.1027771062604226e-11	8.386350261764584e-10	1.386876344680786	signif_late
1144	ARF3	MACROPHAGE_IRON_RECYCLING	SP	1.6429881174104683e-05	0.00015332546841737135	1.3866735696792605	signif_late
1145	MRPS16	MACROPHAGE_IRON_RECYCLING	SP	4.543423551835985e-05	0.00038767968815756325	1.386526584625244	signif_late
1146	SPIC	MACROPHAGE_IRON_RECYCLING	SP	5.586551980449897e-06	5.7061159249357456e-05	1.3864808082580566	signif_late
1147	SNRPB	MACROPHAGE_IRON_RECYCLING	SP	5.165492160467882e-07	6.329689597004603e-06	1.3863375186920166	signif_late
1148	EIF3C	MACROPHAGE_IRON_RECYCLING	SP	1.0057334539452412e-06	1.1862561527222169e-05	1.384750485420227	signif_late
1149	GCA	MACROPHAGE_IRON_RECYCLING	SP	1.0001512327223192e-05	9.769049533321106e-05	1.3840144872665403	signif_late
1150	ENSA	MACROPHAGE_IRON_RECYCLING	SP	1.376831546130146e-06	1.5637345372651894e-05	1.3833599090576172	signif_late
1151	PSMB1	MACROPHAGE_IRON_RECYCLING	SP	1.0391914874336972e-17	3.840131850714488e-16	1.3807933330535889	signif_late
1152	ARPC4	MACROPHAGE_IRON_RECYCLING	SP	1.2249548512952388e-06	1.3960348655026682e-05	1.3807293176651	signif_late
1153	ILF2	MACROPHAGE_IRON_RECYCLING	SP	1.5894276395476856e-05	0.0001485786894368587	1.3800668716430664	signif_late
1154	HLA-DMA	MACROPHAGE_IRON_RECYCLING	SP	1.0457054761097885e-14	2.9891631124787407e-13	1.3793056011199951	signif_late
1155	SBDS	MACROPHAGE_IRON_RECYCLING	SP	6.466984336658614e-06	6.564842632483435e-05	1.3789985179901123	signif_late
1156	SMDT1	MACROPHAGE_IRON_RECYCLING	SP	2.512894875199419e-10	4.698076439088207e-09	1.3785279989242554	signif_late
1157	TUFM	MACROPHAGE_IRON_RECYCLING	SP	1.2393838625739599e-08	1.8933091217971632e-07	1.3772891759872437	signif_late
1158	GPR171	MACROPHAGE_MHCII_HIGH	LI	1.127458501438543e-09	6.560659223660836e-08	2.4392411708831787	signif_late
1159	ISG20	MACROPHAGE_MHCII_HIGH	LI	5.938967786609467e-53	7.022829407665696e-50	1.9149452447891235	signif_late
1160	CXCR4	MACROPHAGE_MHCII_HIGH	LI	4.234364518333374e-118	4.6733269734006e-114	1.796186447143555	signif_late
1161	ADGRE3	MACROPHAGE_MHCII_HIGH	LI	9.428492106103138e-10	5.564659066543225e-08	1.7834429740905762	signif_late
1162	CLEC17A	MACROPHAGE_MHCII_HIGH	LI	3.693109782181672e-05	0.000881606812458797	1.779940485954285	signif_late
1163	FCER1A	MACROPHAGE_MHCII_HIGH	LI	6.723496781375082e-13	6.115796110750794e-11	1.775219202041626	signif_late
1164	P2RY14	MACROPHAGE_MHCII_HIGH	LI	2.255834883371057e-13	2.1649476228526285e-11	1.7551698684692385	signif_late
1165	SLC2A3	MACROPHAGE_MHCII_HIGH	LI	2.3364688052963965e-73	4.835030133960231e-70	1.6761301755905151	signif_late
1166	RPS4Y1	MACROPHAGE_MHCII_HIGH	LI	3.2660354250377844e-67	5.4069216461500516e-64	1.6588948965072632	signif_late
1167	CLEC10A	MACROPHAGE_MHCII_HIGH	LI	6.36962096521536e-82	2.3433127795364508e-78	1.655666708946228	signif_late
1168	HLA-DQA2	MACROPHAGE_MHCII_HIGH	LI	1.1865476666567793e-89	6.547765540500995e-86	1.6336450576782229	signif_late
1169	LGALS2	MACROPHAGE_MHCII_HIGH	LI	9.482645568331896e-37	5.232839912791151e-34	1.6251239776611328	signif_late
1170	THBS1	MACROPHAGE_MHCII_HIGH	LI	1.818987043807987e-41	1.281418319584733e-38	1.6148533821105957	signif_late
1171	SULF2	MACROPHAGE_MHCII_HIGH	LI	3.237226348945886e-19	5.731794888427714e-17	1.608461618423462	signif_late
1172	SDC2	MACROPHAGE_MHCII_HIGH	LI	7.964489590714524e-37	4.469563565229794e-34	1.5682047605514526	signif_late
1173	HLA-DQA1	MACROPHAGE_MHCII_HIGH	LI	3.847906664056547e-133	1.2740418964691223e-128	1.5516152381896973	signif_late
1174	SYTL3	MACROPHAGE_MHCII_HIGH	LI	7.566306717624484e-27	2.5563307695974155e-24	1.5393158197402954	signif_late
1175	SDS	MACROPHAGE_MHCII_HIGH	LI	2.1344336385377982e-22	5.0842516382724086e-20	1.4976453781127932	signif_late
1176	SIPA1L1	MACROPHAGE_MHCII_HIGH	LI	2.409196941481555e-32	1.1560653729341204e-29	1.4328162670135498	signif_late
1177	HLA-DQB1	MACROPHAGE_MHCII_HIGH	LI	3.7397458363526973e-132	6.19114923208189e-128	1.4229788780212402	signif_late
1178	GPX3	MACROPHAGE_MHCII_HIGH	LI	1.1071991807376018e-31	5.091578454753057e-29	1.412747502326965	signif_late
1179	VDR	MACROPHAGE_MHCII_HIGH	LI	4.0540701939312455e-08	1.8287501923850613e-06	1.4122557640075684	signif_late
1180	IGKC	MACROPHAGE_MHCII_HIGH	LI	7.028297064158677e-07	2.6059005128140404e-05	1.4028055667877195	signif_late
1181	TNFSF13B	MACROPHAGE_MHCII_HIGH	LI	2.413408149625035e-77	6.146764910314222e-74	1.3980708122253418	signif_late
1182	EREG	MACROPHAGE_MHCII_HIGH	LI	2.747844527056659e-06	9.0425538313047e-05	1.3967995643615725	signif_late
1183	CD9	MACROPHAGE_MHCII_HIGH	LI	1.920898600464613e-07	7.871405032349422e-06	1.3734358549118042	signif_late
1184	EIF1AY	MACROPHAGE_MHCII_HIGH	LI	4.576291139110801e-18	7.080420542801805e-16	1.3713353872299194	signif_late
1185	HIF1A-AS2	MACROPHAGE_MHCII_HIGH	LI	7.783267024509638e-15	8.886343833845312e-13	1.3711199760437012	signif_late
1186	STAT4	MACROPHAGE_MHCII_HIGH	LI	6.5286907746410904e-24	1.715594853558464e-21	1.3665142059326172	signif_late
1187	CREM	MACROPHAGE_MHCII_HIGH	LI	2.0020858041466777e-83	8.28613262191206e-80	1.3431273698806765	signif_late
1188	VMO1	MACROPHAGE_MHCII_HIGH	LI	1.444648560419899e-28	5.627331039470924e-26	1.3428682088851929	signif_late
1189	GPR183	MACROPHAGE_MHCII_HIGH	LI	2.6422090877280195e-67	4.604396994456566e-64	1.3306727409362793	signif_late
1190	CYTIP	MACROPHAGE_MHCII_HIGH	LI	7.901990997936518e-53	9.021893860057866e-50	1.3166755437850952	signif_late
1191	CYSLTR2	MACROPHAGE_MHCII_HIGH	LI	9.903312243662256e-06	0.00027811591890386533	1.3160723447799685	signif_late
1192	S1PR4	MACROPHAGE_MHCII_HIGH	LI	3.0294674997789787e-08	1.404841301368095e-06	1.306813359260559	signif_late
1193	PLSCR1	MACROPHAGE_MHCII_HIGH	LI	6.134276680746408e-72	1.1947405935265501e-68	1.3004401922225952	signif_late
1194	IL1R1	MACROPHAGE_MHCII_HIGH	LI	7.959251822721119e-07	2.911942849174544e-05	1.268665790557861	signif_late
1195	CD300E	MACROPHAGE_MHCII_HIGH	LI	2.9008430664888227e-19	5.1917250773754006e-17	1.257861614227295	signif_late
1196	AC064805.1	MACROPHAGE_MHCII_HIGH	LI	2.8444008848765607e-15	3.363504046366533e-13	1.2548575401306152	signif_late
1197	LSP1	MACROPHAGE_MHCII_HIGH	LI	6.55566159737354e-79	1.8088162957419823e-75	1.2489509582519531	signif_late
1198	DDX3Y	MACROPHAGE_MHCII_HIGH	LI	7.570882691498456e-23	1.8568290808556585e-20	1.234861135482788	signif_late
1199	ITGAX	MACROPHAGE_MHCII_HIGH	LI	2.8582278506750726e-26	9.012945155795398e-24	1.2303659915924072	signif_late
1200	TVP23A	MACROPHAGE_MHCII_HIGH	LI	2.2109653627058044e-12	1.886728431937865e-10	1.2206259965896606	signif_late
1201	SLC16A10	MACROPHAGE_MHCII_HIGH	LI	1.3070936620170381e-13	1.3074885543620582e-11	1.205972671508789	signif_late
1202	SLAMF9	MACROPHAGE_MHCII_HIGH	LI	2.436712590936266e-07	9.743907474142483e-06	1.2049577236175537	signif_late
1203	IGHM	MACROPHAGE_MHCII_HIGH	LI	1.5571014815412986e-06	5.375978107803169e-05	1.2039953470230105	signif_late
1204	PILRA	MACROPHAGE_MHCII_HIGH	LI	7.284433734246987e-74	1.6079173396061184e-70	1.2004414796829224	signif_late
1205	LITAF	MACROPHAGE_MHCII_HIGH	LI	1.7800504967863374e-41	1.2812493901868614e-38	1.1927592754364014	signif_late
1206	RGS2	MACROPHAGE_MHCII_HIGH	LI	1.4171557112646018e-79	4.265638690906451e-76	1.1924253702163696	signif_late
1207	MOB3B	MACROPHAGE_MHCII_HIGH	LI	5.943775612253223e-22	1.3387646974265592e-19	1.1847018003463743	signif_late
1208	GLIPR2	MACROPHAGE_MHCII_HIGH	LI	3.1185350172078233e-22	7.170464890260487e-20	1.1785743236541748	signif_late
1209	AL133453.1	MACROPHAGE_MHCII_HIGH	LI	5.5006857463392895e-06	0.0001654202589112569	1.1676384210586548	signif_late
1210	CLEC2B	MACROPHAGE_MHCII_HIGH	LI	1.0777226371741847e-25	3.3348968707324534e-23	1.1605381965637207	signif_late
1211	AC005162.3	MACROPHAGE_MHCII_HIGH	LI	1.3364681294896166e-05	0.0003612282429991935	1.1514177322387695	signif_late
1212	MXD1	MACROPHAGE_MHCII_HIGH	LI	2.8561894570831165e-38	1.7843100551702265e-35	1.1450036764144895	signif_late
1213	PTPN22	MACROPHAGE_MHCII_HIGH	LI	1.7274872553301447e-05	0.0004517938627486657	1.1413673162460327	signif_late
1214	CLEC4E	MACROPHAGE_MHCII_HIGH	LI	7.920184487957049e-07	2.9072872327744777e-05	1.1336418390274048	signif_late
1215	ADAM8	MACROPHAGE_MHCII_HIGH	LI	3.530514522852771e-08	1.6280687444520232e-06	1.1300820112228394	signif_late
1216	GRIP1	MACROPHAGE_MHCII_HIGH	LI	4.488549658708083e-07	1.7062672698028087e-05	1.1277062892913818	signif_late
1217	CSTA	MACROPHAGE_MHCII_HIGH	LI	4.279070439760568e-29	1.7510780360577463e-26	1.1249523162841797	signif_late
1218	TYMP	MACROPHAGE_MHCII_HIGH	LI	1.7863558979073099e-75	4.224731698550788e-72	1.124189376831055	signif_late
1219	PDE4D	MACROPHAGE_MHCII_HIGH	LI	3.8609267432475034e-16	4.95485598716763e-14	1.1137670278549194	signif_late
1220	HIST1H1D	MACROPHAGE_MHCII_HIGH	LI	2.2534945755831128e-15	2.6936175233775037e-13	1.1129376888275146	signif_late
1221	VCAN	MACROPHAGE_MHCII_HIGH	LI	9.264996587318595e-19	1.5651226377863202e-16	1.1027384996414185	signif_late
1222	BTG1	MACROPHAGE_MHCII_HIGH	LI	2.2144599447397096e-62	3.1878595117535554e-59	1.0882312059402466	signif_late
1223	RGS9	MACROPHAGE_MHCII_HIGH	LI	2.20809095185336e-09	1.2184981902644125e-07	1.086420655250549	signif_late
1224	TMCC3	MACROPHAGE_MHCII_HIGH	LI	3.206043257350261e-13	3.0329169214533465e-11	1.0862990617752075	signif_late
1225	AL138899.1	MACROPHAGE_MHCII_HIGH	LI	5.046070932963952e-06	0.00015370322777409054	1.068592190742493	signif_late
1226	U62317.5	MACROPHAGE_MHCII_HIGH	LI	1.583670857731514e-13	1.5652340925221027e-11	1.0632566213607788	signif_late
1227	GPRIN3	MACROPHAGE_MHCII_HIGH	LI	4.283821229860388e-29	1.7510780360577463e-26	1.060197830200195	signif_late
1228	IL1R2	MACROPHAGE_MHCII_HIGH	LI	6.314224158060062e-09	3.2666244042713854e-07	1.0589410066604614	signif_late
1229	AVPI1	MACROPHAGE_MHCII_HIGH	LI	2.3891680169884237e-27	8.415463089626245e-25	1.0553855895996094	signif_late
1230	NAMPT	MACROPHAGE_MHCII_HIGH	LI	9.147385707673578e-51	9.177876993365824e-48	1.047296404838562	signif_late
1231	LINC02328	MACROPHAGE_MHCII_HIGH	LI	3.399573561593353e-05	0.0008228061449148824	1.0402723550796509	signif_late
1232	ODF3B	MACROPHAGE_MHCII_HIGH	LI	8.817082514772339e-25	2.47401357681451e-22	1.0341928005218506	signif_late
1233	PLAUR	MACROPHAGE_MHCII_HIGH	LI	3.445872443247198e-43	2.6533217813003424e-40	1.0312190055847168	signif_late
1234	SORL1	MACROPHAGE_MHCII_HIGH	LI	1.1082168213061771e-18	1.8255253210670412e-16	1.0247496366500854	signif_late
1235	FOSL2	MACROPHAGE_MHCII_HIGH	LI	1.982386121199964e-30	8.751573929724106e-28	1.0221472978591921	signif_late
1236	AC147067.1	MACROPHAGE_MHCII_HIGH	LI	3.228765991700607e-06	0.00010450092080665404	1.0187761783599854	signif_late
1237	PDCL3	MACROPHAGE_MHCII_HIGH	LI	6.821778756511894e-28	2.509656606978987e-25	1.0174192190170288	signif_late
1238	LILRB3	MACROPHAGE_MHCII_HIGH	LI	2.7307126855037347e-32	1.2916271002432662e-29	1.0172402858734129	signif_late
1239	LY9	MACROPHAGE_MHCII_HIGH	LI	2.1731168601469048e-05	0.0005541858804068473	1.0145409107208252	signif_late
1240	MNDA	MACROPHAGE_MHCII_HIGH	LI	1.5810914717107418e-39	1.0469987725668534e-36	1.0026098489761353	signif_late
1241	GPR155	MACROPHAGE_MHCII_HIGH	LI	1.5309479962798808e-26	4.9213289472647435e-24	1.0015560388565063	signif_late
1242	TNF	MAST_CELL	LI	2.5052565903845484e-09	1.2080321952721982e-06	2.4430952072143555	signif_early
1243	CENPF	MAST_CELL	LI	3.4918418239194913e-15	1.4403847523667902e-11	2.421261072158813	signif_early
1244	AURKB	MAST_CELL	LI	3.4901188260611136e-15	1.4403847523667902e-11	2.400047779083252	signif_early
1245	MKI67	MAST_CELL	LI	8.270861352827361e-15	3.0326491627033656e-11	2.3708457946777344	signif_early
1246	EGR2	MAST_CELL	LI	2.816629114997096e-06	0.0003520786393746371	2.3424346446990967	signif_early
1247	CDC20	MAST_CELL	LI	4.145301131084343e-13	8.046761019163724e-10	2.3374135494232178	signif_early
1248	BIRC5	MAST_CELL	LI	2.911215138722011e-14	8.00584163148553e-11	2.296541929244995	signif_early
1249	UBE2C	MAST_CELL	LI	1.983821887004163e-14	6.408008028284731e-11	2.2843985557556152	signif_early
1250	PHGDH	MAST_CELL	LI	2.6197949518915127e-10	2.2750850898005247e-07	2.278294324874878	signif_early
1251	CDK1	MAST_CELL	LI	5.6171465226502587e-14	1.32404168033899e-10	2.271437406539917	signif_early
1252	PCLAF	MAST_CELL	LI	1.0707424187065306e-18	1.1778166605771837e-14	2.2700300216674805	signif_early
1253	MAFF	MAST_CELL	LI	5.036273876455534e-09	2.0774629740379083e-06	2.232781410217285	signif_early
1254	TOP2A	MAST_CELL	LI	1.5825419566656497e-12	2.5106024733484305e-09	2.230515241622925	signif_early
1255	DIAPH3	MAST_CELL	LI	2.7994008191932363e-10	2.3687237700865845e-07	2.204265832901001	signif_early
1256	CCNA2	MAST_CELL	LI	1.5976561194035469e-12	2.5106024733484305e-09	2.1985292434692383	signif_early
1257	CXCL3	MAST_CELL	LI	2.7544312887583795e-12	3.952010109957675e-09	2.1947054862976074	signif_early
1258	EGR3	MAST_CELL	LI	1.4406015206580409e-08	4.851005120583198e-06	2.193887233734131	signif_early
1259	PLK1	MAST_CELL	LI	3.73466102847497e-09	1.6005690122035583e-06	2.165454626083374	signif_early
1260	MELK	MAST_CELL	LI	5.649560412180657e-08	1.5281597836226367e-05	2.163379192352295	signif_early
1261	DLGAP5	MAST_CELL	LI	9.092014474377444e-10	5.661065616121804e-07	2.1580810546875	signif_early
1262	KIFC1	MAST_CELL	LI	3.0559105813997065e-10	2.459635346004642e-07	2.152557134628296	signif_early
1263	PKMYT1	MAST_CELL	LI	1.2240912653180584e-09	7.086844167630866e-07	2.131319284439087	signif_early
1264	SPC25	MAST_CELL	LI	4.930213043276861e-10	3.536891965829053e-07	2.1217987537384038	signif_early
1265	NCAPH	MAST_CELL	LI	2.74625302923682e-09	1.2946621423545006e-06	2.1176741123199463	signif_early
1266	CXCL2	MAST_CELL	LI	8.48931626147993e-12	1.0375830986253248e-08	2.1119203567504883	signif_early
1267	CDKN3	MAST_CELL	LI	9.152676057165084e-11	8.62966599675565e-08	2.085360050201416	signif_early
1268	NR4A3	MAST_CELL	LI	4.167892991426326e-07	7.746251643725212e-05	2.061584949493408	signif_early
1269	SKA3	MAST_CELL	LI	2.8037265955164304e-06	0.00035179839411422884	2.044039487838745	signif_early
1270	SPC24	MAST_CELL	LI	1.0768816488311313e-07	2.5751517689440095e-05	2.0320160388946533	signif_early
1271	TK1	MAST_CELL	LI	1.7112741507843332e-11	2.0168588205672498e-08	2.015005350112915	signif_early
1272	KIF11	MAST_CELL	LI	3.0249045598048346e-08	8.833792077306157e-06	2.0080442428588867	signif_early
1273	SPAG5	MAST_CELL	LI	8.386695918555461e-08	2.112679124521605e-05	1.9918501377105715	signif_early
1274	PRR11	MAST_CELL	LI	1.345234746490436e-07	3.1709104738703134e-05	1.9846402406692505	signif_early
1275	CENPM	MAST_CELL	LI	3.920009988741532e-11	4.042510300889705e-08	1.9841476678848269	signif_early
1276	GGH	MAST_CELL	LI	2.229675663615015e-11	2.452643229976516e-08	1.973970651626587	signif_early
1277	HMMR	MAST_CELL	LI	2.3120112822757137e-09	1.1387518255984858e-06	1.972373366355896	signif_early
1278	CCL4L2	MAST_CELL	LI	1.0301607705329354e-07	2.499654810851976e-05	1.9590322971343996	signif_early
1279	CHEK1	MAST_CELL	LI	6.484534703333065e-10	4.458117608541482e-07	1.943671464920044	signif_early
1280	KIF4A	MAST_CELL	LI	5.62735269953851e-07	9.930622410950308e-05	1.9242769479751587	signif_early
1281	GTSE1	MAST_CELL	LI	3.5707279351200476e-08	1.0158105332669102e-05	1.9213460683822632	signif_early
1282	KIF2C	MAST_CELL	LI	1.5079787553870273e-08	4.976329892777191e-06	1.9182864427566528	signif_early
1283	PIM3	MAST_CELL	LI	4.39852751597746e-09	1.8609154875289253e-06	1.9175199270248413	signif_early
1284	CENPA	MAST_CELL	LI	1.4257192158052186e-06	0.0002128901996451232	1.915630340576172	signif_early
1285	TRDC	MAST_CELL	LI	2.7597360139457644e-15	1.4403847523667902e-11	1.9085513353347776	signif_early
1286	PTTG1	MAST_CELL	LI	4.2701844013620636e-14	1.0839698864996008e-10	1.900313138961792	signif_early
1287	MND1	MAST_CELL	LI	1.0108929705306041e-09	6.065357823183624e-07	1.8930908441543581	signif_early
1288	CENPE	MAST_CELL	LI	8.215529638692606e-08	2.0854806005912e-05	1.8833394050598145	signif_early
1289	TRIP13	MAST_CELL	LI	1.6137740182806109e-06	0.00023065886537507	1.8673678636550903	signif_early
1290	CCNB2	MAST_CELL	LI	7.991149470857972e-10	5.170743775261039e-07	1.853017807006836	signif_early
1291	PXMP2	MAST_CELL	LI	3.628285473286205e-07	7.001954422131274e-05	1.8502960205078125	signif_early
1292	TPX2	MAST_CELL	LI	1.3665968346228264e-09	7.74522365031564e-07	1.84249484539032	signif_early
1293	CRNDE	MAST_CELL	LI	2.1076425417345828e-08	6.440018877522336e-06	1.8397011756896973	signif_early
1294	NUSAP1	MAST_CELL	LI	5.724561857181884e-10	4.0193732188723867e-07	1.8342363834381104	signif_early
1295	TROAP	MAST_CELL	LI	1.3104309570928013e-06	0.00019746219901398376	1.8330203294754028	signif_early
1296	DLK1	MAST_CELL	LI	2.0759999186065663e-06	0.00027848779395941737	1.8295917510986328	signif_early
1297	CDCA3	MAST_CELL	LI	1.0035409241973314e-07	2.467998192587611e-05	1.8264708518981931	signif_early
1298	BIRC3	MAST_CELL	LI	1.313801098761239e-10	1.204317673864469e-07	1.8248807191848757	signif_early
1299	NCAPG	MAST_CELL	LI	1.4205042545313474e-07	3.324584425498899e-05	1.8095024824142456	signif_early
1300	POC1A	MAST_CELL	LI	1.8905542002971747e-07	4.2441012659732484e-05	1.8042162656784055	signif_early
1301	RTKN2	MAST_CELL	LI	1.5768841316087819e-06	0.00022723657791742276	1.79811429977417	signif_early
1302	ASF1B	MAST_CELL	LI	3.129547493467334e-08	9.059216428458072e-06	1.7751604318618774	signif_early
1303	NUF2	MAST_CELL	LI	1.0096356242403863e-07	2.467998192587611e-05	1.7740417718887331	signif_early
1304	RRM2	MAST_CELL	LI	7.821094155817525e-08	2.0322528121415614e-05	1.7696315050125122	signif_early
1305	TYMS	MAST_CELL	LI	1.4413606804768103e-12	2.5034159187228816e-09	1.7691311836242676	signif_early
1306	KIF15	MAST_CELL	LI	1.4598354249535862e-06	0.0002160294575043424	1.7481350898742676	signif_early
1307	CXCL8	MAST_CELL	LI	8.981794513169781e-07	0.00014673228660128852	1.7412887811660769	signif_early
1308	ZWINT	MAST_CELL	LI	1.0030804522938018e-09	6.065357823183624e-07	1.7341692447662354	signif_early
1309	FANCD2	MAST_CELL	LI	8.4162388404092e-06	0.0008922093570032359	1.7341552972793581	signif_early
1310	MAD2L1	MAST_CELL	LI	2.4255146947987326e-10	2.1632968899556265e-07	1.7307981252670288	signif_early
1311	CENPN	MAST_CELL	LI	2.9558583745336923e-09	1.3738496670367864e-06	1.7244018316268919	signif_early
1312	DEPDC1	MAST_CELL	LI	8.789554102792207e-06	0.0009231532962876617	1.7239121198654177	signif_early
1313	ASPM	MAST_CELL	LI	6.014287109032619e-07	0.00010337055968649815	1.7068183422088623	signif_early
1314	UBE2S	MAST_CELL	LI	2.098719386546652e-09	1.0493596932733255e-06	1.6946905851364136	signif_early
1315	ANP32E	MAST_CELL	LI	7.659746992648746e-12	9.72198656759264e-09	1.6928569078445437	signif_early
1316	CIP2A	MAST_CELL	LI	2.292661878968202e-06	0.0003038467550439786	1.6922111511230469	signif_early
1317	PLAU	MAST_CELL	LI	1.811708115244765e-08	5.74868921183435e-06	1.6892621517181396	signif_early
1318	BRCA2	MAST_CELL	LI	2.8908637940773467e-06	0.00035988794701326835	1.687157392501831	signif_early
1319	ANGPT2	MAST_CELL	LI	2.4795832941439568e-06	0.0003220462091680955	1.6742372512817385	signif_early
1320	HNRNPA1P48	MAST_CELL	LI	7.428824829058142e-11	7.428824829058143e-08	1.6735279560089111	signif_early
1321	SMC4	MAST_CELL	LI	6.6098064822400616e-12	9.088483913080085e-09	1.6707934141159058	signif_early
1322	FXN	MAST_CELL	LI	2.3586588601951642e-06	0.00031010255930852753	1.6657415628433228	signif_early
1323	CDC45	MAST_CELL	LI	2.4689563233685797e-06	0.0003220462091680955	1.6653213500976562	signif_early
1324	DONSON	MAST_CELL	LI	4.538068482237562e-07	8.366271503566455e-05	1.6635808944702148	signif_early
1325	CDCA5	MAST_CELL	LI	8.517709528648283e-07	0.00014054220722269667	1.6384832859039309	signif_early
1326	TIMM10	MAST_CELL	LI	1.5143067966679061e-09	8.328687381673483e-07	1.6371339559555054	signif_early
1327	NINJ1	MAST_CELL	LI	3.101069864289102e-07	6.164777441056649e-05	1.6321790218353271	signif_early
1328	LIG1	MAST_CELL	LI	1.6945035520448658e-07	3.882995994930794e-05	1.629270076751709	signif_early
1329	H1FX	MAST_CELL	LI	2.696975997807057e-08	8.090927993421174e-06	1.628482460975647	signif_early
1330	NFATC1	MAST_CELL	LI	7.64804375202206e-07	0.00012811443848564872	1.6280778646469116	signif_early
1331	FANCI	MAST_CELL	LI	9.15724303714353e-07	0.00014879619570209716	1.6179163455963137	signif_early
1332	GDF11	MAST_CELL	LI	7.755693328011501e-07	0.00012926155546685836	1.6158231496810913	signif_early
1333	CENPH	MAST_CELL	LI	2.9164403148786213e-08	8.593083070624509e-06	1.6151320934295654	signif_early
1334	RABL6	MAST_CELL	LI	1.8168995753343785e-06	0.00024878707878022604	1.6015857458114624	signif_early
1335	MRPL23	MAST_CELL	LI	2.0452519401727266e-08	6.307786357542052e-06	1.6013504266738892	signif_early
1336	TACC3	MAST_CELL	LI	8.870957726109062e-08	2.217739431527266e-05	1.5964505672454834	signif_early
1337	RPS10	MAST_CELL	LI	9.375654518794001e-14	2.06264399413468e-10	1.59102201461792	signif_early
1338	PHF19	MAST_CELL	LI	1.5667458237919824e-07	3.615567285673805e-05	1.5893772840499878	signif_early
1339	ETS2	MAST_CELL	LI	7.911209755989655e-09	3.0086471831655602e-06	1.5886905193328855	signif_early
1340	RAD51AP1	MAST_CELL	LI	3.1083665339238684e-06	0.0003791882337431514	1.5761682987213137	signif_early
1341	ATAD2	MAST_CELL	LI	2.8210050733671434e-07	5.7821843118705406e-05	1.5718737840652466	signif_early
1342	RRM1	MAST_CELL	LI	1.0230793008883709e-08	3.6302813902490576e-06	1.5609179735183716	signif_early
1343	ARHGAP11A	MAST_CELL	LI	7.094635802114937e-06	0.0007778172141853585	1.553156495094299	signif_early
1344	MFGE8	MAST_CELL	LI	1.2120825202643473e-08	4.126572673902006e-06	1.5485937595367432	signif_early
1345	MZT2A	MAST_CELL	LI	4.758015340040985e-10	3.489211249363389e-07	1.5465764999389648	signif_early
1346	SMIM24	MAST_CELL	LI	8.484147161791122e-09	3.1815551856716714e-06	1.5370321273803709	signif_early
1347	SGO1	MAST_CELL	LI	2.268074064370123e-06	0.000301800177920218	1.5270497798919678	signif_early
1348	UHRF1	MAST_CELL	LI	3.5082868791162264e-06	0.0004240592529963295	1.5245727300643919	signif_early
1349	CENPW	MAST_CELL	LI	8.246841635594056e-10	5.233572576434689e-07	1.5188308954238892	signif_early
1350	AURKA	MAST_CELL	LI	7.02891775553929e-06	0.0007731809531093219	1.5102581977844238	signif_early
1351	NFKB2	MAST_CELL	LI	5.762601403555126e-07	0.00010061684990334345	1.50834059715271	signif_early
1352	TNFRSF9	MAST_CELL	LI	8.444270361801088e-06	0.0008922093570032359	1.5060871839523315	signif_early
1353	DDB2	MAST_CELL	LI	9.024861847989133e-06	0.0009394966592543893	1.505520582199097	signif_early
1354	HBG2	MAST_CELL	LI	1.982941920794721e-08	6.232103179640552e-06	1.5041582584381104	signif_early
1355	HMGB2	MAST_CELL	LI	3.3240720824532236e-16	2.193887574419128e-12	1.5027813911437988	signif_early
1356	CXCR4	MAST_CELL	LI	5.832306809997868e-06	0.0006502233943578704	1.4971258640289309	signif_early
1357	CCDC34	MAST_CELL	LI	8.108152464288909e-08	2.0741785373762325e-05	1.4855803251266482	signif_early
1358	ARL5B	MAST_CELL	LI	2.33775132331324e-07	4.977147978666899e-05	1.4687310457229614	signif_early
1359	CCNB1	MAST_CELL	LI	8.092423422215101e-06	0.0008670453666659036	1.462760329246521	signif_early
1360	TIFA	MAST_CELL	LI	4.516236288103455e-06	0.0005247739348852606	1.4546973705291748	signif_early
1361	ATP5PO	MAST_CELL	LI	7.270046971546865e-10	4.798231001220931e-07	1.4498921632766724	signif_early
1362	CNKSR3	MAST_CELL	LI	2.5934111237944826e-07	5.416618169950503e-05	1.447531819343567	signif_early
1363	NFKBID	MAST_CELL	LI	3.576464766754057e-07	6.942549253110815e-05	1.435405969619751	signif_early
1364	DHFR	MAST_CELL	LI	3.976536151993764e-07	7.498611029473954e-05	1.4345276355743408	signif_early
1365	CENPU	MAST_CELL	LI	9.725394081672868e-08	2.4130677044752223e-05	1.4312759637832642	signif_early
1366	CKS1B	MAST_CELL	LI	5.418478532475158e-09	2.2075282910083978e-06	1.4090955257415771	signif_early
1367	STARD7	MAST_CELL	LI	5.170390384785117e-08	1.4218573558159073e-05	1.4088288545608518	signif_early
1368	UBE2T	MAST_CELL	LI	4.576986068204371e-07	8.391141125041349e-05	1.3996801376342771	signif_early
1369	NPM3	MAST_CELL	LI	1.6208431728422139e-06	0.00023065886537507	1.3911994695663452	signif_early
1370	ICAM1	MAST_CELL	LI	5.025015348996872e-07	9.012255788961779e-05	1.389756679534912	signif_early
1371	NRM	MAST_CELL	LI	4.872105994742383e-07	8.834038342115309e-05	1.3862979412078855	signif_early
1372	COMMD3	MAST_CELL	LI	5.8227173377253177e-08	1.5621924564628906e-05	1.3842229843139648	signif_early
1373	DTYMK	MAST_CELL	LI	2.0857941537096036e-07	4.558358084266021e-05	1.3785154819488523	signif_early
1374	MZT2B	MAST_CELL	LI	2.0926845333278647e-12	3.1390267999917967e-09	1.3785054683685305	signif_early
1375	NDUFA11	MAST_CELL	LI	1.0015135309999973e-08	3.5923854916304247e-06	1.35593843460083	signif_early
1376	SMIM7	MAST_CELL	LI	1.7767028218891047e-07	4.015835145365784e-05	1.3541334867477417	signif_early
1377	KDM6B	MAST_CELL	LI	1.7653134325142056e-06	0.0002443054382094875	1.352924942970276	signif_early
1378	HMGB3	MAST_CELL	LI	1.0606520198679252e-07	2.5548552303387977e-05	1.3471323251724243	signif_early
1379	TMEM106C	MAST_CELL	LI	1.4981106526876444e-06	0.00022070380151201905	1.3444457054138184	signif_early
1380	HBA1	MAST_CELL	LI	4.952939707492086e-07	8.931530620067694e-05	1.3437032699584959	signif_early
1381	TNFAIP3	MAST_CELL	LI	1.4589763506787458e-07	3.3905788431266626e-05	1.3352043628692627	signif_early
1382	RPL39L	MAST_CELL	LI	2.2242298893042717e-06	0.00029716431719449776	1.3350496292114258	signif_early
1383	PPA1	MAST_CELL	LI	5.596047816448274e-07	9.928471932408228e-05	1.3309714794158936	signif_early
1384	PMF1	MAST_CELL	LI	2.573348542981405e-06	0.00033042996855403263	1.3305537700653076	signif_early
1385	NFKBIZ	MAST_CELL	LI	3.065630440439945e-07	6.13126088087989e-05	1.3283910751342771	signif_early
1386	CHRAC1	MAST_CELL	LI	2.1161662065261615e-07	4.564280053291721e-05	1.3256103992462158	signif_early
1387	CHMP4A	MAST_CELL	LI	1.445608848779777e-06	0.0002148878018456425	1.318651795387268	signif_early
1388	KRT1	MAST_CELL	LI	4.718246752538556e-06	0.0005387617399092467	1.307172417640686	signif_early
1389	LYZ	MAST_CELL	LI	2.3084957425917426e-07	4.94677659126802e-05	1.303680181503296	signif_early
1390	FABP5	MAST_CELL	LI	3.2516180237837795e-08	9.330729981292587e-06	1.3034369945526123	signif_early
1391	NDUFB8	MAST_CELL	LI	8.194235403734256e-07	0.0001358843056900656	1.3016655445098877	signif_early
1392	NME1	MAST_CELL	LI	4.88217692246488e-06	0.0005555580635908311	1.2962185144424438	signif_early
1393	PDLIM1	MAST_CELL	LI	1.5244015904162153e-06	0.00022258961275988985	1.2889753580093384	signif_early
1394	NDUFC2	MAST_CELL	LI	1.2056291210252377e-08	4.126572673902006e-06	1.2838661670684814	signif_early
1395	CBX5	MAST_CELL	LI	1.6974342524494517e-08	5.546072309983357e-06	1.2809873819351196	signif_early
1396	EIF4EBP2	MAST_CELL	LI	6.712004367739014e-06	0.0007407897797170151	1.2639214992523191	signif_early
1397	ATXN2L	MAST_CELL	LI	4.607662802406143e-06	0.0005323860105920948	1.2604353427886963	signif_early
1398	HNRNPAB	MAST_CELL	LI	3.7813485459772573e-07	7.171523104439626e-05	1.2594319581985474	signif_early
1399	SMC2	MAST_CELL	LI	3.129088759090681e-06	0.00037963209209556064	1.2471208572387695	signif_early
1400	MCM7	MAST_CELL	LI	1.213557608189391e-06	0.00018540463458449028	1.2427536249160769	signif_early
1401	SNF8	MAST_CELL	LI	9.318400109590506e-06	0.0009609600113015207	1.2257910966873171	signif_early
1402	BLOC1S1	MAST_CELL	LI	1.0627617428033313e-06	0.00016621392186023665	1.2246747016906738	signif_early
1403	STUB1	MAST_CELL	LI	7.386130468160733e-06	0.0008044300509878027	1.2211034297943115	signif_early
1404	RPA3	MAST_CELL	LI	4.0055514046766784e-07	7.510408883768771e-05	1.2179642915725708	signif_early
1405	ACAA2	MAST_CELL	LI	5.992755191183323e-07	0.00010337055968649815	1.2142179012298584	signif_early
1406	TMPO	MAST_CELL	LI	3.012704433208673e-07	6.12358518847081e-05	1.212717056274414	signif_early
1407	PCNA	MAST_CELL	LI	3.806458331038366e-06	0.00045022625420883917	1.2097712755203247	signif_early
1408	DPM1	MAST_CELL	LI	1.7093421045068424e-06	0.00024003527424989703	1.20704984664917	signif_early
1409	ASF1A	MAST_CELL	LI	8.36164603223824e-06	0.0008901107066576193	1.2055851221084597	signif_early
1410	KIF22	MAST_CELL	LI	2.4885388890261923e-06	0.0003220462091680955	1.1979721784591677	signif_early
1411	RTF1	MAST_CELL	LI	3.453144128587e-09	1.5193834165782802e-06	1.1823419332504272	signif_early
1412	CREM	MAST_CELL	LI	9.210032535642523e-06	0.0009527619864457779	1.176663517951965	signif_early
1413	HBA2	MAST_CELL	LI	9.519508765641962e-06	0.0009786410880566509	1.1739805936813354	signif_early
1414	SKA2	MAST_CELL	LI	2.062206634651595e-06	0.00027776660793266383	1.1654363870620728	signif_early
1415	DDT	MAST_CELL	LI	6.634069383452161e-10	4.467842645998394e-07	1.1364399194717407	signif_early
1416	SNRPN	MAST_CELL	LI	4.254374346692714e-06	0.0004978523171661687	1.1249001026153564	signif_early
1417	DNAJC9	MAST_CELL	LI	1.2646292063316714e-06	0.00019143469637130807	1.1024481058120728	signif_early
1418	HAUS1	MAST_CELL	LI	3.735697394201718e-06	0.00044504698198071007	1.0899553298950195	signif_early
1419	SNHG7	MAST_CELL	LI	1.7693636282444697e-06	0.0002443054382094875	1.0879619121551514	signif_early
1420	EPX	MAST_CELL	LI	5.5308581974374025e-06	0.0006187061712387603	1.072671890258789	signif_early
1421	PSMA1	MAST_CELL	LI	3.043236275482464e-07	6.12358518847081e-05	1.0689923763275146	signif_early
1422	QARS	MAST_CELL	LI	7.611892396287497e-09	2.9552052832645575e-06	1.0492877960205078	signif_early
1423	SSRP1	MAST_CELL	LI	1.85209284872737e-06	0.00025255811573555043	1.0439225435256958	signif_early
1424	RPS17	MAST_CELL	LI	3.35366178716302e-07	6.587549939070216e-05	1.0235170125961304	signif_early
1425	PLEK	MAST_CELL	LI	7.273720167324492e-06	0.0007948104818599612	1.0220155715942385	signif_early
1426	SNW1	MAST_CELL	LI	1.5595859468904943e-06	0.00022672394822637138	1.0157150030136108	signif_early
