# Supplementary material for: Mapping the developing human immune system across organs
Source: Science. Author manuscript; Available in PMC 2022 Jun 7. (PMC7612819; doi:10.1126/science.abo0510)
Supplement: Table S2 [file EMS144959-supplement-Table_S2.csv]

	name	pval	adj_pval	f_statistic	df1	df2	lfc	test_celltype	celltype_type	significant
0	ATP6V0C	0.7520512370593329	0.8274060723585759	0.10000174029840404	1	294.92599084542974	-0.2546699421993453	MONOCYTE_III_CCR2	condition	False
1	RPS4Y1	0.7806001986797592	0.8501654014086101	0.07772471467325501	1	294.92599084542974	-0.07002333148348015	MONOCYTE_III_CCR2	condition	False
2	CCL4	5.983877150991467e-22	7.440951237257889e-19	109.17827504000564	1	294.92599084542974	-6.595735695369894	MONOCYTE_III_CCR2	condition	False
3	XIST	0.37120902741325457	0.4968766690940603	0.8020583385029799	1	294.92599084542974	0.203759412962086	MONOCYTE_III_CCR2	condition	False
4	HBG2	0.4588202003289564	0.5826325444054709	0.5502148391087796	1	294.92599084542974	-0.6818129397566068	MONOCYTE_III_CCR2	condition	False
5	SNHG25	0.11485776478373087	0.2069186968613826	2.5008348507932823	1	294.92599084542974	0.8253022841376044	MONOCYTE_III_CCR2	condition	False
6	G0S2	9.90917594083464e-21	7.041177304244501e-18	101.62809794353964	1	294.92599084542974	-5.727377206931474	MONOCYTE_III_CCR2	condition	False
7	HIST2H2AA3	0.567185596971616	0.6755702009906173	0.3281522670041241	1	294.92599084542974	-0.36951230699870735	MONOCYTE_III_CCR2	condition	False
8	CCL4L2	7.889584924035509e-12	7.694665767088751e-10	50.80124580245598	1	294.92599084542974	-4.822680278401994	MONOCYTE_III_CCR2	condition	False
9	HBA2	0.8809460510716259	0.9186217312432426	0.022469979622137436	1	294.92599084542974	-0.1353901848485846	MONOCYTE_III_CCR2	condition	False
10	MT-ATP8	0.7857375701664671	0.8525307571871992	0.07403695677914145	1	294.92599084542974	0.15803292488338874	MONOCYTE_III_CCR2	condition	False
11	NME2	0.5547842027427569	0.6644586141205087	0.3496147342163129	1	294.92599084542974	0.3074649207328956	MONOCYTE_III_CCR2	condition	False
12	DDTL	0.3430879168859289	0.4677899011073394	0.9017592800006776	1	294.92599084542974	0.7459276734214388	MONOCYTE_III_CCR2	condition	False
13	NR4A1	3.970277267570093e-19	1.974815912889364e-16	91.92328784660307	1	294.92599084542974	-4.8609497359641365	MONOCYTE_III_CCR2	condition	False
14	BAG3	2.1084573398310336e-13	3.151098393543139e-11	59.24898078912304	1	294.92599084542974	-4.0380046059214925	MONOCYTE_III_CCR2	condition	False
15	MPO	0.0017865878867614226	0.009822488749562713	9.937067304671622	1	294.92599084542974	3.128199038072171	MONOCYTE_III_CCR2	condition	False
16	IL1B	2.2352498718853188e-11	1.985380868349567e-09	48.414205698665654	1	294.92599084542974	-5.278099434262665	MONOCYTE_III_CCR2	condition	False
17	CXCL8	3.888365508552359e-13	4.71725122915596e-11	57.80573836089236	1	294.92599084542974	-4.771605977366494	MONOCYTE_III_CCR2	condition	False
18	HLA-DQA2	0.7453629475931096	0.823160614134835	0.1056667388824714	1	294.92599084542974	-0.16080878377758653	MONOCYTE_III_CCR2	condition	False
19	CXCL2	7.397533568073903e-14	1.149854123987487e-11	61.733839821932726	1	294.92599084542974	-5.950574838586802	MONOCYTE_III_CCR2	condition	False
20	HBA1	0.5596750877382674	0.6690276102884263	0.34104143221925864	1	294.92599084542974	-0.5242104822217907	MONOCYTE_III_CCR2	condition	False
21	TMEM176B	0.6735587486370656	0.7660949675730083	0.17782216662664602	1	294.92599084542974	-0.20758314444459355	MONOCYTE_III_CCR2	condition	False
22	FP236383.3	0.4154675705220561	0.5406948445255644	0.6649736992783364	1	294.92599084542974	0.6364255481176448	MONOCYTE_III_CCR2	condition	False
23	CCL3	1.2265292218828622e-16	3.588680205673739e-14	77.33654502355392	1	294.92599084542974	-4.367302045011265	MONOCYTE_III_CCR2	condition	False
24	HIST2H2AA4	0.5655645881575474	0.6742852975780539	0.3309061667345621	1	294.92599084542974	-0.2963139133591547	MONOCYTE_III_CCR2	condition	False
25	FP671120.3	0.4239340687538047	0.5495564394009447	0.6411642914876579	1	294.92599084542974	0.6495060630391892	MONOCYTE_III_CCR2	condition	False
26	AC020656.1	0.0039807097375856425	0.017694414865729206	8.424715737405531	1	294.92599084542974	1.3650074862404602	MONOCYTE_III_CCR2	condition	False
27	EIF3CL	0.04898392182982834	0.11070553745243847	3.9081407655894354	1	294.92599084542974	1.1205904566002436	MONOCYTE_III_CCR2	condition	False
28	HBG1	0.6076336301043591	0.7123688433719324	0.2642007946427082	1	294.92599084542974	0.4674007919493011	MONOCYTE_III_CCR2	condition	False
29	FP236383.2	0.4415321571683173	0.5666567884423906	0.5938992533344377	1	294.92599084542974	0.5597319809866919	MONOCYTE_III_CCR2	condition	False
30	DUSP2	2.896090775210827e-13	3.693629619461193e-11	58.49969743826534	1	294.92599084542974	-4.543589542375976	MONOCYTE_III_CCR2	condition	False
31	DDX3Y	0.08538565159004034	0.16716140492965134	2.9792499185470755	1	294.92599084542974	-0.6919509544137266	MONOCYTE_III_CCR2	condition	False
32	UQCRHL	0.6766343450387651	0.7680463788733038	0.17428584290750782	1	294.92599084542974	0.2346964656413923	MONOCYTE_III_CCR2	condition	False
33	DNAJA4	1.8164649444014497e-08	8.784885952059595e-07	33.50504000358355	1	294.92599084542974	-2.275434189414024	MONOCYTE_III_CCR2	condition	False
34	NDUFB8	0.31572617312323203	0.4400167232819465	1.0100020554795326	1	294.92599084542974	0.4352444229860837	MONOCYTE_III_CCR2	condition	False
35	CXCL3	1.495283480488378e-09	9.786236884143674e-08	38.97002516366446	1	294.92599084542974	-6.7056407061492775	MONOCYTE_III_CCR2	condition	False
36	TMEM176A	0.18097640890828245	0.28991196712070755	1.798081684224545	1	294.92599084542974	-0.6489353369747649	MONOCYTE_III_CCR2	condition	False
37	MRPS24	0.9841242054422644	0.9900958329024722	0.0003966292185173481	1	294.92599084542974	0.012136907724364524	MONOCYTE_III_CCR2	condition	False
38	RPS10	0.34961833665969244	0.4744888421678882	0.8776291920994198	1	294.92599084542974	0.4009458737575488	MONOCYTE_III_CCR2	condition	False
39	CCL3L1	2.9386026354306663e-08	1.3409733494157921e-06	32.465037492868646	1	294.92599084542974	-3.0494013403517415	MONOCYTE_III_CCR2	condition	False
40	RBKS	1.4745683568984222e-07	5.514663915197558e-06	29.00842106440949	1	294.92599084542974	-3.7670480790134686	MONOCYTE_III_CCR2	condition	False
41	FP671120.4	0.4547622070286297	0.5791057905172565	0.5602346117291626	1	294.92599084542974	0.5998948578294804	MONOCYTE_III_CCR2	condition	False
42	U2AF1	0.3265350872472771	0.4505112678610394	0.9658011873163628	1	294.92599084542974	0.4700022916026664	MONOCYTE_III_CCR2	condition	False
43	ATF3	6.691240488719852e-16	1.4470534865605452e-13	73.13193598754212	1	294.92599084542974	-4.21332635846511	MONOCYTE_III_CCR2	condition	False
44	PSMA2	0.3042629628842363	0.42727385019373	1.059103651850401	1	294.92599084542974	0.5019522130298938	MONOCYTE_III_CCR2	condition	False
45	IFITM3	4.213764275716858e-05	0.0005544778705665516	17.288674560956178	1	294.92599084542974	-1.8028346321843531	MONOCYTE_III_CCR2	condition	False
46	HLA-DRB5	0.8179812990999218	0.8762952792855937	0.053060058844534734	1	294.92599084542974	0.10710406852883816	MONOCYTE_III_CCR2	condition	False
47	OSM	7.571355401207973e-15	1.4484585294464793e-12	67.20700025371164	1	294.92599084542974	-4.151136190413374	MONOCYTE_III_CCR2	condition	False
48	AC004556.1	0.10369129114810094	0.19246211871946647	2.6642826034858342	1	294.92599084542974	0.8498703847244409	MONOCYTE_III_CCR2	condition	False
49	SLX1A	0.05649225085005495	0.12362184589888835	3.6662500677647913	1	294.92599084542974	0.8868239813789401	MONOCYTE_III_CCR2	condition	False
50	ORM1	0.19792000895980305	0.3088478706434806	1.665151146087387	1	294.92599084542974	-0.7632455836465663	MONOCYTE_III_CCR2	condition	False
51	ID3	5.8253872431290806e-08	2.476536422848209e-06	30.992822124418076	1	294.92599084542974	-2.6239829632056284	MONOCYTE_III_CCR2	condition	False
52	IFITM1	0.003822290177391024	0.017143436737910685	8.500734167285026	1	294.92599084542974	-1.5410220445955745	MONOCYTE_III_CCR2	condition	False
53	NR4A2	5.804249257326071e-17	1.9246890537293252e-14	79.20686141791683	1	294.92599084542974	-3.5050997745032886	MONOCYTE_III_CCR2	condition	False
54	DEFA1B	0.0053754891571968074	0.02193411244290149	7.864731173185773	1	294.92599084542974	8.551632186716217	MONOCYTE_III_CCR2	condition	False
55	HNRNPA1L2	0.07537067042196208	0.15221019678393805	3.184432079972581	1	294.92599084542974	1.1446456575309192	MONOCYTE_III_CCR2	condition	False
56	SLX1B	0.09413630481372944	0.1792626263949044	2.8203295136829234	1	294.92599084542974	0.8432268509000089	MONOCYTE_III_CCR2	condition	False
57	OVCA2	0.966250334452752	0.9770541092839984	0.0017933107685217044	1	294.92599084542974	0.04417240047843343	MONOCYTE_III_CCR2	condition	False
58	MTRNR2L12	0.28288671831893314	0.40398465027802855	1.1573902450746727	1	294.92599084542974	-0.5009102424167899	MONOCYTE_III_CCR2	condition	False
59	DEFA1	0.003272307894782109	0.015150754048184247	8.792202727910237	1	294.92599084542974	9.788270955562547	MONOCYTE_III_CCR2	condition	False
60	NDUFA11	0.2602854665879435	0.3804466384979227	1.272123161043848	1	294.92599084542974	0.34648188806587465	MONOCYTE_III_CCR2	condition	False
61	NDUFC2	0.3360152414242418	0.4602973866274246	0.9286045476108064	1	294.92599084542974	0.409453131880494	MONOCYTE_III_CCR2	condition	False
62	CD83	2.2211621447379787e-16	6.137811393292612e-14	75.85909483033917	1	294.92599084542974	-3.648240128834999	MONOCYTE_III_CCR2	condition	False
63	RPS17	0.15828197254189216	0.2626065815288097	2.0006946743895457	1	294.92599084542974	0.5116511658804188	MONOCYTE_III_CCR2	condition	False
64	TNFAIP3	2.400672172128009e-13	3.227281995720193e-11	58.94237678847367	1	294.92599084542974	-3.3228139433554933	MONOCYTE_III_CCR2	condition	False
65	HSPA6	3.6165071169379074e-08	1.591903221207889e-06	32.01755466302059	1	294.92599084542974	-2.4781958117541145	MONOCYTE_III_CCR2	condition	False
66	CSRNP1	6.594317813054787e-16	1.4470534865605452e-13	73.16788004831774	1	294.92599084542974	-2.9868335473877097	MONOCYTE_III_CCR2	condition	False
67	PTGS2	9.859073917534741e-09	5.330329746284543e-07	34.83217492533501	1	294.92599084542974	-3.2420443895146827	MONOCYTE_III_CCR2	condition	False
68	BOLA2B	0.035354977210956574	0.08599298613559805	4.468973036432026	1	294.92599084542974	0.7749531043719428	MONOCYTE_III_CCR2	condition	False
69	LYPD3	1.4046101524220225e-12	1.5525624218104756e-10	54.7980377259046	1	294.92599084542974	-4.370510202519689	MONOCYTE_III_CCR2	condition	False
70	GNG10	0.17264409419576704	0.2797171741139235	1.868883354374106	1	294.92599084542974	-0.7200652015838588	MONOCYTE_III_CCR2	condition	False
71	SULT1A4	0.031484504823856375	0.0791728650120635	4.670788039279941	1	294.92599084542974	1.2272358868033102	MONOCYTE_III_CCR2	condition	False
72	ZFAND2A	3.5652739688937792e-09	2.1111515144378164e-07	37.0559087326213	1	294.92599084542974	-2.278107448792805	MONOCYTE_III_CCR2	condition	False
73	NR4A3	3.0890055311403657e-09	1.9205891889865228e-07	37.3708664826391	1	294.92599084542974	-6.154619908817503	MONOCYTE_III_CCR2	condition	False
74	ID1	0.0382039823971924	0.09100891208986348	4.334744320098707	1	294.92599084542974	-1.1181901395272578	MONOCYTE_III_CCR2	condition	False
75	EIF1AY	0.3623490746986212	0.4871146750137681	0.8323151039939009	1	294.92599084542974	0.33700246316870525	MONOCYTE_III_CCR2	condition	False
76	BIRC3	4.69524093943466e-09	2.7475445214997645e-07	36.45221305985041	1	294.92599084542974	-3.4500273162928754	MONOCYTE_III_CCR2	condition	False
77	AC103591.3	0.4819882500939217	0.602212900268065	0.4956159756567087	1	294.92599084542974	-0.3240708672142059	MONOCYTE_III_CCR2	condition	False
78	ALDOA	0.7480264462690172	0.8246195797300735	0.10339011212627393	1	294.92599084542974	-0.11923855767709066	MONOCYTE_III_CCR2	condition	False
79	SOCS3	4.635491996705449e-16	1.097949390076805e-13	74.03729808749858	1	294.92599084542974	-3.05335287942631	MONOCYTE_III_CCR2	condition	False
80	CYP1B1	0.015131111810887988	0.04645811737491163	5.970768879796486	1	294.92599084542974	-1.0724338432421379	MONOCYTE_III_CCR2	condition	False
81	FCGR3B	0.002036917174484067	0.010721297381887566	9.687782349363504	1	294.92599084542974	-1.7020227881248975	MONOCYTE_III_CCR2	condition	False
82	U2AF1L5	0.20115472104360035	0.31189014416174193	1.6412920149675847	1	294.92599084542974	0.6195492509841994	MONOCYTE_III_CCR2	condition	False
83	SIGLEC14	0.10165021218405514	0.18970384229617496	2.6962528153256344	1	294.92599084542974	0.5809435928947468	MONOCYTE_III_CCR2	condition	False
84	SDF4	0.2199704455750931	0.3344949545369957	1.5109732021284334	1	294.92599084542974	0.4139491061007998	MONOCYTE_III_CCR2	condition	False
85	C15orf48	3.1132043433691213e-12	3.226058000816252e-10	52.94844966078456	1	294.92599084542974	-5.281019603780382	MONOCYTE_III_CCR2	condition	False
86	C1orf56	0.6915893571578136	0.7816326885941751	0.15767932898663434	1	294.92599084542974	-0.18729279274262334	MONOCYTE_III_CCR2	condition	False
87	PHLDA1	7.696152497175463e-10	5.1730625028311816e-08	40.442026890691054	1	294.92599084542974	-3.4129384602539234	MONOCYTE_III_CCR2	condition	False
88	UTY	0.13250246224515946	0.22801380770896096	2.275508802892687	1	294.92599084542974	0.4790253584729437	MONOCYTE_III_CCR2	condition	False
89	FOLR3	0.9958764982341529	0.997681712430348	2.675422706500249e-05	1	294.92599084542974	0.002248480492103261	MONOCYTE_III_CCR2	condition	False
90	NME1	0.022983772504026168	0.06295224913823026	5.224220976160453	1	294.92599084542974	0.934539347427508	MONOCYTE_III_CCR2	condition	False
91	C1QB	0.0001728517605947618	0.001652913633176651	14.473101915776365	1	294.92599084542974	-4.776121769467268	MONOCYTE_III_CCR2	condition	False
92	MAN2B1	0.520285909950613	0.6371004717120504	0.4143185014045009	1	294.92599084542974	0.3061366049334259	MONOCYTE_III_CCR2	condition	False
93	DNAJB1	1.0030637671035782e-08	5.364773309218492e-07	34.79461633151078	1	294.92599084542974	-1.8690091549413528	MONOCYTE_III_CCR2	condition	False
94	HMOX1	0.0011129427977364609	0.006792365001154796	10.842075066184403	1	294.92599084542974	-1.8169438617034264	MONOCYTE_III_CCR2	condition	False
95	WBP1	0.9527415037328286	0.9675247528720068	0.0035182514369829433	1	294.92599084542974	-0.03487982771764801	MONOCYTE_III_CCR2	condition	False
96	BLOC1S1	0.4858586303438162	0.6060090454717287	0.4869101128471178	1	294.92599084542974	0.19549481144482225	MONOCYTE_III_CCR2	condition	False
97	PCLAF	0.01269236187305054	0.040888476655798825	6.288109284403157	1	294.92599084542974	1.2374532994751029	MONOCYTE_III_CCR2	condition	False
98	MT-ND6	0.21506556761295806	0.32864397336616075	1.5436279338689287	1	294.92599084542974	0.5377318856546628	MONOCYTE_III_CCR2	condition	False
99	GABARAP	0.7883108501521943	0.8529602281176886	0.0722259476875417	1	294.92599084542974	-0.10236115068495727	MONOCYTE_III_CCR2	condition	False
100	MS4A3	0.0022483509095220133	0.01152917260202319	9.500469504132898	1	294.92599084542974	1.7182335902289978	MONOCYTE_III_CCR2	condition	False
101	AREG	1.7548770142148524e-11	1.5870469579463044e-09	48.96714056798842	1	294.92599084542974	-4.190830223771677	MONOCYTE_III_CCR2	condition	False
102	HLA-F	0.1746333931739737	0.28147389866141465	1.851625523975092	1	294.92599084542974	-0.4815194895944184	MONOCYTE_III_CCR2	condition	False
103	AC020916.1	7.657690103551452e-12	7.617870115012984e-10	50.86990263081787	1	294.92599084542974	-3.6200226564803297	MONOCYTE_III_CCR2	condition	False
104	AL138963.3	0.7448094104413904	0.8230797617274995	0.1061433165182275	1	294.92599084542974	-0.23277902850491103	MONOCYTE_III_CCR2	condition	False
105	HSPH1	3.3243729817777415e-08	1.4896784875101342e-06	32.19903600443427	1	294.92599084542974	-1.7839463396966613	MONOCYTE_III_CCR2	condition	False
106	MRPL12	0.054317740446264716	0.11997177663397901	3.7326065151765087	1	294.92599084542974	1.0777350794843648	MONOCYTE_III_CCR2	condition	False
107	EIF3C	0.007982959547832123	0.0291965005815566	7.1341289433101736	1	294.92599084542974	1.053143344939978	MONOCYTE_III_CCR2	condition	False
108	AC245014.3	0.8312056838671095	0.8833033682087319	0.04551586742681013	1	294.92599084542974	-0.11868308056186197	MONOCYTE_III_CCR2	condition	False
109	HBB	0.02291527047058976	0.06279920403345092	5.2295073210030845	1	294.92599084542974	-2.7490713155597155	MONOCYTE_III_CCR2	condition	False
110	RASD1	0.9949873416499624	0.9971687485109918	3.953648958445013e-05	1	294.92599084542974	0.0025483986551008697	MONOCYTE_III_CCR2	condition	False
111	RASGEF1B	2.286626721359669e-13	3.159355920011943e-11	59.057316927591536	1	294.92599084542974	-3.186288831345909	MONOCYTE_III_CCR2	condition	False
112	RAB24	0.5456101206486847	0.655998245130906	0.3660871560916869	1	294.92599084542974	-0.24010910030020416	MONOCYTE_III_CCR2	condition	False
113	CHMP4A	0.12008415429166795	0.21278895028384626	2.4302784058937723	1	294.92599084542974	0.5253322793204847	MONOCYTE_III_CCR2	condition	False
114	NFXL1	0.9039536612932046	0.9338038445010176	0.014585938357399174	1	294.92599084542974	0.040577752048793325	MONOCYTE_III_CCR2	condition	False
115	BCL2A1	9.809222377772952e-09	5.330329746284543e-07	34.84321199766325	1	294.92599084542974	-2.571229023805192	MONOCYTE_III_CCR2	condition	False
116	LDLR	5.250569675436722e-14	8.424623730845888e-12	62.55124250275102	1	294.92599084542974	-2.6627354822695946	MONOCYTE_III_CCR2	condition	False
117	TMEM35B	0.9249791409400754	0.9496070685316688	0.00888197605534658	1	294.92599084542974	-0.09099529408006746	MONOCYTE_III_CCR2	condition	False
118	SULT1A3	0.00136271163071851	0.00798366036654166	10.453949585408699	1	294.92599084542974	1.1366494204648527	MONOCYTE_III_CCR2	condition	False
119	DUSP6	3.3705060617838e-09	2.0198671266641718e-07	37.179259767235045	1	294.92599084542974	-1.9836679503597607	MONOCYTE_III_CCR2	condition	False
120	THBS1	5.982712440510457e-05	0.0007258051629048539	16.584862145707152	1	294.92599084542974	-1.85146336719524	MONOCYTE_III_CCR2	condition	False
121	HSPB1	5.17032431341387e-07	1.5039294230947711e-05	26.35332558119515	1	294.92599084542974	-1.63092990422661	MONOCYTE_III_CCR2	condition	False
122	AC007952.4	0.5487692062872027	0.6590000077432512	0.36035665614208334	1	294.92599084542974	0.2519350954081443	MONOCYTE_III_CCR2	condition	False
123	C1QC	0.0007386130503730758	0.005039590277854154	11.632277902062402	1	294.92599084542974	-4.377951215813273	MONOCYTE_III_CCR2	condition	False
124	CREM	3.5979574958505645e-13	4.474060146090178e-11	57.9884240871496	1	294.92599084542974	-2.4488681178435745	MONOCYTE_III_CCR2	condition	False
125	ATP5PO	0.18126137800391115	0.2901815559032681	1.7957274683709117	1	294.92599084542974	0.4627668820463742	MONOCYTE_III_CCR2	condition	False
126	NAMPT	2.0440794017946854e-26	5.2134885665600775e-23	138.1291742822973	1	294.92599084542974	-2.705519089252024	MONOCYTE_III_CCR2	condition	False
127	TNFRSF10D	0.9503848618219092	0.9661177810550126	0.0038783568660966045	1	294.92599084542974	-0.029834335336301494	MONOCYTE_III_CCR2	condition	False
128	CKS2	1.6608259447435484e-15	3.304379299661764e-13	70.89976844576448	1	294.92599084542974	-1.8553051907282083	MONOCYTE_III_CCR2	condition	False
129	ZC3H12A	1.149890224058745e-16	3.5747212340426237e-14	77.49744743979737	1	294.92599084542974	-3.1314687524202722	MONOCYTE_III_CCR2	condition	False
130	SERPINH1	6.789471271620296e-05	0.0008117988006019078	16.331591193359174	1	294.92599084542974	-1.8646386894498883	MONOCYTE_III_CCR2	condition	False
131	STMN1	0.008230908429390038	0.02979660737102332	7.077953491180666	1	294.92599084542974	0.6385033978388287	MONOCYTE_III_CCR2	condition	False
132	BCKDHA	0.4804405717702143	0.6005809007250681	0.4991296125967566	1	294.92599084542974	0.32818585615163504	MONOCYTE_III_CCR2	condition	False
133	HYPK	0.2067201509113461	0.3184348190254058	1.6012840048182264	1	294.92599084542974	-0.3445591491471016	MONOCYTE_III_CCR2	condition	False
134	MT1F	0.8027071352743291	0.8634656770879137	0.06253512166189854	1	294.92599084542974	0.14401885004673834	MONOCYTE_III_CCR2	condition	False
135	PRTN3	0.017469246868984625	0.051734696829500736	5.712800781048914	1	294.92599084542974	2.736966557864164	MONOCYTE_III_CCR2	condition	False
136	GSTM1	0.18132170433798764	0.2901847353208335	1.7952296461220567	1	294.92599084542974	0.9344703956647232	MONOCYTE_III_CCR2	condition	False
137	TCEAL9	0.0018795931058383805	0.010173118725179656	9.8405160058302	1	294.92599084542974	-1.8705555945097072	MONOCYTE_III_CCR2	condition	False
138	BTG2	1.008748963795964e-19	5.575019273245694e-17	95.49707445207736	1	294.92599084542974	-2.386036737182088	MONOCYTE_III_CCR2	condition	False
139	C1QA	0.0008296840218969968	0.005473273640471701	11.407615082690267	1	294.92599084542974	-3.8498927339296274	MONOCYTE_III_CCR2	condition	False
140	NFKBIA	1.6230500133774913e-20	1.0091313458174552e-17	100.31603800071665	1	294.92599084542974	-2.8109687611257974	MONOCYTE_III_CCR2	condition	False
141	HES1	0.00577010252092724	0.023071133391553127	7.733285322152564	1	294.92599084542974	-2.275155860078914	MONOCYTE_III_CCR2	condition	False
142	RPS6KA4	0.013488868940504056	0.04289874303712735	6.1779932975878475	1	294.92599084542974	0.5164996407807746	MONOCYTE_III_CCR2	condition	False
143	MAFB	1.1657336000910663e-05	0.00020203341208546908	19.893202087755974	1	294.92599084542974	-1.7939655798408278	MONOCYTE_III_CCR2	condition	False
144	PHLDA2	2.0942852559009505e-05	0.00032965110325478887	18.70111239838577	1	294.92599084542974	-2.300675564984651	MONOCYTE_III_CCR2	condition	False
145	ICAM4	0.018027814043155684	0.052871666893075694	5.6564800160651325	1	294.92599084542974	0.6663322779993016	MONOCYTE_III_CCR2	condition	False
146	NKG7	0.0007790791161056223	0.005213712881121567	11.52916080678035	1	294.92599084542974	1.200046309223494	MONOCYTE_III_CCR2	condition	False
147	HAUS4	0.3327070859799869	0.4563941107734293	0.941423425914696	1	294.92599084542974	0.3014280067771867	MONOCYTE_III_CCR2	condition	False
148	KCNAB2	0.0010225044124924434	0.006357421184671769	11.004964228863923	1	294.92599084542974	0.6579843919205285	MONOCYTE_III_CCR2	condition	False
149	SIK1	5.031830603970416e-06	0.00010092066703285826	21.615692895960727	1	294.92599084542974	-2.788885910391024	MONOCYTE_III_CCR2	condition	False
150	CES1	0.005055876575459509	0.020904347536438567	7.978664663709845	1	294.92599084542974	1.3218835073566662	MONOCYTE_III_CCR2	condition	False
151	MYO15B	0.5214648666304841	0.6377590967838771	0.4119798570041251	1	294.92599084542974	0.2489229548762767	MONOCYTE_III_CCR2	condition	False
152	IGFBP7	0.15266108427019698	0.2550675959556466	2.056059881249732	1	294.92599084542974	0.8019486852028445	MONOCYTE_III_CCR2	condition	False
153	ESF1	3.2043770405596114e-05	0.00044845233581997237	17.840548122126542	1	294.92599084542974	0.9227789202793324	MONOCYTE_III_CCR2	condition	False
154	HIST1H1E	3.580540040699235e-05	0.00048660126126879764	17.616643862816364	1	294.92599084542974	1.176566134033451	MONOCYTE_III_CCR2	condition	False
155	TSPYL2	2.793866727466696e-07	9.264462068279562e-06	27.652239946126844	1	294.92599084542974	-1.6989126042212404	MONOCYTE_III_CCR2	condition	False
156	ZGPAT	0.996295714174584	0.9979007012292349	2.1590776830852288e-05	1	294.92599084542974	0.0038157050545033545	MONOCYTE_III_CCR2	condition	False
157	GK	9.722829935144844e-12	9.300260787963547e-10	50.320843610870206	1	294.92599084542974	-1.949719272250226	MONOCYTE_III_CCR2	condition	False
158	SIK1B	1.8948778044407536e-05	0.0003020872499771894	18.90416660763664	1	294.92599084542974	-2.863479429813393	MONOCYTE_III_CCR2	condition	False
159	EXOSC1	0.0002222997915725568	0.0019781369281261845	13.976649056374626	1	294.92599084542974	0.5640514994203962	MONOCYTE_III_CCR2	condition	False
160	CHCHD10	0.6704727057856015	0.7638413281212968	0.18141264121760495	1	294.92599084542974	0.14801449772706313	MONOCYTE_III_CCR2	condition	False
161	H1F0	0.002443487214800066	0.012276672127692451	9.342908192686581	1	294.92599084542974	1.0376747102916803	MONOCYTE_III_CCR2	condition	False
162	EEF1G	0.6607055789650714	0.7558301632410914	0.19305769267844075	1	294.92599084542974	0.15243985743322394	MONOCYTE_III_CCR2	condition	False
163	HILPDA	0.042138185247519035	0.09821711969126508	4.165790523062064	1	294.92599084542974	-0.7744296099448702	MONOCYTE_III_CCR2	condition	False
164	MT-ND4L	0.2924891948621138	0.4143666349314025	1.1120993518203537	1	294.92599084542974	0.3948879996938933	MONOCYTE_III_CCR2	condition	False
165	FGD3	0.051728745385540544	0.115952582040414	3.8154033582603817	1	294.92599084542974	0.4989999639892579	MONOCYTE_III_CCR2	condition	False
166	MAPK8IP3	0.4995947599745578	0.6178479204658007	0.4569240209066215	1	294.92599084542974	-0.2108171744600476	MONOCYTE_III_CCR2	condition	False
167	AK5	0.6358698496904136	0.7367380927929461	0.22465041081457449	1	294.92599084542974	0.25694720106050856	MONOCYTE_III_CCR2	condition	False
168	AL662899.2	0.9544013840513584	0.9688082167607488	0.003275179498643592	1	294.92599084542974	-0.06146797475335545	MONOCYTE_III_CCR2	condition	False
169	EGR3	4.704752683358864e-12	4.775804050413671e-10	51.993144318176185	1	294.92599084542974	-5.754882665780323	MONOCYTE_III_CCR2	condition	False
170	ITGB1BP1	0.01131519807437915	0.037664427244890566	6.496513863097147	1	294.92599084542974	0.40307638742683854	MONOCYTE_III_CCR2	condition	False
171	TNFSF14	0.0701948161236444	0.14439578800620645	3.302368358797483	1	294.92599084542974	-0.6528939361396643	MONOCYTE_III_CCR2	condition	False
172	IER3	1.172902204426348e-17	4.1671539748690396e-15	83.23764938535345	1	294.92599084542974	-2.647601434244371	MONOCYTE_III_CCR2	condition	False
173	AC135178.2	0.5298941032633355	0.6449453149005678	0.3955290797493904	1	294.92599084542974	0.6530416442602358	MONOCYTE_III_CCR2	condition	False
174	DNAJB4	9.743081761049016e-06	0.00017246294903721637	20.25969943912055	1	294.92599084542974	-1.340803201774826	MONOCYTE_III_CCR2	condition	False
175	GPR183	0.0009739188191942101	0.0061475535617665	11.0986386054269	1	294.92599084542974	-1.4964600536415993	MONOCYTE_III_CCR2	condition	False
176	SLC7A5	1.6164668066401943e-08	8.121521107301341e-07	33.7578600216776	1	294.92599084542974	-2.3231104343184468	MONOCYTE_III_CCR2	condition	False
177	GNL3	0.0008408193812328523	0.005517461216691564	11.381882781880734	1	294.92599084542974	0.8512037549812446	MONOCYTE_III_CCR2	condition	False
178	USF1	0.31419355806157245	0.43870321367141096	1.0164307972170086	1	294.92599084542974	0.3121818585965413	MONOCYTE_III_CCR2	condition	False
179	H2AFX	0.09309082037732104	0.17781633661935284	2.8384495034682353	1	294.92599084542974	-0.6171883523772389	MONOCYTE_III_CCR2	condition	False
180	FCGR3A	2.0846627059621949e-07	7.406508785325685e-06	28.272696104373193	1	294.92599084542974	-2.052075911606047	MONOCYTE_III_CCR2	condition	False
181	C12orf75	0.01463562928825044	0.04530032363395003	6.030735305485022	1	294.92599084542974	0.9965930557921988	MONOCYTE_III_CCR2	condition	False
182	ABHD16A	0.7631066372017808	0.8371619791446091	0.09101239715861367	1	294.92599084542974	0.1630255641463673	MONOCYTE_III_CCR2	condition	False
183	ADM	0.06540393673346054	0.13726547734693365	3.4201927980955107	1	294.92599084542974	-0.7413737085119331	MONOCYTE_III_CCR2	condition	False
184	IER5	1.8719711847063147e-07	6.747235270093631e-06	28.501126353228454	1	294.92599084542974	-1.4453216929913697	MONOCYTE_III_CCR2	condition	False
185	SMCR5	0.3219364522183631	0.4459236740000385	0.9843665129592776	1	294.92599084542974	0.8117473154023741	MONOCYTE_III_CCR2	condition	False
186	HSPA1B	0.00025663588955147183	0.002235837413444529	13.694009024542105	1	294.92599084542974	-1.2620453149962805	MONOCYTE_III_CCR2	condition	False
187	GRK2	0.0021294855729153245	0.011091163601760023	9.60344264637798	1	294.92599084542974	0.6337579619426569	MONOCYTE_III_CCR2	condition	False
188	SNAI1	1.0244821621620151e-06	2.6679446463842215e-05	24.918745632739405	1	294.92599084542974	-1.8047848168171177	MONOCYTE_III_CCR2	condition	False
189	OGDH	0.8256961308108429	0.8808914036061934	0.04858522766672777	1	294.92599084542974	0.04607036216646579	MONOCYTE_III_CCR2	condition	False
190	CTNNA1	0.1906695986323526	0.3004370521253545	1.7203383899009872	1	294.92599084542974	0.2774738659140886	MONOCYTE_III_CCR2	condition	False
191	MMP9	0.6374905597243459	0.7380737985208309	0.2224997669157273	1	294.92599084542974	-0.4964177610941395	MONOCYTE_III_CCR2	condition	False
192	TNF	0.00012399635959238446	0.0012902884782688708	15.131172226828296	1	294.92599084542974	-1.8036183551037333	MONOCYTE_III_CCR2	condition	False
193	RPS20	0.12361820025658896	0.21765554976151272	2.3844769914064377	1	294.92599084542974	0.4045771701687418	MONOCYTE_III_CCR2	condition	False
194	ANKRD28	4.1395493561118994e-07	1.2788893476584214e-05	26.821717854439868	1	294.92599084542974	-2.1796169944709094	MONOCYTE_III_CCR2	condition	False
195	CTSG	0.0012870966639100282	0.007657917232402489	10.563238807694425	1	294.92599084542974	2.57900389797545	MONOCYTE_III_CCR2	condition	False
196	HIST1H1D	2.7468012996584924e-07	9.231479503041448e-06	27.688194929455328	1	294.92599084542974	1.5766696837362135	MONOCYTE_III_CCR2	condition	False
197	LYSMD2	0.5938699836218584	0.6999785067618776	0.28496100383926376	1	294.92599084542974	0.16663186650599546	MONOCYTE_III_CCR2	condition	False
198	ADAM15	0.0091201328766744	0.03214992269920515	6.889910887758624	1	294.92599084542974	0.6365701678101178	MONOCYTE_III_CCR2	condition	False
199	CA2	0.0020087871272532697	0.010623796152296248	9.714188118915052	1	294.92599084542974	-0.9096757298576912	MONOCYTE_III_CCR2	condition	False
200	GET4	0.868675013753651	0.9098427664525124	0.02738554546929417	1	294.92599084542974	-0.14828995910774315	MONOCYTE_III_CCR2	condition	False
201	S100B	0.3800175835376379	0.5047282938628067	0.7729635006474734	1	294.92599084542974	0.7803116095884738	MONOCYTE_III_CCR2	condition	False
202	HIST1H2BG	0.0006171259094435781	0.004360204934051645	11.980357379038653	1	294.92599084542974	1.5111045467187971	MONOCYTE_III_CCR2	condition	False
203	GATD3A	0.02802431459602832	0.0728661478309696	4.8745950900151644	1	294.92599084542974	1.0887335488691774	MONOCYTE_III_CCR2	condition	False
204	ARF5	0.8312215221286745	0.8833033682087319	0.04550719497782984	1	294.92599084542974	0.05155974958663611	MONOCYTE_III_CCR2	condition	False
205	AP1G2	5.323962379664566e-05	0.0006623267239664262	16.81877122409745	1	294.92599084542974	1.0105367150797655	MONOCYTE_III_CCR2	condition	False
206	PARL	0.19561487576599654	0.3061771511888874	1.6824358389217409	1	294.92599084542974	0.6424962473435589	MONOCYTE_III_CCR2	condition	False
207	NDUFA7	0.5894121521155833	0.6956224479677491	0.29190176529418993	1	294.92599084542974	0.1717466390201674	MONOCYTE_III_CCR2	condition	False
208	CALHM6	0.6345958467199443	0.7354333041903548	0.22634988675480394	1	294.92599084542974	-0.15665215579201847	MONOCYTE_III_CCR2	condition	False
209	ITGAX	0.4935578879303108	0.6131261075338076	0.4699299016534727	1	294.92599084542974	-0.2475580039268241	MONOCYTE_III_CCR2	condition	False
210	CBWD3	0.3314732649327171	0.4551318732486046	0.9462481856799766	1	294.92599084542974	0.3738211496249501	MONOCYTE_III_CCR2	condition	False
211	SOD2	2.0962961666908237e-26	5.2134885665600775e-23	138.0556253067735	1	294.92599084542974	-2.5254790711146096	MONOCYTE_III_CCR2	condition	False
212	CNPY2	0.18187607127506952	0.2907912499267746	1.7906639216817195	1	294.92599084542974	0.4810738897368617	MONOCYTE_III_CCR2	condition	False
213	LENG8	0.03781676762871696	0.090407022670389	4.35235665385756	1	294.92599084542974	0.5254095999713675	MONOCYTE_III_CCR2	condition	False
214	HLA-DQA1	0.9657495928195634	0.9770541092839984	0.0018469531416562784	1	294.92599084542974	-0.02043453007326684	MONOCYTE_III_CCR2	condition	False
215	DUSP1	1.8191460656657384e-08	8.784885952059595e-07	33.501844895637525	1	294.92599084542974	-2.1584503653551605	MONOCYTE_III_CCR2	condition	False
216	FUS	0.04096449493806676	0.09620273740412844	4.214390158920738	1	294.92599084542974	0.2824496499204192	MONOCYTE_III_CCR2	condition	False
217	GIMAP7	0.0027123494652486514	0.013303007281001259	9.145679123877363	1	294.92599084542974	0.8587005868510421	MONOCYTE_III_CCR2	condition	False
218	DNM2	0.009711494393267288	0.03352184116038271	6.775036666744393	1	294.92599084542974	0.4138328328135015	MONOCYTE_III_CCR2	condition	False
219	TRAPPC5	0.7031578769586466	0.7920079891286931	0.1454898456999472	1	294.92599084542974	-0.13124238167565838	MONOCYTE_III_CCR2	condition	False
220	LINC02256	0.11016545347927942	0.20107822030748185	2.567282469023713	1	294.92599084542974	0.46390140857916495	MONOCYTE_III_CCR2	condition	False
221	PLIN2	2.5725380749674984e-16	6.734633886783336e-14	75.49466748688687	1	294.92599084542974	-1.8990291534814845	MONOCYTE_III_CCR2	condition	False
222	FAM118A	0.3573006458189145	0.4825032253161551	0.8500186437632969	1	294.92599084542974	0.17959967617375744	MONOCYTE_III_CCR2	condition	False
223	WDR70	0.002400689776840617	0.012122874060919012	9.3763366198127	1	294.92599084542974	0.6207159348847604	MONOCYTE_III_CCR2	condition	False
224	LIPA	0.991912752063078	0.9949130931159004	0.00010291356363528032	1	294.92599084542974	0.004286289312876147	MONOCYTE_III_CCR2	condition	False
225	EMB	0.005888265343764733	0.023449344931854108	7.695715450533063	1	294.92599084542974	0.9565721754907968	MONOCYTE_III_CCR2	condition	False
226	SELENOP	0.0004907524307368263	0.0036386731211531065	12.425653077328544	1	294.92599084542974	-3.605808163694864	MONOCYTE_III_CCR2	condition	False
227	BPI	0.09644676028613436	0.18227021277267494	2.7810542447450106	1	294.92599084542974	0.7012642529235873	MONOCYTE_III_CCR2	condition	False
228	KCNQ1OT1	0.0346236021993002	0.0846166209649823	4.505270803951807	1	294.92599084542974	-0.68044459659697	MONOCYTE_III_CCR2	condition	False
229	PLEC	0.007164177160064677	0.02697548614243884	7.333269735333383	1	294.92599084542974	0.7876892402164773	MONOCYTE_III_CCR2	condition	False
230	RHOB	0.001789138481524692	0.009822488749562713	9.934351741738146	1	294.92599084542974	-1.328603338512956	MONOCYTE_III_CCR2	condition	False
231	NKRF	5.164331337238923e-10	3.6179414185107605e-08	41.32988981916122	1	294.92599084542974	-2.2834906699731476	MONOCYTE_III_CCR2	condition	False
232	JUN	1.1462637160595572e-07	4.35230207914522e-06	29.54499159119991	1	294.92599084542974	-1.6094315310002487	MONOCYTE_III_CCR2	condition	False
233	BOLA2	0.12884743702593313	0.2237377873452207	2.3193190782376023	1	294.92599084542974	1.0007021224824475	MONOCYTE_III_CCR2	condition	False
234	HIST1H2BN	8.068314327259111e-06	0.00014646640680214169	20.645812254796752	1	294.92599084542974	1.570246552631288	MONOCYTE_III_CCR2	condition	False
235	CD9	0.3950397960194304	0.5192727128437227	0.7254908001947491	1	294.92599084542974	-0.4799965735161182	MONOCYTE_III_CCR2	condition	False
236	HBM	0.18106237208724	0.2899562906509761	1.7973710627758397	1	294.92599084542974	-2.318937280888407	MONOCYTE_III_CCR2	condition	False
237	AC004069.1	0.1744448350426179	0.28144294826532	1.8532515547225517	1	294.92599084542974	1.0209427280155026	MONOCYTE_III_CCR2	condition	False
238	EXOSC5	0.005164283652057433	0.02121151683347124	7.939212581788698	1	294.92599084542974	0.7822224538134029	MONOCYTE_III_CCR2	condition	False
239	CD2	0.0007656725611850374	0.005132689109615062	11.562708220936505	1	294.92599084542974	1.09446915827887	MONOCYTE_III_CCR2	condition	False
240	LYL1	0.0007557867435700608	0.005123400667268379	11.587830467454856	1	294.92599084542974	1.2317683605793448	MONOCYTE_III_CCR2	condition	False
241	AL133415.1	0.5574877129103669	0.6670540976704751	0.34485800946115663	1	294.92599084542974	0.4010699049633252	MONOCYTE_III_CCR2	condition	False
242	NOMO2	0.0045895943501977465	0.01957859545273035	8.158866416396956	1	294.92599084542974	1.1615362194262158	MONOCYTE_III_CCR2	condition	False
243	RUBCNL	1.241131940437279e-09	8.231187028980034e-08	39.38212128337042	1	294.92599084542974	-2.6660464936532224	MONOCYTE_III_CCR2	condition	False
244	NABP1	9.777636536661899e-21	7.041177304244501e-18	101.66369468293304	1	294.92599084542974	-2.0622016372858964	MONOCYTE_III_CCR2	condition	False
245	ISOC2	0.013655609926412132	0.043232062825936265	6.155793965548285	1	294.92599084542974	0.6621888570938473	MONOCYTE_III_CCR2	condition	False
246	PPP1R15A	2.7883938946136252e-21	2.773894246361634e-18	105.02050476558531	1	294.92599084542974	-2.237047822923408	MONOCYTE_III_CCR2	condition	False
247	PRDX2	0.019810108279534184	0.0567927830446127	5.488187196672122	1	294.92599084542974	-0.6204871045323571	MONOCYTE_III_CCR2	condition	False
248	MT1X	0.2790021687689088	0.39947624571759	1.1762713034640708	1	294.92599084542974	0.2708594918222291	MONOCYTE_III_CCR2	condition	False
249	FBXL14	0.003371349099974541	0.015526935577104968	8.736180241338639	1	294.92599084542974	-1.6383725326639742	MONOCYTE_III_CCR2	condition	False
250	RPL36A	0.08899937516863653	0.1719824755589736	2.9115612863610285	1	294.92599084542974	0.3889268234272561	MONOCYTE_III_CCR2	condition	False
251	MAFF	1.0101028107428826e-07	3.8648087543346915e-06	29.81484194006844	1	294.92599084542974	-3.287354229035764	MONOCYTE_III_CCR2	condition	False
252	MAN2C1	0.00953401983159008	0.033116071677604095	6.8087374756372	1	294.92599084542974	0.5447722658374626	MONOCYTE_III_CCR2	condition	False
253	GBP2	2.1539474342675259e-13	3.151098393543139e-11	59.1985367821253	1	294.92599084542974	-2.697338501743757	MONOCYTE_III_CCR2	condition	False
254	HSPA1A	0.0002227094249599242	0.0019781369281261845	13.973022669231794	1	294.92599084542974	-1.3112992761298192	MONOCYTE_III_CCR2	condition	False
255	TRAF7	0.3335601350451495	0.457186032437193	0.9381016215672112	1	294.92599084542974	0.19172793665423746	MONOCYTE_III_CCR2	condition	False
256	CEBPA	0.038383957997498434	0.09121921026256913	4.326622128524697	1	294.92599084542974	0.8588950536425656	MONOCYTE_III_CCR2	condition	False
257	LMNA	1.8882220085557362e-10	1.4017934732173485e-08	43.58134825159668	1	294.92599084542974	-4.288856850417232	MONOCYTE_III_CCR2	condition	False
258	TPGS1	0.2633333991179738	0.38340289181967296	1.2559364159538622	1	294.92599084542974	0.6750692598009651	MONOCYTE_III_CCR2	condition	False
259	TMUB1	0.28968296253288384	0.4112824442659728	1.1251366011432826	1	294.92599084542974	0.2795356142621482	MONOCYTE_III_CCR2	condition	False
260	FOS	6.483300535277293e-07	1.82191733686267e-05	25.87759476455615	1	294.92599084542974	-1.7468656814700083	MONOCYTE_III_CCR2	condition	False
261	NFKBIZ	1.3562120541404292e-12	1.5331360812032945e-10	54.87977441126554	1	294.92599084542974	-2.0228626813750776	MONOCYTE_III_CCR2	condition	False
262	AC119396.1	0.4250020902374415	0.550653919468881	0.6382113954317479	1	294.92599084542974	0.481363369671898	MONOCYTE_III_CCR2	condition	False
263	UNC93B1	0.0019957232675054397	0.010605478133089805	9.726579750694446	1	294.92599084542974	0.8067462376565353	MONOCYTE_III_CCR2	condition	False
264	DENND6B	0.8253776949497529	0.8808914036061934	0.04876583689012015	1	294.92599084542974	0.05551805838363948	MONOCYTE_III_CCR2	condition	False
265	CNTLN	0.006342634537337424	0.024685652729824998	7.558124751220371	1	294.92599084542974	0.5566715102892756	MONOCYTE_III_CCR2	condition	False
266	HNRNPA1P48	0.0046502051785913216	0.01977720896840893	8.134407401194336	1	294.92599084542974	0.9180978153713996	MONOCYTE_III_CCR2	condition	False
267	CBWD6	0.261183316143766	0.3814156550689223	1.267330518268566	1	294.92599084542974	0.5017498048791524	MONOCYTE_III_CCR2	condition	False
268	TOMM5	0.08071555817030165	0.16072025073622115	3.071489417701068	1	294.92599084542974	0.5077442691085609	MONOCYTE_III_CCR2	condition	False
269	OGT	8.102392493807585e-05	0.0009277914207411758	15.978296843741797	1	294.92599084542974	0.7818988586409668	MONOCYTE_III_CCR2	condition	False
270	AP2A1	0.012018062926297084	0.039405303227028135	6.387065024509435	1	294.92599084542974	0.4809350129161089	MONOCYTE_III_CCR2	condition	False
271	PXN	0.3811648778107515	0.5057119504483003	0.769244037024777	1	294.92599084542974	0.21176482372724992	MONOCYTE_III_CCR2	condition	False
272	RNF24	0.0061220531680725825	0.02414449394316884	7.623610473766026	1	294.92599084542974	0.6292994288559581	MONOCYTE_III_CCR2	condition	False
273	RASAL3	0.3488789793385535	0.4738733050873744	0.8803302382682326	1	294.92599084542974	0.3177550676029125	MONOCYTE_III_CCR2	condition	False
274	ENGASE	0.0005786171793234156	0.004177128954941465	12.105409754252369	1	294.92599084542974	-0.9994987569826392	MONOCYTE_III_CCR2	condition	False
275	CDK11B	6.521043100290609e-07	1.8222285607216567e-05	25.86540487420277	1	294.92599084542974	0.8096119399234539	MONOCYTE_III_CCR2	condition	False
276	PF4	0.9307302436070084	0.9529543498767516	0.007569067152734483	1	294.92599084542974	0.20273380306820887	MONOCYTE_III_CCR2	condition	False
277	S100Z	0.11742405101133632	0.2097021886049148	2.465754147522357	1	294.92599084542974	0.4725027631078194	MONOCYTE_III_CCR2	condition	False
278	HSPD1	2.6384791766218277e-09	1.682537874938073e-07	37.71755209295816	1	294.92599084542974	-1.6253790836780968	MONOCYTE_III_CCR2	condition	False
279	KRCC1	0.1268521178175536	0.221511998428678	2.3438267572823617	1	294.92599084542974	0.3185813361191001	MONOCYTE_III_CCR2	condition	False
280	PPA1	6.438617712993288e-06	0.00012317570963241774	21.108701186067027	1	294.92599084542974	0.9205565336349836	MONOCYTE_III_CCR2	condition	False
281	ICAM1	1.3104461397164007e-08	6.789749061405599e-07	34.21334578163641	1	294.92599084542974	-2.1191019525846024	MONOCYTE_III_CCR2	condition	False
282	RBM4B	0.158910872292457	0.2629816486960843	1.9946399841698903	1	294.92599084542974	0.4988616993295413	MONOCYTE_III_CCR2	condition	False
283	FKBP4	8.273705445637174e-08	3.358827848147752e-06	30.241282276720888	1	294.92599084542974	-1.6384153183224561	MONOCYTE_III_CCR2	condition	False
284	DYSF	0.7316217314518398	0.8122960920181812	0.11785090203377585	1	294.92599084542974	0.12825578940938154	MONOCYTE_III_CCR2	condition	False
285	NOTCH1	0.3609460174844541	0.4858851125758253	0.8372009077176749	1	294.92599084542974	-0.2606646383756034	MONOCYTE_III_CCR2	condition	False
286	DNAJC2	0.003618340981773813	0.016406224287459387	8.603492604185236	1	294.92599084542974	0.6262021852425196	MONOCYTE_III_CCR2	condition	False
287	HMGN4	0.9718891879018068	0.9812735369938456	0.0012438946633352085	1	294.92599084542974	-0.02007906036193621	MONOCYTE_III_CCR2	condition	False
288	MAP4K1	8.975616412298369e-06	0.00016064039617170892	20.42756324237797	1	294.92599084542974	1.2354342796114175	MONOCYTE_III_CCR2	condition	False
289	EGR1	4.5716639605578666e-05	0.0005906352348003852	17.12472467769429	1	294.92599084542974	-1.8175938367022373	MONOCYTE_III_CCR2	condition	False
290	AC004687.1	0.47365975801147103	0.5955469252651812	0.5147451587540806	1	294.92599084542974	-0.17884851389074508	MONOCYTE_III_CCR2	condition	False
291	RGCC	1.9214401535886947e-05	0.00030521186267452367	18.875903099188573	1	294.92599084542974	-2.3528038606350234	MONOCYTE_III_CCR2	condition	False
292	SH3TC1	0.9162181523657396	0.9429482908891348	0.011085749892731736	1	294.92599084542974	0.041739638382659705	MONOCYTE_III_CCR2	condition	False
293	IMPDH1	0.16785649219427873	0.2740022185935826	1.9113758544889552	1	294.92599084542974	0.3815060700122089	MONOCYTE_III_CCR2	condition	False
294	GYS1	0.1299406453721416	0.2252002683209172	2.306071057620666	1	294.92599084542974	0.4022435967311663	MONOCYTE_III_CCR2	condition	False
295	PLOD1	0.13769181982190376	0.234804976017294	2.2155839858068376	1	294.92599084542974	0.35773015230787475	MONOCYTE_III_CCR2	condition	False
296	PMF1	0.45376515709303106	0.5784284703692302	0.5627180905574695	1	294.92599084542974	0.3122331433764008	MONOCYTE_III_CCR2	condition	False
297	HIST1H4K	0.17873825982671585	0.28703040428902976	1.8167227664854035	1	294.92599084542974	1.3413249974612618	MONOCYTE_III_CCR2	condition	False
298	METRNL	0.010081729310660415	0.03446496329293808	6.706730486422449	1	294.92599084542974	-0.7454535662022003	MONOCYTE_III_CCR2	condition	False
299	PADI4	0.0008331441011378829	0.0054888195484236145	11.399581884402338	1	294.92599084542974	1.0304669273263896	MONOCYTE_III_CCR2	condition	False
300	TMEM259	0.013504915583057242	0.04292233233873912	6.175844591350058	1	294.92599084542974	0.5873254112291081	MONOCYTE_III_CCR2	condition	False
301	PTTG1	4.077476225323157e-05	0.0005393980517222708	17.354841671190506	1	294.92599084542974	0.953806582438567	MONOCYTE_III_CCR2	condition	False
302	ATP2A3	0.0002603239413424978	0.002259775365161577	13.66596271964612	1	294.92599084542974	1.4120748295655412	MONOCYTE_III_CCR2	condition	False
303	CDKN1A	3.146151313329133e-09	1.9319699546295199e-07	37.330583208350895	1	294.92599084542974	-2.2292817777112943	MONOCYTE_III_CCR2	condition	False
304	CSF1	0.0013283608211060044	0.007839233819681591	10.502811950632498	1	294.92599084542974	-3.956699200886686	MONOCYTE_III_CCR2	condition	False
305	HDAC9	0.2953739578258796	0.4175016814134933	1.0988633866849424	1	294.92599084542974	0.3110220048058888	MONOCYTE_III_CCR2	condition	False
306	HNRNPH2	0.4458609436554455	0.5708397255449641	0.5827132965646405	1	294.92599084542974	0.162493102595307	MONOCYTE_III_CCR2	condition	False
307	KDM5D	0.8302802353094387	0.8833033682087319	0.04602410969833087	1	294.92599084542974	0.0911759062628166	MONOCYTE_III_CCR2	condition	False
308	VNN2	3.0051735679523395e-09	1.8921181426575868e-07	37.431341679425465	1	294.92599084542974	-1.2580245721645986	MONOCYTE_III_CCR2	condition	False
309	RPL13A	0.07306037275352142	0.1485093151107542	3.2359595030434223	1	294.92599084542974	0.4260251370457895	MONOCYTE_III_CCR2	condition	False
310	DOPEY2	0.8627226476177589	0.9051217990404412	0.029949908284530338	1	294.92599084542974	-0.044282805381534215	MONOCYTE_III_CCR2	condition	False
311	KDM5C	0.03014910337667656	0.07686398779886684	4.746526002073141	1	294.92599084542974	0.44321605764464617	MONOCYTE_III_CCR2	condition	False
312	ERAL1	0.0002571168074970388	0.002235837413444529	13.69032872250106	1	294.92599084542974	1.2069447474757655	MONOCYTE_III_CCR2	condition	False
313	KLF2	3.7887416829845e-06	8.053504756908077e-05	22.200795019162513	1	294.92599084542974	-1.7655064719571925	MONOCYTE_III_CCR2	condition	False
314	UPP1	5.6926630454497e-06	0.00011104041563947769	21.361771870031895	1	294.92599084542974	-1.2108582556539946	MONOCYTE_III_CCR2	condition	False
315	ABCA1	0.07042430457235442	0.14474813675326073	3.2969433360262994	1	294.92599084542974	-0.915946260326443	MONOCYTE_III_CCR2	condition	False
316	C11orf98	0.9904692098155208	0.9940665556138821	0.00014293373163193958	1	294.92599084542974	-0.004665813757915828	MONOCYTE_III_CCR2	condition	False
317	NOTCH2NL	0.15144285698972132	0.2532874144811277	2.0683656814914952	1	294.92599084542974	0.5262801205369456	MONOCYTE_III_CCR2	condition	False
318	GPX7	0.03462254573890025	0.0846166209649823	4.505323816763573	1	294.92599084542974	0.7899138095308081	MONOCYTE_III_CCR2	condition	False
319	PRDM1	1.2487989399811304e-14	2.2184021169521933e-12	65.997742497196	1	294.92599084542974	-2.6666016191171424	MONOCYTE_III_CCR2	condition	False
320	FAM173A	0.10133411043595793	0.18934480289573805	2.7012670898906994	1	294.92599084542974	0.5832347234048779	MONOCYTE_III_CCR2	condition	False
321	SLC25A37	0.0008432845676503793	0.005526347087606043	11.376232938405964	1	294.92599084542974	-0.9107722830200446	MONOCYTE_III_CCR2	condition	False
322	GADD45G	0.08893198649147628	0.1719824755589736	2.912795975138528	1	294.92599084542974	-0.7219396990709689	MONOCYTE_III_CCR2	condition	False
323	MRPL4	0.07916008509068885	0.15857521677047376	3.1035028629843366	1	294.92599084542974	0.42869314782122653	MONOCYTE_III_CCR2	condition	False
324	HIST1H2AM	0.035974397462691016	0.08711618937654582	4.438843933937316	1	294.92599084542974	1.0342671862582624	MONOCYTE_III_CCR2	condition	False
325	ITGB7	0.004014881991953415	0.01777794092965208	8.408724357588335	1	294.92599084542974	1.1616195878355409	MONOCYTE_III_CCR2	condition	False
326	GNPTG	0.6861362426337052	0.7774126812893052	0.16362248599924656	1	294.92599084542974	0.1013107690792963	MONOCYTE_III_CCR2	condition	False
327	MINK1	0.6411815184954325	0.7404775651256748	0.21764903734304608	1	294.92599084542974	0.1300968665385223	MONOCYTE_III_CCR2	condition	False
328	AHSP	0.09036507181970416	0.17401311158776944	2.8867564115019726	1	294.92599084542974	-2.194109121045968	MONOCYTE_III_CCR2	condition	False
329	ADK	0.04642324993083178	0.10640979039445037	3.9997717235550105	1	294.92599084542974	0.4538627856214501	MONOCYTE_III_CCR2	condition	False
330	IGHM	0.34871430440524986	0.4737790084981461	0.8809328976065772	1	294.92599084542974	0.906236312955122	MONOCYTE_III_CCR2	condition	False
331	METTL26	0.009293616324172822	0.03259001263040905	6.855433624311961	1	294.92599084542974	0.4582522434328466	MONOCYTE_III_CCR2	condition	False
332	RMRP	0.9014202533345784	0.9319609935743488	0.015369570686220925	1	294.92599084542974	0.059490269616998874	MONOCYTE_III_CCR2	condition	False
333	IDH2	8.107129039734736e-05	0.0009277914207411758	15.97713021955819	1	294.92599084542974	0.5722723144307206	MONOCYTE_III_CCR2	condition	False
334	TMF1	0.5541308157532823	0.6639958269228683	0.3507709475717996	1	294.92599084542974	0.07996193852148231	MONOCYTE_III_CCR2	condition	False
335	IL4R	0.3016289788343087	0.4245338258975245	1.0707271003341394	1	294.92599084542974	0.31953319453064105	MONOCYTE_III_CCR2	condition	False
336	AC015912.3	0.1951730941699121	0.3059071084937333	1.6857758309816102	1	294.92599084542974	-0.43961875493415137	MONOCYTE_III_CCR2	condition	False
337	DDIT4	8.30959012268994e-07	2.2462989820793345e-05	25.356990091864663	1	294.92599084542974	-1.4012800812734199	MONOCYTE_III_CCR2	condition	False
338	STOML2	0.02270491165958516	0.06247891987299251	5.245844402832926	1	294.92599084542974	0.372396861842384	MONOCYTE_III_CCR2	condition	False
339	ABHD14B	0.08610565135947099	0.16808850465541944	2.965517948433949	1	294.92599084542974	0.3722669709343151	MONOCYTE_III_CCR2	condition	False
340	DES	0.850268712831346	0.8970392166556148	0.035698845645851934	1	294.92599084542974	0.10524630658315072	MONOCYTE_III_CCR2	condition	False
341	TREM1	3.0793585690744166e-08	1.392429956597832e-06	32.36410717213819	1	294.92599084542974	-2.2172007194316157	MONOCYTE_III_CCR2	condition	False
342	BNIP3	0.017244002609440482	0.051298845083347464	5.736043199954254	1	294.92599084542974	-0.6570714652300175	MONOCYTE_III_CCR2	condition	False
343	PDE4B	3.3367647918111106e-11	2.861563461115252e-09	47.50082228505713	1	294.92599084542974	-2.126206992738003	MONOCYTE_III_CCR2	condition	False
344	MEF2D	0.22485333376723154	0.3406702656589125	1.4793209180450355	1	294.92599084542974	-0.2512010224847154	MONOCYTE_III_CCR2	condition	False
345	ZFP36	6.962785200460385e-11	5.497284696363487e-09	45.83107256549852	1	294.92599084542974	-2.0474757604064378	MONOCYTE_III_CCR2	condition	False
346	RFLNB	1.448002674117242e-08	7.349352348019555e-07	33.996616618994736	1	294.92599084542974	1.2535355594054878	MONOCYTE_III_CCR2	condition	False
347	CYTIP	8.703252850138184e-07	2.3295302604720666e-05	25.260027739997373	1	294.92599084542974	-1.6932767795131314	MONOCYTE_III_CCR2	condition	False
348	PALLD	0.0008032387246066599	0.0053175458743273465	11.470161810976801	1	294.92599084542974	-1.6989080933892309	MONOCYTE_III_CCR2	condition	False
349	TRAP1	0.0047889069008698795	0.020169367421614542	8.079642875553478	1	294.92599084542974	0.8614502527025835	MONOCYTE_III_CCR2	condition	False
350	GRASP	6.612695163365148e-08	2.763995440552794e-06	30.721028106387124	1	294.92599084542974	-3.0490132723977683	MONOCYTE_III_CCR2	condition	False
351	DUSP10	0.07644452327490417	0.15412851997137142	3.1610591688140963	1	294.92599084542974	-0.5646861122424542	MONOCYTE_III_CCR2	condition	False
352	RPS6KA1	0.00010928026625143664	0.0011689463319024644	15.382207867149978	1	294.92599084542974	0.7100718435180874	MONOCYTE_III_CCR2	condition	False
353	PHC2	0.4591749401241556	0.5827854432706175	0.549345600465693	1	294.92599084542974	0.1995051261118133	MONOCYTE_III_CCR2	condition	False
354	GRINA	0.0854690498277155	0.16716140492965134	2.9776528974417613	1	294.92599084542974	-0.42679654180538795	MONOCYTE_III_CCR2	condition	False
355	AC098613.1	0.5137057342039761	0.6310625640727532	0.4275446074275007	1	294.92599084542974	-0.3005130638031403	MONOCYTE_III_CCR2	condition	False
356	CCL5	3.881819879750114e-05	0.0005213155476041252	17.45385196671062	1	294.92599084542974	-1.8811416270556216	MONOCYTE_III_CCR2	condition	False
357	RAE1	0.3510230731995373	0.4761012465220759	0.8725187745941893	1	294.92599084542974	0.14004497697134666	MONOCYTE_III_CCR2	condition	False
358	TMUB2	0.9459260801351002	0.9630939784115092	0.004607877977593261	1	294.92599084542974	0.011486416457776396	MONOCYTE_III_CCR2	condition	False
359	TP53I3	0.3090523686415405	0.4327777256821573	1.038299779271967	1	294.92599084542974	0.2795629552193683	MONOCYTE_III_CCR2	condition	False
360	PPBP	0.6399778249561896	0.7396026257741839	0.21922378792385436	1	294.92599084542974	-0.7840695611445129	MONOCYTE_III_CCR2	condition	False
361	PAGR1	0.23337129226335315	0.3502681978629808	1.4260404433900935	1	294.92599084542974	0.5053371174055286	MONOCYTE_III_CCR2	condition	False
362	ATP5F1D	0.3709835841129713	0.4968423121642216	0.8028156965473904	1	294.92599084542974	0.2047148454281371	MONOCYTE_III_CCR2	condition	False
363	TYMS	0.014909894965347982	0.0459806032406446	5.997286754450327	1	294.92599084542974	0.9480395766824022	MONOCYTE_III_CCR2	condition	False
364	CDK16	0.7478054420254842	0.824558694000168	0.1035779740837988	1	294.92599084542974	-0.0946941291312052	MONOCYTE_III_CCR2	condition	False
365	COMMD3	0.17790128499824875	0.2859990276604038	1.8237634787996435	1	294.92599084542974	0.4854129598990642	MONOCYTE_III_CCR2	condition	False
366	TSPAN32	1.263262129882204e-05	0.0002151871860970576	19.72926783792772	1	294.92599084542974	0.8503050731373173	MONOCYTE_III_CCR2	condition	False
367	OXLD1	0.5585892618746795	0.6678901414818884	0.3429324370281121	1	294.92599084542974	0.1237864853025922	MONOCYTE_III_CCR2	condition	False
368	RBM18	0.013177471404281138	0.04209681616242414	6.220222308776061	1	294.92599084542974	0.32658927664226256	MONOCYTE_III_CCR2	condition	False
369	POLD4	0.5514994865125142	0.6610020351598183	0.3554534485917883	1	294.92599084542974	0.17012729360693604	MONOCYTE_III_CCR2	condition	False
370	SNRPA1	0.1103864773929043	0.2012691856863292	2.5640828291368054	1	294.92599084542974	0.3229185142551772	MONOCYTE_III_CCR2	condition	False
371	GMIP	0.014503469658164663	0.04509329388809464	6.047085529475608	1	294.92599084542974	0.6471029923427101	MONOCYTE_III_CCR2	condition	False
372	RELT	0.3595113863990965	0.4845445934628897	0.8422238969225169	1	294.92599084542974	0.1814151222807569	MONOCYTE_III_CCR2	condition	False
373	MAN1B1	0.0017211196190899984	0.009608135786031034	10.008156800014804	1	294.92599084542974	0.7687147893472732	MONOCYTE_III_CCR2	condition	False
374	HPCAL1	0.043276991319623606	0.10040100504841784	4.11998377579086	1	294.92599084542974	0.5194841677908896	MONOCYTE_III_CCR2	condition	False
375	ERO1A	0.8968212040254739	0.929137402379235	0.016845393310983843	1	294.92599084542974	0.03752709040224357	MONOCYTE_III_CCR2	condition	False
376	DENND4B	0.054257618509803165	0.11994550865233818	3.734481178730054	1	294.92599084542974	0.4212178340198676	MONOCYTE_III_CCR2	condition	False
377	UPF3A	0.04186135051333016	0.09770922452055568	4.177123541062847	1	294.92599084542974	0.4182069730476373	MONOCYTE_III_CCR2	condition	False
378	HIST1H2BK	0.7899831299032279	0.8540265351312011	0.07106192592243138	1	294.92599084542974	-0.14433499385757206	MONOCYTE_III_CCR2	condition	False
379	ARL5A	0.18154650520893534	0.2904510507910081	1.7933762489738725	1	294.92599084542974	0.351678486660191	MONOCYTE_III_CCR2	condition	False
380	HSBP1L1	4.332883490431546e-05	0.0005641822639111653	17.232592517407696	1	294.92599084542974	-1.7905609644577127	MONOCYTE_III_CCR2	condition	False
381	PARP4	0.0024878566209121677	0.012461831653995087	9.308877238928703	1	294.92599084542974	0.7365444978642268	MONOCYTE_III_CCR2	condition	False
382	PDK4	0.1471448848467437	0.2472630598742241	2.1126971526205254	1	294.92599084542974	-0.7012011639570159	MONOCYTE_III_CCR2	condition	False
383	DHRS4L2	0.07935308251123832	0.15889783913482267	3.099493899781543	1	294.92599084542974	0.4815695652202042	MONOCYTE_III_CCR2	condition	False
384	C4orf48	0.4823364388050334	0.6024965963375781	0.4948280542365863	1	294.92599084542974	0.21050012565558915	MONOCYTE_III_CCR2	condition	False
385	KDM3A	0.2650346984376918	0.3853500701634256	1.247002436294834	1	294.92599084542974	-0.2060195427760128	MONOCYTE_III_CCR2	condition	False
386	GIMAP1	0.15287290923303898	0.25533574564309464	2.0539315579516684	1	294.92599084542974	0.3651364496938232	MONOCYTE_III_CCR2	condition	False
387	CD69	3.967312329132383e-06	8.36161505301037e-05	22.10571499971373	1	294.92599084542974	-3.8148370725702976	MONOCYTE_III_CCR2	condition	False
388	CGAS	0.028023615580299945	0.0728661478309696	4.8746388757023755	1	294.92599084542974	-0.6175608105512361	MONOCYTE_III_CCR2	condition	False
389	CXCL16	0.002009253274858025	0.010623796152296248	9.713747478316881	1	294.92599084542974	-1.5118662840118644	MONOCYTE_III_CCR2	condition	False
390	MTX1	0.02840545072871539	0.07362621778250669	4.850889726255039	1	294.92599084542974	0.3855690392915366	MONOCYTE_III_CCR2	condition	False
391	HSPE1	1.8086851781701366e-08	8.784885952059595e-07	33.514338184562966	1	294.92599084542974	-1.3411757805332245	MONOCYTE_III_CCR2	condition	False
392	SPP1	0.39695578026443545	0.5216533820436728	0.7196223276784437	1	294.92599084542974	1.1340257526262405	MONOCYTE_III_CCR2	condition	False
393	HSPA1L	1.5566658316422146e-07	5.778250631782368e-06	28.893145102963558	1	294.92599084542974	-2.420834670019151	MONOCYTE_III_CCR2	condition	False
394	CDK2AP1	0.7097180362414606	0.7968707702629853	0.1388265056644176	1	294.92599084542974	0.15651633726995384	MONOCYTE_III_CCR2	condition	False
395	TMEM173	0.004457312997267215	0.01917878447094042	8.213417075186781	1	294.92599084542974	0.8844451740562649	MONOCYTE_III_CCR2	condition	False
396	SMG5	0.004859877762929235	0.02038198313053121	8.052246368779986	1	294.92599084542974	0.7573458463969575	MONOCYTE_III_CCR2	condition	False
397	MRPL23	0.0003133670555803272	0.0025672232689583226	13.30196612099631	1	294.92599084542974	0.8448472987071891	MONOCYTE_III_CCR2	condition	False
398	CSKMT	0.000361185707749104	0.002860728838127458	13.023882327527064	1	294.92599084542974	0.8820562564137477	MONOCYTE_III_CCR2	condition	False
399	MRPS18B	0.000298279962571676	0.002514651752256807	13.398720085686454	1	294.92599084542974	0.7064775583929651	MONOCYTE_III_CCR2	condition	False
400	RXRA	0.12422838926368518	0.2182663398790428	2.3767167478677824	1	294.92599084542974	0.2914020082636474	MONOCYTE_III_CCR2	condition	False
401	PRKCD	0.00848103778511238	0.03036728792568168	7.023021540130992	1	294.92599084542974	0.7226389437422991	MONOCYTE_III_CCR2	condition	False
402	SYK	0.6694436676746567	0.7628437120306397	0.18261931440053406	1	294.92599084542974	0.10966818111206372	MONOCYTE_III_CCR2	condition	False
403	GDF15	0.010567118964484848	0.03563562001261625	6.620996508144255	1	294.92599084542974	-1.8404912408505616	MONOCYTE_III_CCR2	condition	False
404	LRRC59	0.15836102467310362	0.2626273097966122	1.9999320957702904	1	294.92599084542974	0.2472125110963219	MONOCYTE_III_CCR2	condition	False
405	ASAP1	0.03665350808135586	0.08833069244024422	4.406432513128848	1	294.92599084542974	0.3184789006647125	MONOCYTE_III_CCR2	condition	False
406	OLA1	0.27657253833021656	0.3973633176356144	1.1882506207857713	1	294.92599084542974	0.17650690836420913	MONOCYTE_III_CCR2	condition	False
407	CASC3	0.1311968145271576	0.22666653541440845	2.2910014807249173	1	294.92599084542974	0.2763348710446119	MONOCYTE_III_CCR2	condition	False
408	SLC12A7	0.4591671701980881	0.5827854432706175	0.5493646281365339	1	294.92599084542974	0.24094341683401185	MONOCYTE_III_CCR2	condition	False
409	WDR77	0.021471825553070426	0.059966794104981624	5.344898757665991	1	294.92599084542974	0.6792817177900072	MONOCYTE_III_CCR2	condition	False
410	ACSL1	9.291844311070184e-08	3.6680661589891337e-06	29.993189133104195	1	294.92599084542974	-1.338478029699968	MONOCYTE_III_CCR2	condition	False
411	RNF114	0.7598742611056166	0.8337998179438202	0.09359277716944214	1	294.92599084542974	-0.040983790779499735	MONOCYTE_III_CCR2	condition	False
412	VCP	0.08938824966958914	0.17253284976970756	2.904456209773428	1	294.92599084542974	0.2940872093529421	MONOCYTE_III_CCR2	condition	False
413	CAMKK2	0.004766492807463115	0.02009197900366232	8.088381794420773	1	294.92599084542974	0.7147529499407574	MONOCYTE_III_CCR2	condition	False
414	ZFY	0.14882577318462656	0.2497592841346395	2.095186712630449	1	294.92599084542974	-0.7311092060864585	MONOCYTE_III_CCR2	condition	False
415	IVD	2.966940329294109e-07	9.582831946694087e-06	27.52508371508731	1	294.92599084542974	1.2912839860110872	MONOCYTE_III_CCR2	condition	False
416	UBE2F	0.7571358014268279	0.8313451382554177	0.09580977332192132	1	294.92599084542974	-0.08003814698601425	MONOCYTE_III_CCR2	condition	False
417	TMEM120A	0.2649882182777605	0.3853500701634256	1.2472455645135154	1	294.92599084542974	-0.2294167733591368	MONOCYTE_III_CCR2	condition	False
418	IDH1	0.1275226397350848	0.22224026546217485	2.3355432099756097	1	294.92599084542974	0.4901344120763821	MONOCYTE_III_CCR2	condition	False
419	TMEM11	5.71112769822639e-05	0.0007031472567073778	16.677975382186276	1	294.92599084542974	0.5967361350959207	MONOCYTE_III_CCR2	condition	False
420	RAB37	0.1249010930517168	0.21921596218745207	2.3682105859862883	1	294.92599084542974	0.6515483061194413	MONOCYTE_III_CCR2	condition	False
421	ATIC	0.009828162788766165	0.03387186637407176	6.753226420662459	1	294.92599084542974	0.7361086815409921	MONOCYTE_III_CCR2	condition	False
422	SNHG19	0.00613749684941014	0.024170949587463214	7.618947307003727	1	294.92599084542974	0.8984786024073531	MONOCYTE_III_CCR2	condition	False
423	IRF1	0.0031815843471587235	0.014868786168914213	8.845063277425323	1	294.92599084542974	-0.7437611220894869	MONOCYTE_III_CCR2	condition	False
424	C3AR1	0.0026090273503818705	0.012899902625049128	9.219006609530279	1	294.92599084542974	-1.0546276034499311	MONOCYTE_III_CCR2	condition	False
425	DERA	0.451924215208033	0.5766729210992191	0.5673261786781361	1	294.92599084542974	0.13878759735354315	MONOCYTE_III_CCR2	condition	False
426	MTG1	0.06703412606805363	0.13941485714891455	3.3790884667278216	1	294.92599084542974	0.8321774194441903	MONOCYTE_III_CCR2	condition	False
427	MAP4K4	0.1734277730872494	0.2805299978328385	1.862057375143741	1	294.92599084542974	0.2600652583972612	MONOCYTE_III_CCR2	condition	False
428	HP	0.1697402224871798	0.2762722076738326	1.8944920233808564	1	294.92599084542974	0.8137084589783358	MONOCYTE_III_CCR2	condition	False
429	UBA6	0.09595182927581224	0.18195364041856274	2.789380255580233	1	294.92599084542974	0.28515834088598024	MONOCYTE_III_CCR2	condition	False
430	EIF3B	3.940533164035e-05	0.0005254748514185012	17.423619926611025	1	294.92599084542974	0.980309434969542	MONOCYTE_III_CCR2	condition	False
431	AHR	0.010058324051366004	0.03445599437430751	6.710971462644191	1	294.92599084542974	-0.9982312608808388	MONOCYTE_III_CCR2	condition	False
432	HECA	0.0001949603152529996	0.0018159786667947934	14.235384539135444	1	294.92599084542974	-0.6993911747480871	MONOCYTE_III_CCR2	condition	False
433	PSMA6	0.9588683247450442	0.971960678068443	0.0026643783454699034	1	294.92599084542974	-0.01624003883353384	MONOCYTE_III_CCR2	condition	False
434	MCM5	3.2096709198212735e-05	0.00044845233581997237	17.83721615433334	1	294.92599084542974	0.8346567767404589	MONOCYTE_III_CCR2	condition	False
435	MKL1	0.018192244094612856	0.05319707356061396	5.6402451990546165	1	294.92599084542974	0.5749785864499788	MONOCYTE_III_CCR2	condition	False
436	NLRC5	9.929875551316154e-08	3.828775270716787e-06	29.85133228215302	1	294.92599084542974	1.1663529686477558	MONOCYTE_III_CCR2	condition	False
437	RC3H1	0.8303142078600705	0.8833033682087319	0.046005400298512696	1	294.92599084542974	-0.043161854453762465	MONOCYTE_III_CCR2	condition	False
438	UBAC1	0.31631813881048065	0.4403488447924239	1.007529943675473	1	294.92599084542974	0.2274522198421138	MONOCYTE_III_CCR2	condition	False
439	GLUD1	0.3774081873119573	0.5022012636944022	0.7814825170899392	1	294.92599084542974	0.2236318321493394	MONOCYTE_III_CCR2	condition	False
440	HIP1	0.9445210227469524	0.9625828713495542	0.004850845316290956	1	294.92599084542974	0.014212602012498243	MONOCYTE_III_CCR2	condition	False
441	CKS1B	0.10776662142715536	0.1977245204642828	2.602472030535929	1	294.92599084542974	0.3029930562684805	MONOCYTE_III_CCR2	condition	False
442	SSRP1	2.783827800559188e-07	9.264462068279562e-06	27.65985750607607	1	294.92599084542974	0.8837895499065015	MONOCYTE_III_CCR2	condition	False
443	RNF40	0.11300476636522748	0.20438325476864325	2.5267096974523344	1	294.92599084542974	0.3378705494775345	MONOCYTE_III_CCR2	condition	False
444	COMMD7	0.04226962501140042	0.09833915566263128	4.160437177864301	1	294.92599084542974	0.8744119278718187	MONOCYTE_III_CCR2	condition	False
445	RTL8C	0.057405600287449864	0.12496081217933287	3.6391870437376714	1	294.92599084542974	-0.4073825046866644	MONOCYTE_III_CCR2	condition	False
446	BRD3	0.00017188654996986666	0.001647328900867277	14.484170938563988	1	294.92599084542974	0.6273084595700652	MONOCYTE_III_CCR2	condition	False
447	DNAJB6	5.378331891196021e-18	2.057832525139155e-15	85.21951072623297	1	294.92599084542974	-1.7217161738863702	MONOCYTE_III_CCR2	condition	False
448	TMEM50B	0.11238098501687524	0.2037110129278198	2.5355259018576937	1	294.92599084542974	0.22208213905776494	MONOCYTE_III_CCR2	condition	False
449	SMN2	0.03488730747605358	0.08514694179876868	4.492091085013762	1	294.92599084542974	1.0064981385463014	MONOCYTE_III_CCR2	condition	False
450	CDCA7	0.01049121673634847	0.035474719270290465	6.634131790100807	1	294.92599084542974	1.2612915219858525	MONOCYTE_III_CCR2	condition	False
451	SUMF2	0.0008527987606371747	0.005544864098574258	11.354584219334855	1	294.92599084542974	0.6371550047768626	MONOCYTE_III_CCR2	condition	False
452	HIST1H4J	0.006701162384082124	0.025738673126196508	7.456520068640279	1	294.92599084542974	1.0171870479377425	MONOCYTE_III_CCR2	condition	False
453	PGM1	0.01941029627025063	0.05593674023651602	5.524530137355411	1	294.92599084542974	0.70064836128841	MONOCYTE_III_CCR2	condition	False
454	CCM2	0.002725057235881241	0.013340979026843794	9.136858112615359	1	294.92599084542974	0.467599006073376	MONOCYTE_III_CCR2	condition	False
455	CARD9	0.07359194036728102	0.14940665770892075	3.223949540639388	1	294.92599084542974	0.6606470776712093	MONOCYTE_III_CCR2	condition	False
456	VKORC1	0.2488984148468728	0.36736519746241697	1.334742452022672	1	294.92599084542974	0.3755259696817783	MONOCYTE_III_CCR2	condition	False
457	ARRDC2	0.02269952865979526	0.06247891987299251	5.2462645299124375	1	294.92599084542974	-0.5191490013661865	MONOCYTE_III_CCR2	condition	False
458	TRIB1	2.370638581059599e-07	8.30391288886651e-06	28.000107751781226	1	294.92599084542974	-1.8747942035333824	MONOCYTE_III_CCR2	condition	False
459	ARL5B	1.1398790482234968e-14	2.099910513282842e-12	66.2179577986789	1	294.92599084542974	-2.2426452157853367	MONOCYTE_III_CCR2	condition	False
460	MAZ	5.3706334875359736e-06	0.00010685412386801573	21.481562722702645	1	294.92599084542974	0.8646144900758744	MONOCYTE_III_CCR2	condition	False
461	GPN3	0.07966041845807659	0.15925680120999716	3.0931316278174705	1	294.92599084542974	0.3336866977555721	MONOCYTE_III_CCR2	condition	False
462	RAB8A	0.032793997436820314	0.08155867162537211	4.599723310090099	1	294.92599084542974	0.28807896350697265	MONOCYTE_III_CCR2	condition	False
463	NEK9	0.06354880747512594	0.1342215576990558	3.468327747211416	1	294.92599084542974	0.4466914485110353	MONOCYTE_III_CCR2	condition	False
464	ZFP36L1	9.166247403746296e-13	1.060300339214746e-10	55.794408874739645	1	294.92599084542974	-1.6004582419760576	MONOCYTE_III_CCR2	condition	False
465	CLTB	0.942569673544686	0.9616768551689446	0.0051986860942407846	1	294.92599084542974	0.015751232671060385	MONOCYTE_III_CCR2	condition	False
466	DONSON	0.2024364354133331	0.31329148405286833	1.6319630957379745	1	294.92599084542974	-0.6378392185910988	MONOCYTE_III_CCR2	condition	False
467	TPCN2	0.0012682504458696765	0.0075820645646103016	10.591496455797085	1	294.92599084542974	0.8080875305462527	MONOCYTE_III_CCR2	condition	False
468	KIAA2013	0.11992862732340785	0.21274072478838466	2.4323284001585512	1	294.92599084542974	0.3462201003763365	MONOCYTE_III_CCR2	condition	False
469	KBTBD8	3.4185920375406433e-06	7.384521522519217e-05	22.413192839494773	1	294.92599084542974	-1.5248852148559613	MONOCYTE_III_CCR2	condition	False
470	CKAP5	0.00011064864198614941	0.0011759964641861265	15.357462952978713	1	294.92599084542974	0.7818736557280791	MONOCYTE_III_CCR2	condition	False
471	FAM217B	0.0002900186363521154	0.0024553856352486736	13.453826376154751	1	294.92599084542974	0.8365504222242676	MONOCYTE_III_CCR2	condition	False
472	TUBB2A	0.0009001764288624423	0.005799841395287291	11.25031310625294	1	294.92599084542974	-1.5497469500352674	MONOCYTE_III_CCR2	condition	False
473	ARFGAP2	6.556524501253427e-06	0.00012447386591310896	21.07143258542856	1	294.92599084542974	0.7876559258565223	MONOCYTE_III_CCR2	condition	False
474	EBPL	0.2889612628749115	0.41042622639170095	1.1285156289283749	1	294.92599084542974	0.44249508717731795	MONOCYTE_III_CCR2	condition	False
475	LILRB2	0.18655161645101712	0.29588894777658137	1.7527896857496568	1	294.92599084542974	-0.4824252027469406	MONOCYTE_III_CCR2	condition	False
476	SIGLEC9	0.1689583812792824	0.2753600879695775	1.9014733230760847	1	294.92599084542974	0.5614881079257332	MONOCYTE_III_CCR2	condition	False
477	MYB	0.025186363157025115	0.06724475058671117	5.062475790108255	1	294.92599084542974	1.4509770014413497	MONOCYTE_III_CCR2	condition	False
478	EDEM2	4.683423767696891e-06	9.626177611786914e-05	21.76349535958211	1	294.92599084542974	0.7777301260173255	MONOCYTE_III_CCR2	condition	False
479	FSCN1	0.246903206626474	0.3648534015924188	1.3460783107318472	1	294.92599084542974	0.44671083213407	MONOCYTE_III_CCR2	condition	False
480	MKI67	0.052677394061639	0.11728619429838512	3.7845635137439766	1	294.92599084542974	0.76761688040869	MONOCYTE_III_CCR2	condition	False
481	DNTTIP1	0.13415230424075536	0.2300943314805232	2.256175150530684	1	294.92599084542974	0.2165576146477324	MONOCYTE_III_CCR2	condition	False
482	ACTRT3	0.0011984468784510293	0.00722554517989748	10.700017779149217	1	294.92599084542974	-4.105872621103519	MONOCYTE_III_CCR2	condition	False
483	PSMB5	1.2758842705903618e-05	0.00021659550723264367	19.70899239852885	1	294.92599084542974	0.7096382556551073	MONOCYTE_III_CCR2	condition	False
484	C1QBP	0.0022535636902706307	0.011544001849027924	9.496081761755194	1	294.92599084542974	0.7304201231942282	MONOCYTE_III_CCR2	condition	False
485	ERCC5	0.5001489560807273	0.6180722751665932	0.4557433919173338	1	294.92599084542974	0.33893640625190913	MONOCYTE_III_CCR2	condition	False
486	SKP1	0.0323980540179419	0.08093818216235209	4.62089193421795	1	294.92599084542974	0.23818055025857746	MONOCYTE_III_CCR2	condition	False
487	PHYKPL	0.0580621061745477	0.12579428215164332	3.6200168297960498	1	294.92599084542974	0.3680852559708139	MONOCYTE_III_CCR2	condition	False
488	MRPL38	0.29228336395881205	0.4141930063621456	1.1130501510974398	1	294.92599084542974	0.5320782932857148	MONOCYTE_III_CCR2	condition	False
489	SRPK1	0.3840811388257297	0.5089023933189077	0.7598608055138234	1	294.92599084542974	0.1395308457806985	MONOCYTE_III_CCR2	condition	False
490	MRPS7	8.493078279743399e-05	0.0009582665598471895	15.884317743002624	1	294.92599084542974	0.646983370839938	MONOCYTE_III_CCR2	condition	False
491	OTUD1	6.931608092378109e-11	5.497284696363487e-09	45.841231389171746	1	294.92599084542974	-1.7539514803683138	MONOCYTE_III_CCR2	condition	False
492	CCNL2	0.11499961735082508	0.20709923848769152	2.4988731439725007	1	294.92599084542974	0.2521133282817699	MONOCYTE_III_CCR2	condition	False
493	CD33	0.10819457735639763	0.19829028289267567	2.5961311600069683	1	294.92599084542974	0.584800797180731	MONOCYTE_III_CCR2	condition	False
494	IKBKB	1.6647616127603885e-06	4.0392801277415474e-05	23.90580359857008	1	294.92599084542974	0.8827556161127621	MONOCYTE_III_CCR2	condition	False
495	RGS16	0.0006333053489555951	0.004442963054591157	11.93016570034402	1	294.92599084542974	-2.24332171182095	MONOCYTE_III_CCR2	condition	False
496	RASSF1	6.19716278192952e-06	0.00011901423813636074	21.18722220215885	1	294.92599084542974	0.9224425487495416	MONOCYTE_III_CCR2	condition	False
497	MAF1	0.14609714753098588	0.24583464540565755	2.123726956251654	1	294.92599084542974	0.24455554489367026	MONOCYTE_III_CCR2	condition	False
498	HIST1H1C	0.0018594929361400105	0.010089854174485666	9.860963414521331	1	294.92599084542974	0.6536304060607079	MONOCYTE_III_CCR2	condition	False
499	HSP90AA1	8.026970760925632e-07	2.1817569707565077e-05	25.429504766023303	1	294.92599084542974	-1.0880567502560885	MONOCYTE_III_CCR2	condition	False
500	DOK1	9.12838572540537e-05	0.0010112380979547062	15.74046509112849	1	294.92599084542974	0.8976084160894114	MONOCYTE_III_CCR2	condition	False
501	SF3B3	1.354543957795312e-05	0.0002276182988538473	19.58703334801011	1	294.92599084542974	0.8830886638232308	MONOCYTE_III_CCR2	condition	False
502	PLK2	0.0005849039803825838	0.004216394780323146	12.084426770787882	1	294.92599084542974	-1.2409255169470914	MONOCYTE_III_CCR2	condition	False
503	CTDNEP1	0.02645723076285592	0.0696287120711351	4.975739558441669	1	294.92599084542974	0.4027157660986568	MONOCYTE_III_CCR2	condition	False
504	NEDD9	4.2580292383587965e-06	8.898923290586831e-05	21.959804305853996	1	294.92599084542974	-1.447135447303893	MONOCYTE_III_CCR2	condition	False
505	TNFSF9	0.06088262711254035	0.1301375965869255	3.5402107723401315	1	294.92599084542974	-1.456502057675667	MONOCYTE_III_CCR2	condition	False
506	CENPF	0.001438280269700724	0.00833800240267063	10.35073221712522	1	294.92599084542974	1.1434752857633528	MONOCYTE_III_CCR2	condition	False
507	ACOT8	0.00153087790189989	0.008732324178956481	10.231539478091047	1	294.92599084542974	0.4333879652320226	MONOCYTE_III_CCR2	condition	False
508	RNPC3	0.03671812939239622	0.0884435717180527	4.403381373740946	1	294.92599084542974	0.3985635978384978	MONOCYTE_III_CCR2	condition	False
509	FAM76B	0.01925216738725056	0.0555454063713366	5.539119330980864	1	294.92599084542974	0.3877380997350777	MONOCYTE_III_CCR2	condition	False
510	ACP5	0.31419693578301083	0.43870321367141096	1.0164165837339565	1	294.92599084542974	-0.4230853624407337	MONOCYTE_III_CCR2	condition	False
511	KDM6B	0.009820411395676076	0.03387186637407176	6.754667186375497	1	294.92599084542974	-0.812979896796442	MONOCYTE_III_CCR2	condition	False
512	PARN	0.0001424195356158863	0.0014311005457644818	14.856393505701568	1	294.92599084542974	0.9200674052730884	MONOCYTE_III_CCR2	condition	False
513	HADH	4.970866069092375e-05	0.0006275403001945551	16.956523040787932	1	294.92599084542974	0.9870566283951476	MONOCYTE_III_CCR2	condition	False
514	MTSS1	0.0007251372968685942	0.0049680894140831785	11.667896659946251	1	294.92599084542974	-0.9886417884092891	MONOCYTE_III_CCR2	condition	False
515	TMEM160	0.0016750520072055096	0.009382554824144374	10.059852358338269	1	294.92599084542974	0.5702256375217051	MONOCYTE_III_CCR2	condition	False
516	EEF1E1	0.3199151505611975	0.4440941982757466	0.9926382059249548	1	294.92599084542974	0.42823750371654257	MONOCYTE_III_CCR2	condition	False
517	PSENEN	0.23690074394391214	0.3538571472603661	1.4046494427733696	1	294.92599084542974	-0.28099198887849963	MONOCYTE_III_CCR2	condition	False
518	GMDS	0.6672713792862723	0.7612403304059446	0.18518214997168014	1	294.92599084542974	0.14945501031083	MONOCYTE_III_CCR2	condition	False
519	RNF145	0.19953099821497555	0.3104370300660896	1.653211520644729	1	294.92599084542974	0.2475640726388416	MONOCYTE_III_CCR2	condition	False
520	MCRS1	0.007870039880930952	0.028868420625184774	7.160309785515515	1	294.92599084542974	0.4429612150431641	MONOCYTE_III_CCR2	condition	False
521	CUTC	2.1803475754362603e-05	0.00033921810827775527	18.619449440584194	1	294.92599084542974	1.0596316471134293	MONOCYTE_III_CCR2	condition	False
522	ZNF331	2.5064587980410084e-07	8.525433262410456e-06	27.882070741833576	1	294.92599084542974	-2.3343029075446537	MONOCYTE_III_CCR2	condition	False
523	ATP2B4	0.11856876748655182	0.21108126323482776	2.4503795732644598	1	294.92599084542974	0.42051381973690505	MONOCYTE_III_CCR2	condition	False
524	LPCAT1	0.002215439679319131	0.011407450274258137	9.52841380652042	1	294.92599084542974	-0.9912595040218324	MONOCYTE_III_CCR2	condition	False
525	GTPBP4	0.04121338711376383	0.0965592969872168	4.2039623198019065	1	294.92599084542974	0.4691728662329042	MONOCYTE_III_CCR2	condition	False
526	YLPM1	0.2741269424650432	0.3952195396582971	1.2004435448455315	1	294.92599084542974	0.2505823223854222	MONOCYTE_III_CCR2	condition	False
527	SLC5A3	5.021473909155645e-08	2.1531733813913947e-06	31.311592983586692	1	294.92599084542974	-1.6361396909013493	MONOCYTE_III_CCR2	condition	False
528	MFSD14B	0.005390761845477084	0.02195998781396738	7.859462163864747	1	294.92599084542974	0.5320856850374441	MONOCYTE_III_CCR2	condition	False
529	USPL1	3.072628259158957e-07	9.796957026318364e-06	27.451065472492854	1	294.92599084542974	-1.6006773341060951	MONOCYTE_III_CCR2	condition	False
530	HAUS7	0.1060838241175834	0.19542997820772584	2.627677574067977	1	294.92599084542974	0.9872046848910392	MONOCYTE_III_CCR2	condition	False
531	ITGAL	0.6414774628927645	0.7406473770725652	0.21726292255284865	1	294.92599084542974	0.09880837493781833	MONOCYTE_III_CCR2	condition	False
532	COL1A1	0.004518156111818022	0.01939025754976949	8.188123234969058	1	294.92599084542974	-3.1680178126885985	MONOCYTE_III_CCR2	condition	False
533	MRPS18A	0.006548991510134446	0.02532320324319548	7.498945542545313	1	294.92599084542974	0.5180971627829266	MONOCYTE_III_CCR2	condition	False
534	MFSD10	0.0019580962816871713	0.010483929930152841	9.762738388302793	1	294.92599084542974	0.7775917719994184	MONOCYTE_III_CCR2	condition	False
535	NPM3	0.026488661831130644	0.06965419789129604	4.973649952093519	1	294.92599084542974	0.7839865657849868	MONOCYTE_III_CCR2	condition	False
536	TTTY15	0.37867958965630377	0.5033544305051991	0.7773213420027707	1	294.92599084542974	0.5747187832439796	MONOCYTE_III_CCR2	condition	False
537	RBM10	0.005445015754435867	0.022090952987409464	7.8408678292039236	1	294.92599084542974	0.5832240843458737	MONOCYTE_III_CCR2	condition	False
538	IL1RN	9.356612457012399e-06	0.00016680928444867267	20.34249049263175	1	294.92599084542974	-1.9280575924716523	MONOCYTE_III_CCR2	condition	False
539	ARID5B	0.6156677238216657	0.7186914882279695	0.2525393341133473	1	294.92599084542974	-0.22328669769646564	MONOCYTE_III_CCR2	condition	False
540	LRP10	0.026622251284146248	0.06990838066190448	4.964797455407499	1	294.92599084542974	0.37751924234976997	MONOCYTE_III_CCR2	condition	False
541	PLSCR3	0.4248322057213296	0.5505772254449958	0.6386803495808763	1	294.92599084542974	0.4739323402874214	MONOCYTE_III_CCR2	condition	False
542	UBE2G2	0.0001189516502857614	0.0012482394694543824	15.213658747344905	1	294.92599084542974	0.7452210607163168	MONOCYTE_III_CCR2	condition	False
543	ALDH1A1	0.6043855662422329	0.7093472879869908	0.26901001282143205	1	294.92599084542974	-0.31181229788671005	MONOCYTE_III_CCR2	condition	False
544	APOE	0.12579395347528669	0.22039419675451774	2.356999244514165	1	294.92599084542974	-1.670323096464064	MONOCYTE_III_CCR2	condition	False
545	METTL17	0.0002677192840243901	0.0022919719771726608	13.610918197872055	1	294.92599084542974	0.8997549916825494	MONOCYTE_III_CCR2	condition	False
546	NUB1	4.5220090333276663e-05	0.0005857414825982243	17.14667892628112	1	294.92599084542974	0.7687072861995506	MONOCYTE_III_CCR2	condition	False
547	CCR2	0.013274832199297464	0.04232629189699076	6.206909157645682	1	294.92599084542974	0.9747726939963808	MONOCYTE_III_CCR2	condition	False
548	TUBB4B	3.700572381861509e-05	0.0004990154790911034	17.550183390673162	1	294.92599084542974	-0.8014570044472252	MONOCYTE_III_CCR2	condition	False
549	EHBP1L1	0.04430147846301928	0.10258638448559493	4.079851623388797	1	294.92599084542974	0.5758397189846073	MONOCYTE_III_CCR2	condition	False
550	TBC1D10A	0.020497231054048232	0.05796090236659233	5.427474369355477	1	294.92599084542974	0.6268291216741446	MONOCYTE_III_CCR2	condition	False
551	PSMC2	4.125074670470298e-06	8.657435194480703e-05	22.02524379402348	1	294.92599084542974	0.6896906482677089	MONOCYTE_III_CCR2	condition	False
552	NINJ2	0.010803207791972436	0.03630753753869655	6.58075374367316	1	294.92599084542974	0.468629238076672	MONOCYTE_III_CCR2	condition	False
553	AP1S1	0.07284097877921501	0.1483670184081147	3.240943877612948	1	294.92599084542974	0.4970027396043901	MONOCYTE_III_CCR2	condition	False
554	SHTN1	0.898307699529266	0.9300962734093609	0.01636086140665202	1	294.92599084542974	-0.05211459283949575	MONOCYTE_III_CCR2	condition	False
555	NGDN	0.0046874719145590426	0.019893758790969857	8.119530343151629	1	294.92599084542974	0.5779596879654122	MONOCYTE_III_CCR2	condition	False
556	PELI1	0.0012244902194545365	0.007364709010358966	10.65879401107193	1	294.92599084542974	-0.7866799833454141	MONOCYTE_III_CCR2	condition	False
557	PER1	1.0418169523263671e-10	8.096871126361485e-09	44.920285818441315	1	294.92599084542974	-2.044670868606405	MONOCYTE_III_CCR2	condition	False
558	NIT1	0.04222352067917683	0.09832387259280223	4.162312932825165	1	294.92599084542974	0.3691569634673328	MONOCYTE_III_CCR2	condition	False
559	ARHGAP4	0.2025358383375423	0.31334782578256154	1.6312425126547097	1	294.92599084542974	0.3490957871758029	MONOCYTE_III_CCR2	condition	False
560	COP1	0.328486159930397	0.4526011522143475	0.958029012454862	1	294.92599084542974	0.21091465243866467	MONOCYTE_III_CCR2	condition	False
561	CNOT4	0.03329854668609816	0.08248355140271525	4.573133782669557	1	294.92599084542974	0.2658194986330217	MONOCYTE_III_CCR2	condition	False
562	CCDC107	0.016278090866128806	0.049071044829166466	5.839418999911184	1	294.92599084542974	0.3496502469546188	MONOCYTE_III_CCR2	condition	False
563	AKNA	0.10796093833296246	0.1980080041549245	2.5995894688438974	1	294.92599084542974	0.36269820363451455	MONOCYTE_III_CCR2	condition	False
564	SULT1A2	0.8887946039760038	0.9240937207727096	0.019586150748614816	1	294.92599084542974	-0.07225148354987163	MONOCYTE_III_CCR2	condition	False
565	NOC2L	7.31095368100269e-05	0.0008576576322949853	16.183612249122586	1	294.92599084542974	0.8260884234214986	MONOCYTE_III_CCR2	condition	False
566	DDX42	0.014634974336885612	0.04530032363395003	6.03081595578943	1	294.92599084542974	0.4763633655196093	MONOCYTE_III_CCR2	condition	False
567	MZT2A	0.0008982069329655705	0.005799841395287291	11.254535316192708	1	294.92599084542974	0.7240210802583109	MONOCYTE_III_CCR2	condition	False
568	NXF1	0.020943393806768486	0.05888775624356499	5.38917568834574	1	294.92599084542974	-0.3873809101477157	MONOCYTE_III_CCR2	condition	False
569	NAGPA	0.026032992101345527	0.06880307030534165	5.004200470471545	1	294.92599084542974	0.6462233276365651	MONOCYTE_III_CCR2	condition	False
570	PTDSS1	0.003237582007365689	0.015049066557225804	8.812256844993666	1	294.92599084542974	0.5512877709907915	MONOCYTE_III_CCR2	condition	False
571	WDR6	0.0010032778061338956	0.0062771117078113175	11.041480788994754	1	294.92599084542974	0.8055262273062433	MONOCYTE_III_CCR2	condition	False
572	UROD	1.5458619018342495e-05	0.00025716110701416576	19.317980727153564	1	294.92599084542974	0.8412025718984921	MONOCYTE_III_CCR2	condition	False
573	ELOVL1	0.10435375277808984	0.19346088942162465	2.6540547771792795	1	294.92599084542974	0.30706075316525633	MONOCYTE_III_CCR2	condition	False
574	MS4A7	0.09634044714004224	0.1822128056308296	2.782838753866969	1	294.92599084542974	-0.9582546333772076	MONOCYTE_III_CCR2	condition	False
575	SIDT2	0.40991759407186606	0.5349673460657285	0.6809766326843855	1	294.92599084542974	0.1821707637893271	MONOCYTE_III_CCR2	condition	False
576	PES1	0.015785960655738066	0.04799472390075864	5.89456303045259	1	294.92599084542974	0.6806296539581086	MONOCYTE_III_CCR2	condition	False
577	ITPK1	0.23088998684510234	0.34784282770690245	1.4413153302643609	1	294.92599084542974	0.24915764031892065	MONOCYTE_III_CCR2	condition	False
578	TUBGCP3	0.007483993006965847	0.027838817790008675	7.252828106531463	1	294.92599084542974	0.4708249975955499	MONOCYTE_III_CCR2	condition	False
579	MRPS28	2.8674614320611854e-05	0.00040984922882391766	18.064929369478694	1	294.92599084542974	0.8841244446329835	MONOCYTE_III_CCR2	condition	False
580	RPL27A	0.12093509174287985	0.2139449926134428	2.419114283356876	1	294.92599084542974	0.3431270276873745	MONOCYTE_III_CCR2	condition	False
581	PPIH	0.025304701724801686	0.067467125670799	5.0542083198056735	1	294.92599084542974	0.4463082824790761	MONOCYTE_III_CCR2	condition	False
582	S100A12	0.8871520029318922	0.9231051132276415	0.02017298156979743	1	294.92599084542974	0.08796124220701326	MONOCYTE_III_CCR2	condition	False
583	ULK1	0.003753388446162415	0.01691064685798175	8.534808859831184	1	294.92599084542974	0.6012177742359394	MONOCYTE_III_CCR2	condition	False
584	OSER1	0.009678660080505988	0.033453087195425675	6.7812235000731125	1	294.92599084542974	-0.4731114803043954	MONOCYTE_III_CCR2	condition	False
585	EIF2B1	4.2926923187826236e-05	0.0005604160523261095	17.251338489186434	1	294.92599084542974	0.9043539352725516	MONOCYTE_III_CCR2	condition	False
586	TLR1	0.7248109890540229	0.8074378184892966	0.12416600705987488	1	294.92599084542974	0.08751983098835885	MONOCYTE_III_CCR2	condition	False
587	C15orf61	0.024836303837929192	0.0665602237553124	5.087171478490424	1	294.92599084542974	0.5846142354183173	MONOCYTE_III_CCR2	condition	False
588	ZNF33A	0.05967592512832499	0.1282194607292823	3.5738600713953734	1	294.92599084542974	0.3916110294652768	MONOCYTE_III_CCR2	condition	False
589	ACSF3	0.019872840488477	0.05690702854904123	5.482554133414708	1	294.92599084542974	0.4992536747729357	MONOCYTE_III_CCR2	condition	False
590	TMEM91	0.17435742779728575	0.28144294826532	1.8540060006892352	1	294.92599084542974	-0.33309396133135194	MONOCYTE_III_CCR2	condition	False
591	PRPF19	1.2294958677319842e-05	0.0002108797395206513	19.784531163124527	1	294.92599084542974	1.0088026648785668	MONOCYTE_III_CCR2	condition	False
592	TOR4A	0.012556254253236046	0.04063422814287319	6.3076388385946265	1	294.92599084542974	0.8794357692434879	MONOCYTE_III_CCR2	condition	False
593	SMIM12	0.010944813926751206	0.03668430220462298	6.557049175268266	1	294.92599084542974	0.4026251856763427	MONOCYTE_III_CCR2	condition	False
594	KRT10	0.5227212741798357	0.6387699015040453	0.4094978568071359	1	294.92599084542974	0.12490210168307828	MONOCYTE_III_CCR2	condition	False
595	PPIF	0.00011349622547289773	0.0012011281393663686	15.306947739544187	1	294.92599084542974	-0.9721973583261306	MONOCYTE_III_CCR2	condition	False
596	PSMD1	2.6121953669456908e-05	0.0003810281453134272	18.253467370138548	1	294.92599084542974	0.6984031979737843	MONOCYTE_III_CCR2	condition	False
597	WDFY2	0.03233724212311236	0.08082685543736727	4.624167210408745	1	294.92599084542974	0.4335382013625591	MONOCYTE_III_CCR2	condition	False
598	DDX39A	1.7703408927338802e-05	0.00028776717648556604	19.0422554022414	1	294.92599084542974	0.6860449158777481	MONOCYTE_III_CCR2	condition	False
599	UCK2	0.008048008985298609	0.029305122029923338	7.119219394753343	1	294.92599084542974	1.035232296576181	MONOCYTE_III_CCR2	condition	False
600	PMAIP1	7.394128676999727e-06	0.00013802376364717455	20.824697510718075	1	294.92599084542974	-1.2584237523661694	MONOCYTE_III_CCR2	condition	False
601	GSTM2	0.36545766368072985	0.4907630721241766	0.8215830431232617	1	294.92599084542974	0.4638320178734677	MONOCYTE_III_CCR2	condition	False
602	GADD45B	0.00044498820818820545	0.003350907335349602	12.616384994150042	1	294.92599084542974	-1.0783962061080845	MONOCYTE_III_CCR2	condition	False
603	SRSF1	0.016027765554543046	0.04846328624212591	5.867249040886224	1	294.92599084542974	0.4290553854646225	MONOCYTE_III_CCR2	condition	False
604	TIMM10	0.0014190801576431818	0.008245916710417273	10.376424232493267	1	294.92599084542974	0.5407215136376494	MONOCYTE_III_CCR2	condition	False
605	MRPL18	6.073425510364568e-09	3.512699824250391e-07	35.88905591369992	1	294.92599084542974	-1.4373260868969149	MONOCYTE_III_CCR2	condition	False
606	YEATS2	0.14211933969248638	0.2405827811456942	2.166432907545696	1	294.92599084542974	0.4093321785737805	MONOCYTE_III_CCR2	condition	False
607	P2RX1	0.3475535257958392	0.4725891846114008	0.8851920176017074	1	294.92599084542974	0.4862026859894441	MONOCYTE_III_CCR2	condition	False
608	RGL4	0.20031540495350766	0.31113253290560633	1.6474390725879169	1	294.92599084542974	0.3335743629003856	MONOCYTE_III_CCR2	condition	False
609	TMBIM4	0.8233321777121917	0.8799428989988056	0.04993439175249386	1	294.92599084542974	0.06634310168882704	MONOCYTE_III_CCR2	condition	False
610	CTNNBIP1	0.6040675928798143	0.7091414224649979	0.2694837765532208	1	294.92599084542974	0.14816607908216695	MONOCYTE_III_CCR2	condition	False
611	SDR42E2	0.010779348152627351	0.036272126265680736	6.584779338858228	1	294.92599084542974	0.9072481874470774	MONOCYTE_III_CCR2	condition	False
612	RBM38	0.8751490503041658	0.9135343916501408	0.02473010806152636	1	294.92599084542974	0.0322205548373194	MONOCYTE_III_CCR2	condition	False
613	PRMT1	0.04102180653546203	0.0962918667802681	4.211983056150977	1	294.92599084542974	0.4418554244201704	MONOCYTE_III_CCR2	condition	False
614	FHL3	0.1743252237935792	0.28144294826532	1.8542840762580133	1	294.92599084542974	0.4075580957135251	MONOCYTE_III_CCR2	condition	False
615	CMTM3	0.13082294655951174	0.2261777324250996	2.295469613837059	1	294.92599084542974	0.4553715398007336	MONOCYTE_III_CCR2	condition	False
616	SLC25A25	0.0031496974659241056	0.014770014590380241	8.864009145482859	1	294.92599084542974	-0.8597464175672563	MONOCYTE_III_CCR2	condition	False
617	RGS1	0.004710737480113435	0.01990676502551626	8.110303942214518	1	294.92599084542974	-1.4702609073036037	MONOCYTE_III_CCR2	condition	False
618	AF213884.3	0.0004656447880168251	0.003484348563610701	12.527940187162352	1	294.92599084542974	-2.769692127376917	MONOCYTE_III_CCR2	condition	False
619	VAT1	0.8359778818581013	0.886222076803537	0.042941811744846	1	294.92599084542974	0.0666860343110118	MONOCYTE_III_CCR2	condition	False
620	RPL26	0.5668711175737255	0.6753573506135834	0.3286853335930352	1	294.92599084542974	0.1307696290872248	MONOCYTE_III_CCR2	condition	False
621	BLVRA	0.888992634979506	0.9241064506558124	0.01951599938447175	1	294.92599084542974	0.03887325435053157	MONOCYTE_III_CCR2	condition	False
622	CYTH4	0.6096780323841293	0.7137064092912825	0.2612018651390685	1	294.92599084542974	0.13373694305703415	MONOCYTE_III_CCR2	condition	False
623	MRPS26	3.452967713123501e-05	0.00047444921008498055	17.689796506623782	1	294.92599084542974	0.9626687695814248	MONOCYTE_III_CCR2	condition	False
624	AIFM1	0.003986332116676789	0.017703585668169954	8.422075031442683	1	294.92599084542974	0.5644666900347984	MONOCYTE_III_CCR2	condition	False
625	CEBPE	0.0032959417652400533	0.015221926035565485	8.778678282108753	1	294.92599084542974	1.089565928182534	MONOCYTE_III_CCR2	condition	False
626	GATD3B	0.048225852024568215	0.10972764250393466	3.934727793852885	1	294.92599084542974	1.0423377951718713	MONOCYTE_III_CCR2	condition	False
627	C15orf39	0.1752121109066686	0.2822231346016093	1.8466476074196017	1	294.92599084542974	-0.3685581968889547	MONOCYTE_III_CCR2	condition	False
628	SASH3	0.19068752986725854	0.3004370521253545	1.7201988830014288	1	294.92599084542974	0.3766704747713232	MONOCYTE_III_CCR2	condition	False
629	FTH1	1.5226588806192939e-24	2.5245684240667894e-21	125.74386814478486	1	294.92599084542974	-1.7218946318383983	MONOCYTE_III_CCR2	condition	False
630	IAH1	0.06137319443770652	0.1307446051207012	3.5267346139745226	1	294.92599084542974	0.29565466044679944	MONOCYTE_III_CCR2	condition	False
631	RAB1B	0.07489972134087011	0.15153624613950706	3.1947962229356874	1	294.92599084542974	0.4282290652087651	MONOCYTE_III_CCR2	condition	False
632	PNP	0.4773454847070158	0.5985168744473648	0.5062123233165989	1	294.92599084542974	-0.16223440284466947	MONOCYTE_III_CCR2	condition	False
633	YKT6	0.3874125892566418	0.512497398660249	0.7492650606059583	1	294.92599084542974	0.1519631156946219	MONOCYTE_III_CCR2	condition	False
634	NDUFAF4	0.005532606011103473	0.02239152343305832	7.811245604859202	1	294.92599084542974	0.6962106148207994	MONOCYTE_III_CCR2	condition	False
635	BAMBI	0.32062525372412004	0.4446152903980271	0.9897244321976116	1	294.92599084542974	-0.6393351524362632	MONOCYTE_III_CCR2	condition	False
636	NOM1	8.978293151534995e-06	0.00016064039617170892	20.426952913705968	1	294.92599084542974	1.3043617461897066	MONOCYTE_III_CCR2	condition	False
637	NELFB	0.00028581871568247186	0.0024343532393914643	13.48245522861817	1	294.92599084542974	0.8973785217403257	MONOCYTE_III_CCR2	condition	False
638	AC009005.1	0.06799946340361422	0.1408115449498656	3.355251044323769	1	294.92599084542974	0.5055821978694436	MONOCYTE_III_CCR2	condition	False
639	SCARB1	0.28134293346391903	0.4022419520119383	1.164854307777311	1	294.92599084542974	-0.3621691827106933	MONOCYTE_III_CCR2	condition	False
640	AL157938.3	0.44582249637780197	0.5708397255449641	0.5828119060255164	1	294.92599084542974	-0.7023726095405446	MONOCYTE_III_CCR2	condition	False
641	HDHD5	0.026075635668120937	0.06884299990086706	5.001317810177289	1	294.92599084542974	0.7549705258161613	MONOCYTE_III_CCR2	condition	False
642	CYHR1	0.00032740880543480626	0.002656658072157792	13.216071792795622	1	294.92599084542974	0.8556478983105269	MONOCYTE_III_CCR2	condition	False
643	BAG4	0.0008467501311241577	0.005529598338791354	11.368318719174994	1	294.92599084542974	0.6396806757067802	MONOCYTE_III_CCR2	condition	False
644	GPATCH4	0.002090722421508709	0.010935071844988771	9.63829576172499	1	294.92599084542974	1.1611046807269898	MONOCYTE_III_CCR2	condition	False
645	TMEM87A	0.010952258862462516	0.0366845357453795	6.555811679853349	1	294.92599084542974	0.4889288982702649	MONOCYTE_III_CCR2	condition	False
646	NDUFA13	0.10369893006999804	0.19246211871946647	2.664164255851391	1	294.92599084542974	0.3674493600698351	MONOCYTE_III_CCR2	condition	False
647	APMAP	0.01459767730557115	0.04523915695819994	6.035414865733987	1	294.92599084542974	0.43229220204473656	MONOCYTE_III_CCR2	condition	False
648	AL137802.1	0.27289222350847464	0.3937818159939521	1.2066516141877504	1	294.92599084542974	0.7050115266465203	MONOCYTE_III_CCR2	condition	False
649	KLHL25	0.010122425944605743	0.0345803205003221	6.699380469841388	1	294.92599084542974	-1.5670570424911	MONOCYTE_III_CCR2	condition	False
650	FDX1	0.8195107316864401	0.8771780459238977	0.052156466187364865	1	294.92599084542974	-0.06539788582772108	MONOCYTE_III_CCR2	condition	False
651	ZNF22	9.614869529690592e-05	0.0010580610849708183	15.637006150785169	1	294.92599084542974	0.7689313272082199	MONOCYTE_III_CCR2	condition	False
652	SMIM20	0.13662457093613126	0.2333690301635703	2.227698444456067	1	294.92599084542974	0.3111086384259804	MONOCYTE_III_CCR2	condition	False
653	PRKAR1A	0.2778357275771832	0.3982578988383023	1.1820059318515237	1	294.92599084542974	0.15891436693013294	MONOCYTE_III_CCR2	condition	False
654	VGLL4	0.28624792666119003	0.40796481008961577	1.1413166539717938	1	294.92599084542974	0.2548881342587003	MONOCYTE_III_CCR2	condition	False
655	MRPL32	0.020164030566946097	0.05737433239208128	5.456646495294166	1	294.92599084542974	0.43403109968719217	MONOCYTE_III_CCR2	condition	False
656	GLMP	0.18540328257332367	0.2944925883546522	1.7619884358712552	1	294.92599084542974	0.3023445750952158	MONOCYTE_III_CCR2	condition	False
657	CD1D	0.7117311553838015	0.7984101864860236	0.13681738654161751	1	294.92599084542974	0.1040178457567908	MONOCYTE_III_CCR2	condition	False
658	FAM13A	0.3596579491485703	0.4845445934628897	0.8417094762408137	1	294.92599084542974	-0.2764575518865767	MONOCYTE_III_CCR2	condition	False
659	IER3IP1	0.23256554995218	0.34958629358178994	1.4309789172930212	1	294.92599084542974	0.4306955596325115	MONOCYTE_III_CCR2	condition	False
660	Z93241.1	0.24311374986246795	0.3605389957709945	1.3679209827176941	1	294.92599084542974	0.5269081518904781	MONOCYTE_III_CCR2	condition	False
661	SQOR	0.4829341705786868	0.6030917811846318	0.4934776226786404	1	294.92599084542974	0.14571737361786982	MONOCYTE_III_CCR2	condition	False
662	NFKBID	0.00022246246968761152	0.0019781369281261845	13.975208095144222	1	294.92599084542974	-1.1362918265329889	MONOCYTE_III_CCR2	condition	False
663	RAB5B	0.6401329113815202	0.7396100118958611	0.21902050525299047	1	294.92599084542974	-0.07635405513813102	MONOCYTE_III_CCR2	condition	False
664	MYDGF	0.0003044465521911345	0.0025280753766255474	13.358586558374384	1	294.92599084542974	0.5937929191325038	MONOCYTE_III_CCR2	condition	False
665	WDR18	0.00020115525438526696	0.001854186252418563	14.17366802683436	1	294.92599084542974	0.8296579658531089	MONOCYTE_III_CCR2	condition	False
666	ITM2C	0.01790456399452768	0.052636608001574936	5.668750119228012	1	294.92599084542974	0.9014106029918312	MONOCYTE_III_CCR2	condition	False
667	SCAP	0.1374862170097343	0.23459912295245916	2.2179095673957643	1	294.92599084542974	0.38828515649218703	MONOCYTE_III_CCR2	condition	False
668	YBEY	0.07235253875990715	0.14773461732010598	3.252099041169975	1	294.92599084542974	0.4215522758773554	MONOCYTE_III_CCR2	condition	False
669	FTSJ3	5.09822738590812e-05	0.0006419894434811894	16.90572630974001	1	294.92599084542974	1.016131149748381	MONOCYTE_III_CCR2	condition	False
670	AAMP	7.108846544053178e-07	1.9535581607801388e-05	25.68423717375585	1	294.92599084542974	0.8639872558115657	MONOCYTE_III_CCR2	condition	False
671	RPA2	5.326310606887222e-05	0.0006623267239664262	16.817886408873306	1	294.92599084542974	0.6701332966295294	MONOCYTE_III_CCR2	condition	False
672	TNFAIP8L2	0.005950877946560121	0.0236511204950941	7.6761201805744035	1	294.92599084542974	0.9734812168929796	MONOCYTE_III_CCR2	condition	False
673	SLC22A15	0.03057229649646992	0.0775850014150211	4.722149885585104	1	294.92599084542974	0.7774412137544109	MONOCYTE_III_CCR2	condition	False
674	HIST1H4H	0.0036257523664578383	0.016414428979615703	8.599655728436279	1	294.92599084542974	1.548524883086519	MONOCYTE_III_CCR2	condition	False
675	BTN3A2	0.0001822576018344173	0.0017202074222474224	14.368403591777945	1	294.92599084542974	1.0287710931245782	MONOCYTE_III_CCR2	condition	False
676	USP53	1.4067408916717707e-10	1.0764814146423672e-08	44.24335603401094	1	294.92599084542974	-2.3121244533807928	MONOCYTE_III_CCR2	condition	False
677	CLECL1	0.29753069395220033	0.419953936355915	1.0890758731808754	1	294.92599084542974	0.4625254390345854	MONOCYTE_III_CCR2	condition	False
678	LITAF	2.263958530084353e-05	0.00034542729228955734	18.543175860945198	1	294.92599084542974	-1.2392278073233582	MONOCYTE_III_CCR2	condition	False
679	MOB2	2.7646964407353954e-11	2.412561420389097e-09	47.929235141962884	1	294.92599084542974	0.9564576614931982	MONOCYTE_III_CCR2	condition	False
680	BANP	0.922588767090715	0.947739885896162	0.009458824928397173	1	294.92599084542974	0.02420213916765761	MONOCYTE_III_CCR2	condition	False
681	PUF60	9.881068416373692e-05	0.0010823601538184641	15.582616336048165	1	294.92599084542974	0.5833544752062225	MONOCYTE_III_CCR2	condition	False
682	TEN1	0.08256027264227317	0.16340136809607111	3.034378776430102	1	294.92599084542974	0.2913120585161225	MONOCYTE_III_CCR2	condition	False
683	MRPL3	0.0010671128055948997	0.006569083038402266	10.92286362358557	1	294.92599084542974	0.6981707433760681	MONOCYTE_III_CCR2	condition	False
684	ZNF277	0.5865638228150805	0.6931737834835378	0.2963931981029825	1	294.92599084542974	0.08401134761610203	MONOCYTE_III_CCR2	condition	False
685	ALAS1	8.706016989901932e-08	3.4642982806217774e-06	30.13237316451672	1	294.92599084542974	-1.2361941001820174	MONOCYTE_III_CCR2	condition	False
686	CCRL2	4.05521964282147e-14	6.723554167797997e-12	63.168555771725906	1	294.92599084542974	-1.9826734652024331	MONOCYTE_III_CCR2	condition	False
687	CBX4	0.0636446463961204	0.1343099156445918	3.4658043140874137	1	294.92599084542974	-0.4043571399593369	MONOCYTE_III_CCR2	condition	False
688	AC084033.3	0.0003017071964995518	0.0025219151858189913	13.376312115334873	1	294.92599084542974	1.2475776183920368	MONOCYTE_III_CCR2	condition	False
689	FAM110A	0.8936890527917759	0.9273394707785302	0.017889886300953756	1	294.92599084542974	-0.036532973553360805	MONOCYTE_III_CCR2	condition	False
690	MRM2	5.009189145938122e-06	0.00010087330693075392	21.62497919356719	1	294.92599084542974	0.9825802738887562	MONOCYTE_III_CCR2	condition	False
691	RELB	0.0023296795084013612	0.011897151822164652	9.43316722239997	1	294.92599084542974	-1.1946607173348776	MONOCYTE_III_CCR2	condition	False
692	MTRNR2L1	0.12440847093848766	0.21850555594916585	2.374434634017769	1	294.92599084542974	0.9415711604299951	MONOCYTE_III_CCR2	condition	False
693	DEGS1	0.10710196981024084	0.1969409234144688	2.612375217119317	1	294.92599084542974	0.247782650668549	MONOCYTE_III_CCR2	condition	False
694	SAP25	0.030887253693515193	0.07814506605877139	4.70423669694884	1	294.92599084542974	0.505173193345937	MONOCYTE_III_CCR2	condition	False
695	SWI5	0.4307954846503841	0.5571442383387962	0.622386661437185	1	294.92599084542974	0.16538557122381484	MONOCYTE_III_CCR2	condition	False
696	GTF2H2	0.05895930481227209	0.1269835764727749	3.5941893756471397	1	294.92599084542974	0.4912132600525357	MONOCYTE_III_CCR2	condition	False
697	PLD1	0.3385708641245153	0.4633873622609863	0.918817160080463	1	294.92599084542974	0.2690170584762317	MONOCYTE_III_CCR2	condition	False
698	KIAA0319L	0.004035789148728487	0.01783011459391846	8.399009119601416	1	294.92599084542974	0.5454138693264892	MONOCYTE_III_CCR2	condition	False
699	FNBP4	0.015107953362161888	0.04641566400456654	5.973526063480233	1	294.92599084542974	0.4003438356149461	MONOCYTE_III_CCR2	condition	False
700	LSM12	0.4006854035390333	0.5251671138875235	0.7083157489092391	1	294.92599084542974	0.11910262246158004	MONOCYTE_III_CCR2	condition	False
701	DHRS4	0.4150445646979123	0.5404271373841403	0.6661822333376229	1	294.92599084542974	0.26517761519584865	MONOCYTE_III_CCR2	condition	False
702	MRPL24	0.019637673269678992	0.0564056139120293	5.503767156799053	1	294.92599084542974	0.5763878868091982	MONOCYTE_III_CCR2	condition	False
703	UTP6	0.0026317012864561944	0.012999088578781641	9.202664006016072	1	294.92599084542974	0.5948194352514362	MONOCYTE_III_CCR2	condition	False
704	PTGES2	0.002120595985466518	0.011068042425719269	9.61137800264004	1	294.92599084542974	0.7324855844984521	MONOCYTE_III_CCR2	condition	False
705	S1PR4	0.03063656140668345	0.07766883610440542	4.718479155751947	1	294.92599084542974	0.7187415929660989	MONOCYTE_III_CCR2	condition	False
706	WNT5B	0.7023153162456611	0.7914173953343719	0.14635862423177956	1	294.92599084542974	-0.19196184373187367	MONOCYTE_III_CCR2	condition	False
707	STX3	0.06271781842236099	0.13286134107019745	3.4903801380330366	1	294.92599084542974	0.4381187995990023	MONOCYTE_III_CCR2	condition	False
708	NRIP1	0.0017789853608466567	0.009820946931022496	9.945185062364397	1	294.92599084542974	0.7503843189085747	MONOCYTE_III_CCR2	condition	False
709	NMT1	0.0028697741026978032	0.01395825607615437	9.0392683904264	1	294.92599084542974	0.6135099123666226	MONOCYTE_III_CCR2	condition	False
710	INPP4A	0.03757245712832208	0.09005581773914913	4.3635670792600285	1	294.92599084542974	0.5083918376742311	MONOCYTE_III_CCR2	condition	False
711	RETREG3	0.0019497143689578024	0.01046157418683507	9.770889712541187	1	294.92599084542974	0.627510165714105	MONOCYTE_III_CCR2	condition	False
712	NCAPD2	3.5509851059468285e-08	1.577017849730315e-06	32.056938616646875	1	294.92599084542974	1.2705658168932723	MONOCYTE_III_CCR2	condition	False
713	EEA1	6.519575143293301e-05	0.0007870962806490505	16.412763794999147	1	294.92599084542974	0.7710219077761293	MONOCYTE_III_CCR2	condition	False
714	TTTY14	0.5125933326697787	0.6300072242894685	0.42980986839849095	1	294.92599084542974	-0.4051289097792105	MONOCYTE_III_CCR2	condition	False
715	STYXL1	0.004309225803498319	0.018703393670681183	8.276488763772504	1	294.92599084542974	0.4953459250718432	MONOCYTE_III_CCR2	condition	False
716	GPR141	0.544869260695352	0.6557415201303366	0.3674400045389927	1	294.92599084542974	-0.2879038927985299	MONOCYTE_III_CCR2	condition	False
717	DBNDD2	0.4976563220508401	0.6168309359284522	0.461071115097644	1	294.92599084542974	-0.8335182788869844	MONOCYTE_III_CCR2	condition	False
718	MAN2B2	0.019459228300346812	0.056012848128428855	5.520040621080246	1	294.92599084542974	0.5116678771825521	MONOCYTE_III_CCR2	condition	False
719	GLUL	4.3942126674138034e-13	5.20400328755149e-11	57.51811539211627	1	294.92599084542974	-1.5761849185833072	MONOCYTE_III_CCR2	condition	False
720	EIF4G1	0.020412477447679142	0.05778694526167106	5.4348476143514315	1	294.92599084542974	0.3928944306700829	MONOCYTE_III_CCR2	condition	False
721	POP4	0.0008385598435026161	0.0055099031196591975	11.387076125885828	1	294.92599084542974	0.5981427293658023	MONOCYTE_III_CCR2	condition	False
722	SNRPD1	2.219556884274835e-05	0.00034132617870826344	18.583319345588826	1	294.92599084542974	0.7165941574050905	MONOCYTE_III_CCR2	condition	False
723	LRRC47	0.29428253865368226	0.4163360761439973	1.1038514720724937	1	294.92599084542974	0.36918979610767977	MONOCYTE_III_CCR2	condition	False
724	SGK1	3.336288073604459e-07	1.0569870622999094e-05	27.277064581605764	1	294.92599084542974	-1.2017707796992865	MONOCYTE_III_CCR2	condition	False
725	TNFRSF14	0.9847109343327765	0.9902855211021492	0.000367850605870274	1	294.92599084542974	0.003628106340939586	MONOCYTE_III_CCR2	condition	False
726	DENND4A	0.17976071111008154	0.2883359487460644	1.808173544364908	1	294.92599084542974	0.28170633194157435	MONOCYTE_III_CCR2	condition	False
727	SRSF11	2.0729754583646985e-06	4.863669778257552e-05	23.44978118198325	1	294.92599084542974	0.6105195637722716	MONOCYTE_III_CCR2	condition	False
728	SNRK	0.00017515247852189892	0.0016669025916067515	14.446967952260671	1	294.92599084542974	0.6175776078026137	MONOCYTE_III_CCR2	condition	False
729	NFKB2	0.0043458968244756545	0.018829695823120125	8.260665744875093	1	294.92599084542974	-0.8461101797585638	MONOCYTE_III_CCR2	condition	False
730	NAT9	0.09689108541403203	0.18262991510371787	2.7736193116785888	1	294.92599084542974	0.4095287258775147	MONOCYTE_III_CCR2	condition	False
731	SNAP23	0.0008471157889342603	0.005529598338791354	11.36748559778401	1	294.92599084542974	-0.546968152550961	MONOCYTE_III_CCR2	condition	False
732	ABTB1	0.6071837853127795	0.7121273633920691	0.26486357754548184	1	294.92599084542974	0.10603526971939982	MONOCYTE_III_CCR2	condition	False
733	RPL7L1	0.0006037943884247716	0.0043337276883474935	12.022729590039566	1	294.92599084542974	0.6547719987762075	MONOCYTE_III_CCR2	condition	False
734	ING1	0.00022683814382518384	0.002007638660830008	13.936845207227845	1	294.92599084542974	-0.7925649327051397	MONOCYTE_III_CCR2	condition	False
735	HMOX2	9.336648222176209e-05	0.0010320108501578767	15.695507054410633	1	294.92599084542974	0.947559084685518	MONOCYTE_III_CCR2	condition	False
736	CHMP3	0.658556441592266	0.7538917699608586	0.19567809094221805	1	294.92599084542974	0.06294394226324801	MONOCYTE_III_CCR2	condition	False
737	MX1	0.9397783522953886	0.9592566230899372	0.00571730774498347	1	294.92599084542974	0.03619805687176565	MONOCYTE_III_CCR2	condition	False
738	NFE2L2	0.005546581233559201	0.02242983337863696	7.806563852817411	1	294.92599084542974	-0.5936836248350389	MONOCYTE_III_CCR2	condition	False
739	PNRC1	1.8772804801618576e-05	0.00030121268091371227	18.9231123966365	1	294.92599084542974	-1.0634593523222369	MONOCYTE_III_CCR2	condition	False
740	UBXN7	0.0015074512134302393	0.008638320663135956	10.260985996162091	1	294.92599084542974	0.5312064237919462	MONOCYTE_III_CCR2	condition	False
741	SIPA1L1	0.2568596259953757	0.3762131271204354	1.2906004051467317	1	294.92599084542974	0.32913468010246344	MONOCYTE_III_CCR2	condition	False
742	PAPSS2	0.14328907349726264	0.24217460128283536	2.1537356427722343	1	294.92599084542974	-0.8923630804504583	MONOCYTE_III_CCR2	condition	False
743	PTCH2	0.0029867183141347904	0.014353562216914443	8.964012590678221	1	294.92599084542974	1.2771213574950315	MONOCYTE_III_CCR2	condition	False
744	CKAP4	0.06097473294248841	0.13027848868382189	3.5376717341892188	1	294.92599084542974	0.5095581710923894	MONOCYTE_III_CCR2	condition	False
745	GBP3	1.5722504049390263e-06	3.8524007458949344e-05	24.024849795122147	1	294.92599084542974	-1.400383394364706	MONOCYTE_III_CCR2	condition	False
746	BTG3	1.2440227752288286e-15	2.5782372016617474e-13	71.60771138167128	1	294.92599084542974	-2.0147152682764307	MONOCYTE_III_CCR2	condition	False
747	HMGCL	1.4789682853997827e-05	0.000246858666160353	19.408025217677213	1	294.92599084542974	0.8336315990528612	MONOCYTE_III_CCR2	condition	False
748	PIM3	8.113978046288933e-05	0.0009277914207411758	15.975444510408954	1	294.92599084542974	-1.446688599439529	MONOCYTE_III_CCR2	condition	False
749	MDP1	0.0487887733173569	0.1104882581776868	3.914943057620779	1	294.92599084542974	0.5247209783870913	MONOCYTE_III_CCR2	condition	False
750	FAM129B	0.21570593291436088	0.3292179534568981	1.53931433506798	1	294.92599084542974	0.5390681888521235	MONOCYTE_III_CCR2	condition	False
751	OSTF1	0.020344663686280472	0.057693476154822725	5.440770131476564	1	294.92599084542974	0.28162201755962296	MONOCYTE_III_CCR2	condition	False
752	WDFY3	0.3797905479617194	0.5045614811863227	0.7737014235002835	1	294.92599084542974	0.2605335058185673	MONOCYTE_III_CCR2	condition	False
753	CLEC2B	0.006256960690361433	0.02448632767416032	7.583277510014553	1	294.92599084542974	-1.1372030496583112	MONOCYTE_III_CCR2	condition	False
754	JUND	3.826108530319586e-18	1.5859219858174687e-15	86.08850952714295	1	294.92599084542974	-1.8589955555693447	MONOCYTE_III_CCR2	condition	False
755	PLEKHO2	0.3182591987236125	0.44243187659341776	0.9994663596471056	1	294.92599084542974	0.2820250672241415	MONOCYTE_III_CCR2	condition	False
756	DNAJA1	9.830539197107314e-08	3.8200860911259205e-06	29.87280323125309	1	294.92599084542974	-1.0601227240255238	MONOCYTE_III_CCR2	condition	False
757	SERPINF1	0.34367658599948225	0.4682134589869693	0.8995586396765809	1	294.92599084542974	0.4522082038693754	MONOCYTE_III_CCR2	condition	False
758	POLR3C	0.00010018494506134048	0.0010904155727245245	15.555115416670771	1	294.92599084542974	0.9494934038756684	MONOCYTE_III_CCR2	condition	False
759	BRAT1	0.0029217035712623468	0.01413672525628299	9.005471094663584	1	294.92599084542974	0.7499406094175399	MONOCYTE_III_CCR2	condition	False
760	SF3A2	0.4329671619717952	0.5590806499604646	0.6165375766565121	1	294.92599084542974	0.16926608936003662	MONOCYTE_III_CCR2	condition	False
761	PUDP	0.008832541053365372	0.031380756571028116	6.948581458439982	1	294.92599084542974	0.6579522207527781	MONOCYTE_III_CCR2	condition	False
762	SLC44A1	0.007560476001805061	0.028043107854570003	7.234114480323785	1	294.92599084542974	0.7108924528886487	MONOCYTE_III_CCR2	condition	False
763	ANAPC13	0.2040608427666378	0.3152697080024364	1.6202397309739611	1	294.92599084542974	0.2301717067517697	MONOCYTE_III_CCR2	condition	False
764	CORO7	0.007843808134161287	0.028822550071734038	7.166447021549317	1	294.92599084542974	0.7064939286330558	MONOCYTE_III_CCR2	condition	False
765	CIRBP	0.7719986194508616	0.8424574666846392	0.08411624450710764	1	294.92599084542974	0.03417767824492497	MONOCYTE_III_CCR2	condition	False
766	EMG1	0.013920333778495076	0.043794902096290014	6.121119224522609	1	294.92599084542974	1.3644689457612906	MONOCYTE_III_CCR2	condition	False
767	MICU2	0.058837705753240675	0.12680810060704747	3.597665129113798	1	294.92599084542974	0.2588113271306665	MONOCYTE_III_CCR2	condition	False
768	EFTUD2	2.3236690759992113e-05	0.0003502525637606293	18.490429001411627	1	294.92599084542974	0.8737311231204065	MONOCYTE_III_CCR2	condition	False
769	TPD52L2	0.5028907969778116	0.6209369329893051	0.4499349483572128	1	294.92599084542974	-0.1182561952769766	MONOCYTE_III_CCR2	condition	False
770	COX16	0.1966512503362957	0.3074955420222367	1.674635245984436	1	294.92599084542974	0.3858231766485684	MONOCYTE_III_CCR2	condition	False
771	TMEM39B	0.003497470622140148	0.0159162112301236	8.667227822371236	1	294.92599084542974	0.5739817370182899	MONOCYTE_III_CCR2	condition	False
772	CACYBP	3.894023209586823e-05	0.0005213155476041252	17.447530444470292	1	294.92599084542974	-0.8936657650677702	MONOCYTE_III_CCR2	condition	False
773	CKLF	0.9247649340703352	0.9495926691572656	0.008932921862628848	1	294.92599084542974	-0.024523234308364283	MONOCYTE_III_CCR2	condition	False
774	NDUFA9	0.0032115290926447854	0.01497108313665901	8.827447271731886	1	294.92599084542974	0.7923447208548856	MONOCYTE_III_CCR2	condition	False
775	CYB5R1	0.03919501696872053	0.09288042610882133	4.2905109279041165	1	294.92599084542974	0.30591763540743544	MONOCYTE_III_CCR2	condition	False
776	FOSB	7.513247585425099e-06	0.0001391728533561998	20.791922183804164	1	294.92599084542974	-1.7097253656727802	MONOCYTE_III_CCR2	condition	False
777	CRYL1	0.6121347818357614	0.7159083952153956	0.2576265857054188	1	294.92599084542974	0.12749563091142635	MONOCYTE_III_CCR2	condition	False
778	DDRGK1	0.0020670864370348225	0.010834233864922242	9.659872671070481	1	294.92599084542974	0.3791094523554269	MONOCYTE_III_CCR2	condition	False
779	ALDH3B1	0.018586867287684505	0.054064957829791066	5.6018961758629136	1	294.92599084542974	0.5800231844436575	MONOCYTE_III_CCR2	condition	False
780	ZDHHC3	0.06700440857503058	0.13941485714891455	3.3798281321704677	1	294.92599084542974	0.245134557351977	MONOCYTE_III_CCR2	condition	False
781	ZNF503	0.184470408160464	0.29371184705190395	1.7695103011685782	1	294.92599084542974	-0.6154101922590964	MONOCYTE_III_CCR2	condition	False
782	VPS25	7.033987091723463e-06	0.00013252671134178978	20.92713531800297	1	294.92599084542974	0.7904488839663686	MONOCYTE_III_CCR2	condition	False
783	EMD	0.8686858258711263	0.9098427664525124	0.02738099477597066	1	294.92599084542974	0.04399628692528238	MONOCYTE_III_CCR2	condition	False
784	AGGF1	0.21669948224967767	0.3303943725316714	1.5326518392826716	1	294.92599084542974	0.35578986568443033	MONOCYTE_III_CCR2	condition	False
785	EXOC6	0.0005434151456086519	0.003969085072331034	12.22735577768899	1	294.92599084542974	0.552560623771957	MONOCYTE_III_CCR2	condition	False
786	TPM1	0.011405029312020129	0.03771849454653466	6.482140098846705	1	294.92599084542974	0.8588769170257714	MONOCYTE_III_CCR2	condition	False
787	NUP50	0.5084972946947657	0.6262108303569608	0.4382250692394421	1	294.92599084542974	0.08245324281629743	MONOCYTE_III_CCR2	condition	False
788	HGS	0.0341192445917428	0.08401441712838054	4.530774606320816	1	294.92599084542974	0.4322583126083333	MONOCYTE_III_CCR2	condition	False
789	ATP13A1	0.004118900248747365	0.01807461577038472	8.360891633531873	1	294.92599084542974	0.7240885732013136	MONOCYTE_III_CCR2	condition	False
790	ZCCHC17	0.004048997313522593	0.01785435517505441	8.392898006859161	1	294.92599084542974	0.46331459138930703	MONOCYTE_III_CCR2	condition	False
791	MRPS33	0.21796482967563893	0.3318509528027634	1.5242194382350374	1	294.92599084542974	0.21110074811554366	MONOCYTE_III_CCR2	condition	False
792	ZNF710	0.12128392886854585	0.21415202775724068	2.4145628545788487	1	294.92599084542974	0.5206484128064265	MONOCYTE_III_CCR2	condition	False
793	DAXX	0.10837462821166276	0.19854710892258212	2.5934716775603857	1	294.92599084542974	0.347948991945746	MONOCYTE_III_CCR2	condition	False
794	FPR2	0.3401417227328236	0.4649257842465141	0.912850403644845	1	294.92599084542974	0.5014105434134146	MONOCYTE_III_CCR2	condition	False
795	GTF2F1	0.041850154075373215	0.09770922452055568	4.177583563883996	1	294.92599084542974	0.3441917437615868	MONOCYTE_III_CCR2	condition	False
796	ZNF638	0.046834074789396364	0.1072032618511079	3.984714985017202	1	294.92599084542974	0.31162325007768704	MONOCYTE_III_CCR2	condition	False
797	PFDN6	0.00018786072504460157	0.0017630551818336754	14.308606697671248	1	294.92599084542974	0.7364580340802995	MONOCYTE_III_CCR2	condition	False
798	SURF4	0.0007157822367655921	0.004917542604519413	11.693021694103882	1	294.92599084542974	0.6127820378999959	MONOCYTE_III_CCR2	condition	False
799	SEC16A	0.2004158897124171	0.31113253290560633	1.6467015328460566	1	294.92599084542974	0.2598715087286344	MONOCYTE_III_CCR2	condition	False
800	ARAP1	0.10393471033976276	0.19282776920178293	2.6605160894896835	1	294.92599084542974	0.3735370257855608	MONOCYTE_III_CCR2	condition	False
801	GBA	0.0012927294305414053	0.007678416315521991	10.55487489428154	1	294.92599084542974	0.8169398781612968	MONOCYTE_III_CCR2	condition	False
802	MCM4	0.0812324827934847	0.16155552555569488	3.060998279131422	1	294.92599084542974	0.6605743345163404	MONOCYTE_III_CCR2	condition	False
803	PTGS1	0.008023268981180949	0.029257873836066005	7.124875226390759	1	294.92599084542974	0.7794265936296076	MONOCYTE_III_CCR2	condition	False
804	ZMIZ2	0.0360423707312283	0.08723832214945476	4.4355709435501645	1	294.92599084542974	0.5396285938390797	MONOCYTE_III_CCR2	condition	False
805	ZZEF1	0.01750628109604813	0.05176946621387835	5.709009100442778	1	294.92599084542974	0.4632900306599905	MONOCYTE_III_CCR2	condition	False
806	LPAR6	0.15139541032490844	0.2532874144811277	2.068847235106133	1	294.92599084542974	-0.4300666524480073	MONOCYTE_III_CCR2	condition	False
807	CYP51A1	0.3705663878253493	0.4964172402486634	0.8042189340256668	1	294.92599084542974	-0.5330716844569482	MONOCYTE_III_CCR2	condition	False
808	DNAJC5	0.002295100315344	0.011732609422940445	9.461484973857486	1	294.92599084542974	0.6296844440944813	MONOCYTE_III_CCR2	condition	False
809	GIMAP8	0.18761684590332806	0.2966326101472199	1.7443155495657696	1	294.92599084542974	0.346905321272826	MONOCYTE_III_CCR2	condition	False
810	PFDN1	0.10732123720007383	0.19705272566746668	2.6091006985146743	1	294.92599084542974	0.2359678508349753	MONOCYTE_III_CCR2	condition	False
811	RANBP2	0.8941154969402325	0.9273394707785302	0.017745797912772525	1	294.92599084542974	-0.024439601104339945	MONOCYTE_III_CCR2	condition	False
812	AL627171.1	2.8396295680366532e-06	6.420144305188323e-05	22.797101506876945	1	294.92599084542974	1.3814153205373885	MONOCYTE_III_CCR2	condition	False
813	TSG101	0.6151328559261544	0.7184012269022522	0.2533054281604822	1	294.92599084542974	0.060869314377132125	MONOCYTE_III_CCR2	condition	False
814	THEMIS2	0.4188907014152945	0.5441531336745037	0.6552606551497199	1	294.92599084542974	0.16890434494745135	MONOCYTE_III_CCR2	condition	False
815	MAPKAPK5-AS1	0.006256406517490615	0.02448632767416032	7.583441356823887	1	294.92599084542974	0.649584195280595	MONOCYTE_III_CCR2	condition	False
816	CHID1	0.00022544532784580121	0.0019988682009002053	13.948974443569501	1	294.92599084542974	0.6330101434707744	MONOCYTE_III_CCR2	condition	False
817	CHMP4B	0.007327335980658581	0.02746508603451077	7.291780135451803	1	294.92599084542974	0.3526332825490655	MONOCYTE_III_CCR2	condition	False
818	PIK3C2A	0.7121625459743477	0.7985339277899922	0.1363890198138152	1	294.92599084542974	0.06296588330953333	MONOCYTE_III_CCR2	condition	False
819	HDDC2	0.012585452563179646	0.0406757901554617	6.303430912850344	1	294.92599084542974	0.4530254658777256	MONOCYTE_III_CCR2	condition	False
820	RAB34	0.2577548742398073	0.37722710967839096	1.2857425107102172	1	294.92599084542974	0.4900978510759268	MONOCYTE_III_CCR2	condition	False
821	SNHG12	0.11635241648229434	0.20870426238115114	2.4802987579663904	1	294.92599084542974	0.5445611388922948	MONOCYTE_III_CCR2	condition	False
822	KLF10	0.00018297637167646798	0.0017237205922703627	14.360629434138973	1	294.92599084542974	-0.9530586246711841	MONOCYTE_III_CCR2	condition	False
823	CMTM2	0.0230835933057506	0.0631561018167236	5.216547075821262	1	294.92599084542974	-0.7851157890578762	MONOCYTE_III_CCR2	condition	False
824	SUSD3	0.07290038862097734	0.1483670184081147	3.23959255878056	1	294.92599084542974	0.6249947209513635	MONOCYTE_III_CCR2	condition	False
825	KRTCAP2	0.019008566114964168	0.05487619857346085	5.561839855630062	1	294.92599084542974	0.4014173399896512	MONOCYTE_III_CCR2	condition	False
826	THADA	0.008906169091917444	0.03157468643135949	6.933375512071615	1	294.92599084542974	0.6294498332461446	MONOCYTE_III_CCR2	condition	False
827	SPECC1	3.4292587365148696e-05	0.0004738092487618045	17.703692573731843	1	294.92599084542974	0.7423532429450859	MONOCYTE_III_CCR2	condition	False
828	AIMP2	0.03190631612495302	0.07995063798766565	4.647563372188436	1	294.92599084542974	0.5423927384221524	MONOCYTE_III_CCR2	condition	False
829	DNAJB14	0.2313057310002468	0.3482187366813643	1.4387421825593028	1	294.92599084542974	0.2018545989549453	MONOCYTE_III_CCR2	condition	False
830	ACADM	2.577095031983548e-05	0.00038037005012125116	18.280840040796804	1	294.92599084542974	0.7452493709172155	MONOCYTE_III_CCR2	condition	False
831	GTF2IRD2B	0.3621808641934078	0.4870201726136821	0.8328994728923365	1	294.92599084542974	0.4518160623659587	MONOCYTE_III_CCR2	condition	False
832	WASHC1	0.15446886341794372	0.2573963573336188	2.0380033025502318	1	294.92599084542974	0.38775105641152	MONOCYTE_III_CCR2	condition	False
833	SRP54	0.00015663063710495738	0.0015276093901177607	14.668018330552595	1	294.92599084542974	0.5387213722886343	MONOCYTE_III_CCR2	condition	False
834	UBB	6.396737219768828e-10	4.419079295990298e-08	40.85325512362374	1	294.92599084542974	-0.9270630492212976	MONOCYTE_III_CCR2	condition	False
835	ASH1L	0.004708859001741498	0.01990676502551626	8.111047153716664	1	294.92599084542974	0.4677818705811212	MONOCYTE_III_CCR2	condition	False
836	ANXA6	7.176618543540129e-05	0.0008494799797821135	16.220684782274045	1	294.92599084542974	0.9340483042430952	MONOCYTE_III_CCR2	condition	False
837	CUEDC2	0.05430277987884703	0.11997177663397901	3.7330727943228954	1	294.92599084542974	0.3552527242820022	MONOCYTE_III_CCR2	condition	False
838	GALNT3	0.4156396396150719	0.5407772868023457	0.6644826180833641	1	294.92599084542974	-0.25677979552962743	MONOCYTE_III_CCR2	condition	False
839	TLE4	0.2353064142951708	0.35211013980270145	1.4142639342185053	1	294.92599084542974	0.2528886290214654	MONOCYTE_III_CCR2	condition	False
840	RELA	0.5440120813843045	0.6550268924728953	0.3690095214265652	1	294.92599084542974	0.12263855797019982	MONOCYTE_III_CCR2	condition	False
841	RPN2	6.801818711985676e-08	2.819353856118063e-06	30.66060821140907	1	294.92599084542974	0.812594582529144	MONOCYTE_III_CCR2	condition	False
842	TOR3A	0.03834852079316135	0.09117855756461976	4.328218210351882	1	294.92599084542974	0.4363576422163407	MONOCYTE_III_CCR2	condition	False
843	ASCL2	0.6578207358771013	0.7532229144228135	0.19657997746991568	1	294.92599084542974	0.19487589866566551	MONOCYTE_III_CCR2	condition	False
844	DTX3L	0.006990310622916118	0.026481191956119397	7.3785649806855345	1	294.92599084542974	0.5322013851352952	MONOCYTE_III_CCR2	condition	False
845	SPATC1L	0.05398810103231321	0.1194558783517464	3.742912292610298	1	294.92599084542974	0.6412268896178867	MONOCYTE_III_CCR2	condition	False
846	DCTN1	0.04853750534956608	0.11018324111938098	3.923744162226772	1	294.92599084542974	0.5251706820615004	MONOCYTE_III_CCR2	condition	False
847	CYBRD1	0.3313991823011732	0.4551318732486046	0.9465386439275608	1	294.92599084542974	0.2176491034698613	MONOCYTE_III_CCR2	condition	False
848	FAM118B	0.06640608102791919	0.13872484125698029	3.3947958689776083	1	294.92599084542974	0.3882059380776263	MONOCYTE_III_CCR2	condition	False
849	AC007216.4	0.6135484229843493	0.7171809167675731	0.2555833689201794	1	294.92599084542974	-0.3518838926623625	MONOCYTE_III_CCR2	condition	False
850	MCM3	7.754890804882555e-05	0.0008949611801272815	16.065826949242762	1	294.92599084542974	1.1534345546882276	MONOCYTE_III_CCR2	condition	False
851	PSPH	0.4390234296056457	0.5647019753965559	0.6004598839602128	1	294.92599084542974	0.2923683467270009	MONOCYTE_III_CCR2	condition	False
852	DCAF8	0.10636250219492052	0.19572589194137424	2.6234731053273364	1	294.92599084542974	0.3322143708711929	MONOCYTE_III_CCR2	condition	False
853	BICD2	0.04732182052087161	0.10807104466061312	3.967019846494544	1	294.92599084542974	0.3580994941746237	MONOCYTE_III_CCR2	condition	False
854	MCM7	2.2346750114405575e-08	1.0388106081219938e-06	33.05655986669789	1	294.92599084542974	1.2583244820568964	MONOCYTE_III_CCR2	condition	False
855	RIOX2	0.22363795157405175	0.3391387716857724	1.4871215976171472	1	294.92599084542974	0.4078400480040301	MONOCYTE_III_CCR2	condition	False
856	ZNF384	0.12596944603533522	0.220623952316816	2.354806094103541	1	294.92599084542974	0.4249118372094936	MONOCYTE_III_CCR2	condition	False
857	NBPF10	0.9032499686962192	0.9332707404019512	0.014801516903092737	1	294.92599084542974	-0.04224343102722891	MONOCYTE_III_CCR2	condition	False
858	POU2F2	0.20609021004921133	0.31775967290290674	1.6057480393613823	1	294.92599084542974	0.2873544051859884	MONOCYTE_III_CCR2	condition	False
859	ITPRIP	0.25589393959186363	0.3750195802975633	1.2958640904699996	1	294.92599084542974	-0.3536973806716974	MONOCYTE_III_CCR2	condition	False
860	CDC42SE2	0.7351272882064361	0.8145518225749193	0.11467220861197353	1	294.92599084542974	0.057190748563550074	MONOCYTE_III_CCR2	condition	False
861	MRPS31	0.008220469026350135	0.029780490121679225	7.0802833311257185	1	294.92599084542974	0.5226755371797388	MONOCYTE_III_CCR2	condition	False
862	MGST1	0.13239162422874562	0.22801380770896096	2.2768173306146413	1	294.92599084542974	0.5705151768043306	MONOCYTE_III_CCR2	condition	False
863	SLC25A33	0.0014218684520100582	0.008252478040021041	10.3726712628865	1	294.92599084542974	-1.224323476510604	MONOCYTE_III_CCR2	condition	False
864	LINC00324	0.17357147058081188	0.2805799462687547	1.8608096120281423	1	294.92599084542974	0.4332055274422293	MONOCYTE_III_CCR2	condition	False
865	SNX29	0.005261119617893889	0.02152040212122056	7.904683020245902	1	294.92599084542974	0.5161342279666838	MONOCYTE_III_CCR2	condition	False
866	PSTPIP2	0.1048157962491259	0.1937779147071894	2.6469634463928644	1	294.92599084542974	0.3412841702476787	MONOCYTE_III_CCR2	condition	False
867	TMEM175	0.016660421435087624	0.04992104591453364	5.7977583888618796	1	294.92599084542974	0.4951167999652543	MONOCYTE_III_CCR2	condition	False
868	ANAPC7	2.3237504230198564e-05	0.0003502525637606293	18.49035808028588	1	294.92599084542974	1.0903120088711498	MONOCYTE_III_CCR2	condition	False
869	RHOH	0.00015608932547715604	0.0015276093901177607	14.674870670414446	1	294.92599084542974	-2.1781334753623742	MONOCYTE_III_CCR2	condition	False
870	PRRC2B	0.045626343956424856	0.10497013637338448	4.02938518195	1	294.92599084542974	0.4415023166756435	MONOCYTE_III_CCR2	condition	False
871	PPCS	0.0009828877523134028	0.006180636763599072	11.080993408667046	1	294.92599084542974	0.5121870813492845	MONOCYTE_III_CCR2	condition	False
872	FKBP1C	0.32169916197143644	0.44577408382210026	0.9853340067620494	1	294.92599084542974	0.5226168134794866	MONOCYTE_III_CCR2	condition	False
873	KLF6	5.85924112955329e-07	1.6716905280362406e-05	26.090242515242807	1	294.92599084542974	-1.1450270133025282	MONOCYTE_III_CCR2	condition	False
874	AIMP1	4.890437501136118e-07	1.4433833952165134e-05	26.470475063339077	1	294.92599084542974	0.8186091272107233	MONOCYTE_III_CCR2	condition	False
875	IFITM2	6.394270270041497e-05	0.0007738467231918832	16.45161331362306	1	294.92599084542974	-1.1079178007244708	MONOCYTE_III_CCR2	condition	False
876	STAB1	0.7461411461320695	0.8234569928428824	0.1049987399678488	1	294.92599084542974	0.15942079267390394	MONOCYTE_III_CCR2	condition	False
877	TPGS2	0.00014326942922840484	0.0014366518765201017	14.844602711678233	1	294.92599084542974	0.6389527051640471	MONOCYTE_III_CCR2	condition	False
878	PSMA1	0.10856121335217764	0.19881571252346525	2.590720819306453	1	294.92599084542974	0.3689403654321355	MONOCYTE_III_CCR2	condition	False
879	PDCD11	1.5736336270704007e-05	0.0002609084553682724	19.28174922923847	1	294.92599084542974	1.34913038414525	MONOCYTE_III_CCR2	condition	False
880	ZBTB48	0.11311410876803216	0.20444388699570928	2.5251698583335886	1	294.92599084542974	0.3606211277192867	MONOCYTE_III_CCR2	condition	False
881	RHOC	0.14220212637079632	0.2405827811456942	2.165530395352833	1	294.92599084542974	-0.4669546803463797	MONOCYTE_III_CCR2	condition	False
882	TOLLIP	0.00048726299182685857	0.0036227894190535045	12.43954658278245	1	294.92599084542974	0.5199036665169461	MONOCYTE_III_CCR2	condition	False
883	ZNF146	0.0007263678243365855	0.004969674770632981	11.664616359333825	1	294.92599084542974	0.8433346865060306	MONOCYTE_III_CCR2	condition	False
884	INPPL1	0.20090720881108548	0.31170070387596355	1.6431016143046369	1	294.92599084542974	0.29211137594464825	MONOCYTE_III_CCR2	condition	False
885	ATP2B1-AS1	2.498162053624132e-06	5.6999348874891894e-05	23.062583697279795	1	294.92599084542974	-1.15530703703104	MONOCYTE_III_CCR2	condition	False
886	BSCL2	0.65221159908632	0.7490419057620309	0.20353805261419308	1	294.92599084542974	0.26375744353197594	MONOCYTE_III_CCR2	condition	False
887	ANKRD37	2.570182923992601e-09	1.6602714109011945e-07	37.775268050381634	1	294.92599084542974	-1.91083811851631	MONOCYTE_III_CCR2	condition	False
888	C5orf24	0.5015004257711554	0.6194345959239451	0.4528736077043263	1	294.92599084542974	0.12949001559713766	MONOCYTE_III_CCR2	condition	False
889	GGA2	0.0016917069850894975	0.009454551172848494	10.040997259282086	1	294.92599084542974	0.6049280659937297	MONOCYTE_III_CCR2	condition	False
890	LTBR	0.30276286273275704	0.4256479590821745	1.0657073483544155	1	294.92599084542974	0.3555070736757796	MONOCYTE_III_CCR2	condition	False
891	RUNX3	0.00034748584263285013	0.00278324409219935	13.099540929851733	1	294.92599084542974	-1.154874801922065	MONOCYTE_III_CCR2	condition	False
892	RASSF5	0.21336460103135726	0.32664682226222563	1.5551607810173866	1	294.92599084542974	-0.28054995018277484	MONOCYTE_III_CCR2	condition	False
893	MS4A4A	0.13336534970236189	0.22913963710519794	2.2653635721315952	1	294.92599084542974	0.8325711644850647	MONOCYTE_III_CCR2	condition	False
894	MT2A	0.08548919684844689	0.16716140492965134	2.9772673493757873	1	294.92599084542974	-0.4350151310311544	MONOCYTE_III_CCR2	condition	False
895	PEBP1	8.319127481471257e-05	0.0009425817788801373	15.925609029176867	1	294.92599084542974	0.8387543331827527	MONOCYTE_III_CCR2	condition	False
896	TRIM25	0.3893695656571946	0.5143725308353925	0.7431013741442736	1	294.92599084542974	-0.2046694807126034	MONOCYTE_III_CCR2	condition	False
897	SNAPC3	0.02355305947736324	0.06408802945317546	5.180914046661831	1	294.92599084542974	0.4805928867955485	MONOCYTE_III_CCR2	condition	False
898	EIF1AD	0.05196046618006886	0.11631474292514064	3.807815086873101	1	294.92599084542974	0.3098116314231941	MONOCYTE_III_CCR2	condition	False
899	HRH2	0.21567467570544452	0.3292179534568981	1.5395245330431655	1	294.92599084542974	0.3661162197014848	MONOCYTE_III_CCR2	condition	False
900	SMN1	0.11428013545749838	0.20602732648263752	2.5088508243575407	1	294.92599084542974	0.6951860508520588	MONOCYTE_III_CCR2	condition	False
901	GRAMD4	0.05378611159904891	0.11922035394336535	3.749260419356277	1	294.92599084542974	0.7454195586667554	MONOCYTE_III_CCR2	condition	False
902	NEO1	0.006299276867572281	0.02459388001515269	7.570810114154061	1	294.92599084542974	0.9453352572684084	MONOCYTE_III_CCR2	condition	False
903	MYD88	0.5953502481020689	0.7008928127951931	0.2826799881503125	1	294.92599084542974	-0.11958089032407525	MONOCYTE_III_CCR2	condition	False
904	ARHGAP30	0.01355429479555529	0.04299685096498215	6.1692490575173125	1	294.92599084542974	0.4941834727312599	MONOCYTE_III_CCR2	condition	False
905	NELFCD	1.351226329282332e-08	6.928865733866309e-07	34.14678891239118	1	294.92599084542974	0.981488886661312	MONOCYTE_III_CCR2	condition	False
906	NUDT16L1	0.0003838657673261769	0.0030026276475256363	12.90481244160549	1	294.92599084542974	0.584352034271344	MONOCYTE_III_CCR2	condition	False
907	GSPT1	0.055867580825327744	0.12250491262057404	3.685029579669553	1	294.92599084542974	0.3727492754577497	MONOCYTE_III_CCR2	condition	False
908	LGALS12	0.16915501223926407	0.2755902492230919	1.899714047004402	1	294.92599084542974	0.5484557766090796	MONOCYTE_III_CCR2	condition	False
909	MED31	0.8006433680498923	0.8623619663648542	0.06387870603771327	1	294.92599084542974	-0.047704075595894214	MONOCYTE_III_CCR2	condition	False
910	KIAA0100	0.006125925081680555	0.02414449394316884	7.622440229332487	1	294.92599084542974	0.6295355210058692	MONOCYTE_III_CCR2	condition	False
911	MIF	0.7654977337424885	0.8392298275589901	0.08912891093666217	1	294.92599084542974	0.08588830581925364	MONOCYTE_III_CCR2	condition	False
912	TACO1	0.004576631978032046	0.019540057904490468	8.164140224784537	1	294.92599084542974	0.6978098070785961	MONOCYTE_III_CCR2	condition	False
913	CDC16	0.01129848281768532	0.037664427244890566	6.499201442569254	1	294.92599084542974	0.5057463048304297	MONOCYTE_III_CCR2	condition	False
914	DGAT1	0.11303947202825446	0.20438325476864325	2.5262207684660263	1	294.92599084542974	0.3576052942206709	MONOCYTE_III_CCR2	condition	False
915	FAM43A	0.3201381909651789	0.4441749963349511	0.9917220830244008	1	294.92599084542974	0.30567439163086796	MONOCYTE_III_CCR2	condition	False
916	HSD17B10	4.5936304755940205e-05	0.0005919356991089289	17.115089351633486	1	294.92599084542974	0.5416271556499358	MONOCYTE_III_CCR2	condition	False
917	RASSF4	0.33736970577273284	0.4618984080686962	0.9234048688467108	1	294.92599084542974	0.2626668863095613	MONOCYTE_III_CCR2	condition	False
918	RAP1GAP2	0.05140309237000903	0.11537860173665385	3.8261289982228353	1	294.92599084542974	0.6690196421512351	MONOCYTE_III_CCR2	condition	False
919	BCL6	0.0158587026581089	0.04809828476916687	5.886300825742098	1	294.92599084542974	-0.6506014431275478	MONOCYTE_III_CCR2	condition	False
920	RGS2	2.6585943144556266e-05	0.00038341653972806164	18.21784896179136	1	294.92599084542974	-1.3683028570859457	MONOCYTE_III_CCR2	condition	False
921	LUZP1	0.19267281503055875	0.3029891185463165	1.7048475094462925	1	294.92599084542974	0.39637436961356415	MONOCYTE_III_CCR2	condition	False
922	PIK3R5	0.8636008101456638	0.9058520518061012	0.02956415583479293	1	294.92599084542974	-0.04933310434812612	MONOCYTE_III_CCR2	condition	False
923	ASNSD1	0.07661857095702312	0.15435430212241108	3.1573043704725707	1	294.92599084542974	0.27357023213125725	MONOCYTE_III_CCR2	condition	False
924	WDR12	0.002428126718715371	0.012224192610212807	9.354836777160818	1	294.92599084542974	1.0046340462843035	MONOCYTE_III_CCR2	condition	False
925	ARIH1	0.0064662157769369	0.025068555942700032	7.5224508119041475	1	294.92599084542974	-0.5250353164491451	MONOCYTE_III_CCR2	condition	False
926	PYCR2	0.000569765113996888	0.0041372433241175476	12.135350695978	1	294.92599084542974	1.0687241831454728	MONOCYTE_III_CCR2	condition	False
927	ARHGAP31	0.5643101353268579	0.6734854276203371	0.3330478603600301	1	294.92599084542974	0.2393976431787813	MONOCYTE_III_CCR2	condition	False
928	SYNC	0.1855667632446622	0.2945147033755424	1.760674818883846	1	294.92599084542974	1.0550850522097135	MONOCYTE_III_CCR2	condition	False
929	DHRSX	0.6869786667391541	0.7779503348540768	0.16269601016274174	1	294.92599084542974	-0.0892055778288443	MONOCYTE_III_CCR2	condition	False
930	PLAUR	8.299615750189344e-08	3.358827848147752e-06	30.23459488656557	1	294.92599084542974	-1.6114318891984123	MONOCYTE_III_CCR2	condition	False
931	FCAR	0.07504012193108127	0.15160421059512516	3.1916990913889496	1	294.92599084542974	-0.8588260572234806	MONOCYTE_III_CCR2	condition	False
932	MOSPD3	0.049356283400469186	0.11128292263926667	3.8952408147867046	1	294.92599084542974	0.3732047401174549	MONOCYTE_III_CCR2	condition	False
933	TYK2	0.18201763273256247	0.2908805179561701	1.7895006260292945	1	294.92599084542974	0.29481459870911664	MONOCYTE_III_CCR2	condition	False
934	ALOX5	0.27127912165624396	0.3919089024450066	1.214815588703731	1	294.92599084542974	0.35292805157161583	MONOCYTE_III_CCR2	condition	False
935	CHURC1	0.09203140000715053	0.17621367169651994	2.8570392634204453	1	294.92599084542974	0.30993013599114577	MONOCYTE_III_CCR2	condition	False
936	SLC40A1	0.04286543346924117	0.0995855516468966	4.13638942855599	1	294.92599084542974	0.6917579102968399	MONOCYTE_III_CCR2	condition	False
937	PLEKHJ1	0.03190000985015377	0.07995063798766565	4.647908214277037	1	294.92599084542974	0.3967218581306139	MONOCYTE_III_CCR2	condition	False
938	EIF4E3	0.19665041909678602	0.3074955420222367	1.6746414831727632	1	294.92599084542974	0.34682202306524873	MONOCYTE_III_CCR2	condition	False
939	GNPTAB	0.000614481364833829	0.004360100297693959	11.98868822788779	1	294.92599084542974	0.8616461493657598	MONOCYTE_III_CCR2	condition	False
940	TXNRD2	1.0618283210841168e-05	0.00018531698487973325	20.08386063783157	1	294.92599084542974	0.7533568784224596	MONOCYTE_III_CCR2	condition	False
941	COASY	0.000335141988990896	0.002706162748767397	13.170349909542596	1	294.92599084542974	0.7533010225350577	MONOCYTE_III_CCR2	condition	False
942	ZDHHC20	0.04988416681800716	0.11232405873823792	3.8771290471080397	1	294.92599084542974	-0.3573210514010569	MONOCYTE_III_CCR2	condition	False
943	PIGP	0.2770760614884944	0.3978617537042156	1.185757100170051	1	294.92599084542974	0.21364561057511636	MONOCYTE_III_CCR2	condition	False
944	NT5DC1	0.7138137881838341	0.7998445105713877	0.1347563998417695	1	294.92599084542974	0.10885067261459988	MONOCYTE_III_CCR2	condition	False
945	MRPL14	0.00010213505005773496	0.00110679681696552	15.51673978770146	1	294.92599084542974	0.5955657948141458	MONOCYTE_III_CCR2	condition	False
946	GLRX3	0.01992021918763642	0.056944350712243415	5.478311988196781	1	294.92599084542974	0.37817383481004463	MONOCYTE_III_CCR2	condition	False
947	RASSF7	0.0029698936042478184	0.014314196499543262	8.974652235080747	1	294.92599084542974	0.685944543942664	MONOCYTE_III_CCR2	condition	False
948	AC007613.1	0.09886741861204468	0.1855722793118152	2.7409957351603564	1	294.92599084542974	0.6237183780457661	MONOCYTE_III_CCR2	condition	False
949	CLN3	0.6670721100738084	0.7611875832776147	0.1854183051185128	1	294.92599084542974	0.11923384364041242	MONOCYTE_III_CCR2	condition	False
950	AGTPBP1	0.011046781646159638	0.036951373172829885	6.540175173165585	1	294.92599084542974	0.3804125624910712	MONOCYTE_III_CCR2	condition	False
951	ESRRA	0.211197659325394	0.3240275007663509	1.5700128527847124	1	294.92599084542974	0.2983445030165832	MONOCYTE_III_CCR2	condition	False
952	ATG16L2	0.8940449854378906	0.9273394707785302	0.017769581657738048	1	294.92599084542974	0.03454564589603446	MONOCYTE_III_CCR2	condition	False
953	FARSA	1.0375050417094428e-06	2.673860143763092e-05	24.89233219084011	1	294.92599084542974	1.0248867721846169	MONOCYTE_III_CCR2	condition	False
954	RIPK2	4.108979852235183e-11	3.4640789466131867e-09	47.02732763383007	1	294.92599084542974	-1.6919604399471968	MONOCYTE_III_CCR2	condition	False
955	RALY	0.002172557148759218	0.011268250042454709	9.565467040775113	1	294.92599084542974	0.39701934317404136	MONOCYTE_III_CCR2	condition	False
956	FAM160A2	0.01747673644425624	0.051734696829500736	5.7120333021740874	1	294.92599084542974	0.3515215328840779	MONOCYTE_III_CCR2	condition	False
957	LAS1L	0.0034646997943705497	0.015824992449218655	8.684896512377383	1	294.92599084542974	0.7940722681408212	MONOCYTE_III_CCR2	condition	False
958	YIPF3	0.02499904820328698	0.0668163706411335	5.0756454238973	1	294.92599084542974	0.30002490246378605	MONOCYTE_III_CCR2	condition	False
959	C8orf33	0.0010055814614418617	0.0062836208407183675	11.037068145448757	1	294.92599084542974	0.8181376703042832	MONOCYTE_III_CCR2	condition	False
960	SNRNP200	0.01939731361393333	0.055931732125046034	5.525723271823327	1	294.92599084542974	0.36600229148941016	MONOCYTE_III_CCR2	condition	False
961	UBC	6.265347569645481e-09	3.541345319479161e-07	35.82106087327672	1	294.92599084542974	-1.041666437238696	MONOCYTE_III_CCR2	condition	False
962	ANO6	0.22272084912223286	0.3378510227307065	1.4930416723240258	1	294.92599084542974	0.30469877483872165	MONOCYTE_III_CCR2	condition	False
963	FOXO3	0.9942992897707106	0.9967038829745092	5.113538293308125e-05	1	294.92599084542974	-0.0011610290124565625	MONOCYTE_III_CCR2	condition	False
964	H1FX	1.985175988557859e-08	9.404062254368372e-07	33.312709987349066	1	294.92599084542974	1.1500176229734669	MONOCYTE_III_CCR2	condition	False
965	RBM4	0.02914795940189051	0.07492607238501467	4.805649651217999	1	294.92599084542974	0.4750405201116388	MONOCYTE_III_CCR2	condition	False
966	PRR14L	0.012374839305952415	0.04030939797498842	6.334012289606802	1	294.92599084542974	0.5145571860669833	MONOCYTE_III_CCR2	condition	False
967	GADD45A	0.2674101010793909	0.387557646494432	1.2346476391519796	1	294.92599084542974	0.2534845839760105	MONOCYTE_III_CCR2	condition	False
968	EHD1	0.01365008809101832	0.043232062825936265	6.15652462460624	1	294.92599084542974	-0.3975203098942179	MONOCYTE_III_CCR2	condition	False
969	NUDT4	0.2121714521004704	0.3252205863629399	1.5633161834994316	1	294.92599084542974	-0.2910713319250494	MONOCYTE_III_CCR2	condition	False
970	IRF2BP2	0.0009766395545429954	0.006149120435818807	11.093268504882767	1	294.92599084542974	0.6091566192976775	MONOCYTE_III_CCR2	condition	False
971	TMEM60	0.10215139005246032	0.19037130540312386	2.688337719862248	1	294.92599084542974	0.2760045023856965	MONOCYTE_III_CCR2	condition	False
972	NOL8	0.00020540746519124165	0.0018815777750667325	14.132411061348591	1	294.92599084542974	0.8327568560518533	MONOCYTE_III_CCR2	condition	False
973	MTF1	0.3976495329215992	0.5220899220122217	0.717507531182318	1	294.92599084542974	-0.14246134892750031	MONOCYTE_III_CCR2	condition	False
974	S100A13	0.10137523856150107	0.18935052069279248	2.7006137088696183	1	294.92599084542974	0.7463972774528453	MONOCYTE_III_CCR2	condition	False
975	DPEP2	0.4614619285828395	0.5844949408635203	0.5437671590651646	1	294.92599084542974	-0.16355272098361887	MONOCYTE_III_CCR2	condition	False
976	DNAJC25-GNG10	0.3863149029625108	0.5111812522839927	0.7527418636104845	1	294.92599084542974	-0.6419522342244179	MONOCYTE_III_CCR2	condition	False
977	DGCR2	0.002355017122293604	0.011961383745356349	9.41268868166878	1	294.92599084542974	0.7465439888450178	MONOCYTE_III_CCR2	condition	False
978	FOLR2	0.33696007650731985	0.4614645981683394	0.9249744377028232	1	294.92599084542974	-0.6635329834672857	MONOCYTE_III_CCR2	condition	False
979	FES	0.001977564142659885	0.010554081593980974	9.743942608635797	1	294.92599084542974	0.7984608904390198	MONOCYTE_III_CCR2	condition	False
980	RNASEH2B	2.9015894624693307e-07	9.557950984319504e-06	27.57219512326466	1	294.92599084542974	0.8726332601032678	MONOCYTE_III_CCR2	condition	False
981	PDPK1	0.4445433234262653	0.5695926045137154	0.5861002706926147	1	294.92599084542974	0.12067320296940914	MONOCYTE_III_CCR2	condition	False
982	AP4M1	0.0009245512807804881	0.005903360809502114	11.198822466145089	1	294.92599084542974	0.7472584117588186	MONOCYTE_III_CCR2	condition	False
983	CSK	0.1027608327006584	0.19100612176871254	2.678770114439801	1	294.92599084542974	0.3707459953915452	MONOCYTE_III_CCR2	condition	False
984	PANK2	0.003633596825749807	0.016430464192072308	8.595603381086914	1	294.92599084542974	0.4494601108575186	MONOCYTE_III_CCR2	condition	False
985	TBL1XR1	8.90334400357465e-05	0.000990721097847434	15.790228105428698	1	294.92599084542974	0.6265028802011674	MONOCYTE_III_CCR2	condition	False
986	MTRNR2L8	0.12806131016365668	0.22273828790475253	2.3289237387827257	1	294.92599084542974	0.4284252379160299	MONOCYTE_III_CCR2	condition	False
987	PNPLA2	0.6200491473131999	0.7222773908046501	0.2463183359957762	1	294.92599084542974	0.10688673737014544	MONOCYTE_III_CCR2	condition	False
988	VRK3	0.19160616746117815	0.3015978091619937	1.7130722746637246	1	294.92599084542974	0.1774508225746141	MONOCYTE_III_CCR2	condition	False
989	CKB	0.2871099090281042	0.40884188019060697	1.137233259197018	1	294.92599084542974	-0.9037030157072644	MONOCYTE_III_CCR2	condition	False
990	CHST15	0.0008846303989019568	0.005736833903700565	11.283899473348358	1	294.92599084542974	-1.5677966971635204	MONOCYTE_III_CCR2	condition	False
991	TM9SF4	0.5083776985774053	0.6262108303569608	0.4384725395665151	1	294.92599084542974	0.1336066301223392	MONOCYTE_III_CCR2	condition	False
992	SMU1	0.6469027927865605	0.7446643118075333	0.21025822832618846	1	294.92599084542974	0.07825019291863808	MONOCYTE_III_CCR2	condition	False
993	NAPA	0.09767048395290674	0.1838111945447439	2.7606673379568605	1	294.92599084542974	0.2805090702762671	MONOCYTE_III_CCR2	condition	False
994	JPX	0.3419055909173965	0.4667497719660793	0.906194690515966	1	294.92599084542974	0.14664688965003306	MONOCYTE_III_CCR2	condition	False
995	CHML	0.6753907717436309	0.766842145460787	0.17571067351705313	1	294.92599084542974	-0.14093055738776675	MONOCYTE_III_CCR2	condition	False
996	BOP1	3.427551912490964e-05	0.0004738092487618045	17.70469670726694	1	294.92599084542974	1.2389715327118125	MONOCYTE_III_CCR2	condition	False
997	RUFY1	0.028858511633054963	0.07445136766743538	4.823140246676671	1	294.92599084542974	0.4658360506439798	MONOCYTE_III_CCR2	condition	False
998	AP3D1	0.04120699607172015	0.0965592969872168	4.2042292525866864	1	294.92599084542974	0.408761779689996	MONOCYTE_III_CCR2	condition	False
999	NR2C2	0.0012532445909207881	0.0075104079460722875	10.614303435179211	1	294.92599084542974	0.5851846284776184	MONOCYTE_III_CCR2	condition	False
1000	LTB	0.4874075800977568	0.6073059377270146	0.4834580835281903	1	294.92599084542974	-0.2706492183074985	MONOCYTE_III_CCR2	condition	False
1001	GNG2	0.453312465780356	0.5781477448183311	0.5638485023539365	1	294.92599084542974	-0.17301407531053312	MONOCYTE_III_CCR2	condition	False
1002	MIR210HG	0.053339637448656926	0.11854841674245735	3.763382756812833	1	294.92599084542974	-0.9936058130474044	MONOCYTE_III_CCR2	condition	False
1003	HIST2H4A	0.13812919193918555	0.2352101094151603	2.2106498335062166	1	294.92599084542974	0.8860679870890581	MONOCYTE_III_CCR2	condition	False
1004	TCHP	0.013044366868034549	0.04180585103196125	6.2385885965526615	1	294.92599084542974	0.4721359109729378	MONOCYTE_III_CCR2	condition	False
1005	FCGR2B	0.03182540739979932	0.07983779899413054	4.6519930904901905	1	294.92599084542974	-1.2535713676616211	MONOCYTE_III_CCR2	condition	False
1006	HCFC1	0.00026394322131907514	0.0022753095023242283	13.638828494167994	1	294.92599084542974	0.7438072254990685	MONOCYTE_III_CCR2	condition	False
1007	TIMM17B	0.030329457171021607	0.07716558566171942	4.736093963354387	1	294.92599084542974	0.29260609273680943	MONOCYTE_III_CCR2	condition	False
1008	CDKN1B	0.012908948179245615	0.04145197433413021	6.257474141833782	1	294.92599084542974	-0.4179969636656843	MONOCYTE_III_CCR2	condition	False
1009	PARP1	0.004395184114306256	0.019010126769182012	8.239613055408562	1	294.92599084542974	0.5868765892537801	MONOCYTE_III_CCR2	condition	False
1010	FBP1	0.5102089230507165	0.6276970524991996	0.4346943312303117	1	294.92599084542974	0.18827691098819935	MONOCYTE_III_CCR2	condition	False
1011	SPINT2	0.10723822861722797	0.19704578837905126	2.610339472272313	1	294.92599084542974	0.3721617381543769	MONOCYTE_III_CCR2	condition	False
1012	TRAPPC8	0.023721235785466983	0.0644359958171094	5.168329165424506	1	294.92599084542974	0.3793739141121473	MONOCYTE_III_CCR2	condition	False
1013	CEPT1	1.3303137785353399e-06	3.3251159469521515e-05	24.37313878100388	1	294.92599084542974	0.8439912460679858	MONOCYTE_III_CCR2	condition	False
1014	ZFP36L2	0.00772595590695855	0.028529253660884806	7.1942830092819205	1	294.92599084542974	0.7267809661511824	MONOCYTE_III_CCR2	condition	False
1015	AP1M1	0.037842264012816616	0.090407022670389	4.351191127070031	1	294.92599084542974	0.4256595058312839	MONOCYTE_III_CCR2	condition	False
1016	GADD45GIP1	1.264189004698205e-07	4.763694022249145e-06	29.336231389768468	1	294.92599084542974	0.7540409215097349	MONOCYTE_III_CCR2	condition	False
1017	THG1L	0.08317255513057659	0.16423195284616432	3.022259805050798	1	294.92599084542974	0.38526975095422605	MONOCYTE_III_CCR2	condition	False
1018	KAT5	0.09877027733880454	0.18545993185474285	2.7425824898135045	1	294.92599084542974	0.32010137159213137	MONOCYTE_III_CCR2	condition	False
1019	HIST1H2AC	0.6216183466190421	0.7237402273699165	0.2441138076513205	1	294.92599084542974	0.10225192133662453	MONOCYTE_III_CCR2	condition	False
1020	SMARCC2	0.060262193656911475	0.1291407734421478	3.5574217725797097	1	294.92599084542974	0.3514863284552086	MONOCYTE_III_CCR2	condition	False
1021	NAA20	0.05367007682445639	0.11912314240287646	3.7529186540513564	1	294.92599084542974	0.4193313025533355	MONOCYTE_III_CCR2	condition	False
1022	ARHGAP27	0.2577794422591176	0.37722710967839096	1.285609491985008	1	294.92599084542974	0.2555986358066349	MONOCYTE_III_CCR2	condition	False
1023	ZNF672	0.0007217207226556737	0.0049515018958473395	11.677034208359402	1	294.92599084542974	0.6179091306256682	MONOCYTE_III_CCR2	condition	False
1024	TRAPPC11	0.0017346740757304205	0.009672947144263578	9.993214783036539	1	294.92599084542974	0.6484921406240822	MONOCYTE_III_CCR2	condition	False
1025	GAK	0.007845945475900258	0.028822550071734038	7.165946174996282	1	294.92599084542974	0.4436662396410342	MONOCYTE_III_CCR2	condition	False
1026	IL32	0.030552450013845295	0.0775742145833928	4.723285126371851	1	294.92599084542974	-2.6331783254403143	MONOCYTE_III_CCR2	condition	False
1027	MIA3	0.2877091690571496	0.4093436518564823	1.134403636976964	1	294.92599084542974	0.1845724851155723	MONOCYTE_III_CCR2	condition	False
1028	ACBD3	0.8887457275912904	0.9240937207727096	0.01960348467690673	1	294.92599084542974	0.03290506280809681	MONOCYTE_III_CCR2	condition	False
1029	IL1RAP	0.3976528086210085	0.5220899220122217	0.7174975584087195	1	294.92599084542974	-0.26409260210987506	MONOCYTE_III_CCR2	condition	False
1030	HDAC3	0.00011048516743198017	0.0011759964641861265	15.360402779315116	1	294.92599084542974	0.6121238032154058	MONOCYTE_III_CCR2	condition	False
1031	CD84	0.015759634825874905	0.04794398998403778	5.897562907840896	1	294.92599084542974	1.0924388299071128	MONOCYTE_III_CCR2	condition	False
1032	LIMA1	0.0029921362323316967	0.014364156501382268	8.960599431185269	1	294.92599084542974	1.1202897000308496	MONOCYTE_III_CCR2	condition	False
1033	SNX17	1.0302259199123311e-06	2.668929023772883e-05	24.907054418970862	1	294.92599084542974	0.754197652903315	MONOCYTE_III_CCR2	condition	False
1034	TCERG1	0.0008904665406185418	0.005767162204474776	11.271220923217196	1	294.92599084542974	0.6454448630195366	MONOCYTE_III_CCR2	condition	False
1035	KLHDC3	0.018711507501634386	0.05424444106172992	5.5899593473550615	1	294.92599084542974	0.4042624287905196	MONOCYTE_III_CCR2	condition	False
1036	ANKLE2	0.2511719000931244	0.3697771541066655	1.3219610129403907	1	294.92599084542974	-0.2341993673070173	MONOCYTE_III_CCR2	condition	False
1037	GPX3	0.3826295941047234	0.5073845910628884	0.7645185268638846	1	294.92599084542974	-0.4580507403820964	MONOCYTE_III_CCR2	condition	False
1038	KIF2A	0.002376214363279777	0.012023693024367864	9.395728556470626	1	294.92599084542974	0.7591404869859596	MONOCYTE_III_CCR2	condition	False
1039	HEBP1	0.7560352648286197	0.8305034026628875	0.09670875834378466	1	294.92599084542974	0.06180760038775007	MONOCYTE_III_CCR2	condition	False
1040	TRIM14	0.0006126679557151697	0.004356011713552938	11.994421916255233	1	294.92599084542974	0.9605037901768928	MONOCYTE_III_CCR2	condition	False
1041	NCOA3	0.9839317419604432	0.9900958329024722	0.000406305558814291	1	294.92599084542974	0.0032939811293226325	MONOCYTE_III_CCR2	condition	False
1042	PLEKHM2	0.4903649834031688	0.6103792360979384	0.4769175885536401	1	294.92599084542974	-0.15676692825383118	MONOCYTE_III_CCR2	condition	False
1043	CAVIN2	0.4215595490866558	0.5467632847867083	0.6477696664409498	1	294.92599084542974	-1.2108798924352029	MONOCYTE_III_CCR2	condition	False
1044	GOLM1	0.008472324208349752	0.03036728792568168	7.024906976531772	1	294.92599084542974	0.6597432744556521	MONOCYTE_III_CCR2	condition	False
1045	UHMK1	2.418610819888232e-05	0.0003617719050613472	18.409318609032603	1	294.92599084542974	0.6144236507777947	MONOCYTE_III_CCR2	condition	False
1046	COG2	0.004793301039085961	0.02017079472793026	8.077934581942099	1	294.92599084542974	0.6002238261512256	MONOCYTE_III_CCR2	condition	False
1047	TAGAP	0.0008352397320653418	0.005495347126048954	11.39473298027982	1	294.92599084542974	-1.1428683287992567	MONOCYTE_III_CCR2	condition	False
1048	DDX50	0.016604239389026342	0.04978269241773178	5.803817739249957	1	294.92599084542974	0.4526527558035646	MONOCYTE_III_CCR2	condition	False
1049	MPHOSPH10	0.00016260954851310836	0.0015705240666100992	14.593890263127644	1	294.92599084542974	0.8769667989943123	MONOCYTE_III_CCR2	condition	False
1050	RNF4	0.13042192925484336	0.22570144493417665	2.300278145692928	1	294.92599084542974	0.3238662728419	MONOCYTE_III_CCR2	condition	False
1051	UBE2Q1	0.148785869263433	0.2497592841346395	2.0955998018434747	1	294.92599084542974	0.2862160237943796	MONOCYTE_III_CCR2	condition	False
1052	UBE2J1	0.0009861448734640578	0.006193288637134121	11.074625972752543	1	294.92599084542974	-0.7643619665137634	MONOCYTE_III_CCR2	condition	False
1053	HDHD2	0.0007032157487490466	0.004851310865849872	11.72730223197789	1	294.92599084542974	0.7539439381914546	MONOCYTE_III_CCR2	condition	False
1054	CIZ1	0.0019684515636788445	0.010528040943804915	9.752716989774767	1	294.92599084542974	0.6352096227131256	MONOCYTE_III_CCR2	condition	False
1055	P2RY13	0.5950815778683745	0.7007423693932988	0.28309312175262	1	294.92599084542974	0.2369305433724724	MONOCYTE_III_CCR2	condition	False
1056	SLC25A40	0.9860001374794228	0.9911812214677947	0.00030842423337526205	1	294.92599084542974	0.003055861601510268	MONOCYTE_III_CCR2	condition	False
1057	SURF6	0.0001981459957935105	0.0018387652669345548	14.20340312201956	1	294.92599084542974	1.1813924728691143	MONOCYTE_III_CCR2	condition	False
1058	GNS	0.23798032872590666	0.3553630006252356	1.3981836750905994	1	294.92599084542974	0.2566633184929075	MONOCYTE_III_CCR2	condition	False
1059	NDUFA5	0.012604576939458163	0.04069240627469575	6.3006802609788775	1	294.92599084542974	0.31260236486633497	MONOCYTE_III_CCR2	condition	False
1060	PIGX	0.14029936706743515	0.23804157142310106	2.1864249605037704	1	294.92599084542974	0.3540042158186228	MONOCYTE_III_CCR2	condition	False
1061	YAF2	0.00017090114914458917	0.0016410469417860744	14.495536683810055	1	294.92599084542974	0.5813936196403878	MONOCYTE_III_CCR2	condition	False
1062	NCBP3	0.001631234131328514	0.009220180192304578	10.110386231350533	1	294.92599084542974	0.4225794644010181	MONOCYTE_III_CCR2	condition	False
1063	EDC4	0.4423400074466716	0.567207836308261	0.5917988478697099	1	294.92599084542974	0.5914049026204168	MONOCYTE_III_CCR2	condition	False
1064	TMEM273	0.15864275608535625	0.2627669226668538	1.99721789969102	1	294.92599084542974	0.4631237034951306	MONOCYTE_III_CCR2	condition	False
1065	MRPS22	0.004187712755660008	0.01829382220071995	8.329923175615104	1	294.92599084542974	0.5438681292764943	MONOCYTE_III_CCR2	condition	False
1066	TMX3	0.0003863223080795144	0.00301186075295847	12.892346673148694	1	294.92599084542974	0.5587580820258692	MONOCYTE_III_CCR2	condition	False
1067	KDM5B	0.935233147611234	0.9555977149174772	0.0066148827846756525	1	294.92599084542974	-0.026153560765983914	MONOCYTE_III_CCR2	condition	False
1068	ABR	0.0580666811057847	0.12579428215164332	3.6198840535823154	1	294.92599084542974	0.5130149256331825	MONOCYTE_III_CCR2	condition	False
1069	LMBR1L	0.7912751078036617	0.8550515720650476	0.07016955418881964	1	294.92599084542974	-0.062311158683243925	MONOCYTE_III_CCR2	condition	False
1070	ASPSCR1	0.010567458688904095	0.03563562001261625	6.620937936064771	1	294.92599084542974	0.4967725930193876	MONOCYTE_III_CCR2	condition	False
1071	TSC22D1	0.08049744982143385	0.16047868353178835	3.0759378565815427	1	294.92599084542974	-0.710067060086951	MONOCYTE_III_CCR2	condition	False
1072	HOXA9	0.6025251823400342	0.70793188973954	0.27178941041660976	1	294.92599084542974	0.40346069683616204	MONOCYTE_III_CCR2	condition	False
1073	MTMR3	0.08480334140616702	0.16639519532713007	2.990448241372495	1	294.92599084542974	0.3127289108969148	MONOCYTE_III_CCR2	condition	False
1074	HK1	0.004284564363128074	0.01861259663074152	8.28720756893044	1	294.92599084542974	0.4431133800308163	MONOCYTE_III_CCR2	condition	False
1075	DYNC1I2	0.0002568612136061804	0.002235837413444529	13.692283825795569	1	294.92599084542974	0.6400785239018737	MONOCYTE_III_CCR2	condition	False
1076	NDUFV2	0.017831855005900236	0.05254481445458991	5.676029827898492	1	294.92599084542974	0.3345266983956645	MONOCYTE_III_CCR2	condition	False
1077	COPB1	0.00028991920518635405	0.0024553856352486736	13.454499277340865	1	294.92599084542974	0.5581831600237988	MONOCYTE_III_CCR2	condition	False
1078	PPP1R15B	3.169697378623272e-06	6.924645466249193e-05	22.569507191146837	1	294.92599084542974	-0.9593768361414504	MONOCYTE_III_CCR2	condition	False
1079	FUT7	0.005254292247416819	0.021510164311647127	7.90709607163975	1	294.92599084542974	1.1464596424406752	MONOCYTE_III_CCR2	condition	False
1080	P2RX4	0.015349150807053168	0.046924816296424365	5.945022050487839	1	294.92599084542974	0.547407258953242	MONOCYTE_III_CCR2	condition	False
1081	COMMD2	0.003188834920515159	0.014879235360827766	8.84078237788682	1	294.92599084542974	0.4753058925424745	MONOCYTE_III_CCR2	condition	False
1082	SIGMAR1	0.12355577896484048	0.2176226786724917	2.3852732588213867	1	294.92599084542974	0.4013107748189989	MONOCYTE_III_CCR2	condition	False
1083	ARHGAP45	0.042196592922536004	0.09830719119283092	4.163409490294462	1	294.92599084542974	0.4429092268529054	MONOCYTE_III_CCR2	condition	False
1084	JAK2	0.03135373629451838	0.07896378953363767	4.678054405932056	1	294.92599084542974	0.3527597128040759	MONOCYTE_III_CCR2	condition	False
1085	SNRNP40	3.323869190947221e-05	0.0004631071528227305	17.766661992246398	1	294.92599084542974	0.6989837349018424	MONOCYTE_III_CCR2	condition	False
1086	NCR3LG1	0.00012882384777742375	0.0013266455876706125	15.055360957843552	1	294.92599084542974	-2.8837775672899704	MONOCYTE_III_CCR2	condition	False
1087	SMIM19	0.09851385469069132	0.1851182142922171	2.746779261958906	1	294.92599084542974	0.3586717904026239	MONOCYTE_III_CCR2	condition	False
1088	BIN1	0.5945121677129295	0.7004446810750801	0.2839699832416172	1	294.92599084542974	-0.15564489720184235	MONOCYTE_III_CCR2	condition	False
1089	TOMM7	0.1442987615801576	0.24355006450617706	2.142869514856633	1	294.92599084542974	0.20069057331527	MONOCYTE_III_CCR2	condition	False
1090	CLC	0.6871567792915774	0.7779503348540768	0.1625005184959072	1	294.92599084542974	0.4283456973994935	MONOCYTE_III_CCR2	condition	False
1091	DMAC2	0.0037132138972066422	0.016744810448509367	8.554973482204508	1	294.92599084542974	0.5896831338545915	MONOCYTE_III_CCR2	condition	False
1092	RUVBL1	0.00011284308423784895	0.001196762262258125	15.318419877163407	1	294.92599084542974	0.985398782807534	MONOCYTE_III_CCR2	condition	False
1093	CD38	0.5398799252519517	0.6525226539348221	0.3766401608999479	1	294.92599084542974	-0.3245778495967468	MONOCYTE_III_CCR2	condition	False
1094	SFSWAP	6.06430190127217e-07	1.7138544123254416e-05	26.01794521110519	1	294.92599084542974	0.7912333131517204	MONOCYTE_III_CCR2	condition	False
1095	RRM1	1.1800951525624652e-05	0.00020381226697380907	19.868210164381686	1	294.92599084542974	0.8956286478626726	MONOCYTE_III_CCR2	condition	False
1096	SDHC	0.006758317925154927	0.02590509304345643	7.440840167439115	1	294.92599084542974	0.4541173767737944	MONOCYTE_III_CCR2	condition	False
1097	SEL1L	0.16173926916792558	0.2666526764472197	1.967744561030435	1	294.92599084542974	0.23187934750418526	MONOCYTE_III_CCR2	condition	False
1098	DNPH1	0.053175140956924716	0.1182356509252318	3.768617667730591	1	294.92599084542974	0.4114205773950771	MONOCYTE_III_CCR2	condition	False
1099	CD79B	0.00682458134498865	0.026034896668162232	7.4228312771091725	1	294.92599084542974	1.0472454921439676	MONOCYTE_III_CCR2	condition	False
1100	SHC1	0.09675327001306072	0.1826053844478128	2.7759213878951483	1	294.92599084542974	0.35002826038897816	MONOCYTE_III_CCR2	condition	False
1101	AHCY	0.008395916465923184	0.030202160971905093	7.041526019692602	1	294.92599084542974	0.6887713343727906	MONOCYTE_III_CCR2	condition	False
1102	ECE1	0.3145357590890329	0.4389733068767816	1.0149918296253635	1	294.92599084542974	-0.2568445271407947	MONOCYTE_III_CCR2	condition	False
1103	LPXN	0.3396598359066524	0.4643947289169018	0.9146768469696216	1	294.92599084542974	0.2111822928521732	MONOCYTE_III_CCR2	condition	False
1104	TRPM7	0.04435014520453693	0.10265129001738793	4.0779697074395465	1	294.92599084542974	0.37452112007732696	MONOCYTE_III_CCR2	condition	False
1105	CDK10	0.025620381841662574	0.06800201669179813	5.03235001304298	1	294.92599084542974	0.508873377450863	MONOCYTE_III_CCR2	condition	False
1106	UBXN2A	0.0016529920080294467	0.009300884895857996	10.085122835725628	1	294.92599084542974	0.5652399391851616	MONOCYTE_III_CCR2	condition	False
1107	C16orf74	0.2504368758341846	0.36897897523673995	1.3260776536176635	1	294.92599084542974	0.4528728616138821	MONOCYTE_III_CCR2	condition	False
1108	C16orf70	0.4512480956061412	0.5762536656084586	0.5690259872004196	1	294.92599084542974	0.17239471388774172	MONOCYTE_III_CCR2	condition	False
1109	SFXN4	0.022862861657981504	0.06269011790893055	5.233562876803097	1	294.92599084542974	0.6760361164082523	MONOCYTE_III_CCR2	condition	False
1110	TMEM223	0.0012701745928382932	0.007584451890489402	10.58859189426595	1	294.92599084542974	0.8371851937215381	MONOCYTE_III_CCR2	condition	False
1111	DHRS9	0.4069155627257185	0.5317913843924655	0.6897666695836204	1	294.92599084542974	0.6977192250442681	MONOCYTE_III_CCR2	condition	False
1112	MAT2A	0.2013292395831956	0.3120634583006591	1.6400176634113397	1	294.92599084542974	-0.2496765515773421	MONOCYTE_III_CCR2	condition	False
1113	EXOC7	0.00015325845396519636	0.001518540936300571	14.711102923301107	1	294.92599084542974	0.6048900811727229	MONOCYTE_III_CCR2	condition	False
1114	SETD3	0.024825656432048843	0.0665602237553124	5.087928306397356	1	294.92599084542974	0.3768440131574213	MONOCYTE_III_CCR2	condition	False
1115	PHKA2	0.18435957837032596	0.29371184705190395	1.7704068797102308	1	294.92599084542974	0.3216789566500618	MONOCYTE_III_CCR2	condition	False
1116	ZNF524	0.945450563390108	0.9630700598612324	0.004689403868680878	1	294.92599084542974	-0.010446649050010793	MONOCYTE_III_CCR2	condition	False
1117	SNX14	0.011220389675836556	0.03745652231383291	6.511812352037159	1	294.92599084542974	0.5454639939434935	MONOCYTE_III_CCR2	condition	False
1118	TAF4B	0.2779371492095918	0.3982884990401929	1.1815061007917165	1	294.92599084542974	-0.8230956853959982	MONOCYTE_III_CCR2	condition	False
1119	ABHD2	0.07168308775094567	0.1467290857914419	3.2675207778945397	1	294.92599084542974	0.36559983603169305	MONOCYTE_III_CCR2	condition	False
1120	SMAD4	1.805926281241469e-05	0.00029164536762646317	19.00181979914774	1	294.92599084542974	0.7629603375107991	MONOCYTE_III_CCR2	condition	False
1121	ILKAP	4.443322986600538e-05	0.0005770519199830567	17.18197341381632	1	294.92599084542974	0.7250112875711671	MONOCYTE_III_CCR2	condition	False
1122	GALNT2	0.004046847871588277	0.01785435517505441	8.393891112410174	1	294.92599084542974	0.6972415564835299	MONOCYTE_III_CCR2	condition	False
1123	EXOC4	0.040007548187237535	0.09440111227861456	4.2551159096095965	1	294.92599084542974	0.36925066020116704	MONOCYTE_III_CCR2	condition	False
1124	IRS2	2.5195791909415714e-07	8.525433262410456e-06	27.871011955473172	1	294.92599084542974	-0.9676937350176436	MONOCYTE_III_CCR2	condition	False
1125	DRG1	0.0015388125197835735	0.008767529751894038	10.221669944626807	1	294.92599084542974	0.5552990757124213	MONOCYTE_III_CCR2	condition	False
1126	ARL4A	2.59796769988807e-13	3.400602984011384e-11	58.75594521160533	1	294.92599084542974	-1.676648016370049	MONOCYTE_III_CCR2	condition	False
1127	ARHGEF1	0.2365305083377964	0.3535164508630406	1.4068750928152431	1	294.92599084542974	0.2406694185796773	MONOCYTE_III_CCR2	condition	False
1128	WDR46	8.706198337354238e-05	0.0009731377647191008	15.834880580222194	1	294.92599084542974	0.9576792343923652	MONOCYTE_III_CCR2	condition	False
1129	EVI2B	0.5874179008422804	0.6938462969324503	0.2950417684045255	1	294.92599084542974	-0.15529756513477716	MONOCYTE_III_CCR2	condition	False
1130	QDPR	0.023079216092454585	0.0631561018167236	5.2168828559571505	1	294.92599084542974	0.6199773859807268	MONOCYTE_III_CCR2	condition	False
1131	CUL1	0.007827832675211413	0.02879855009356625	7.170195027263636	1	294.92599084542974	0.5353788415929804	MONOCYTE_III_CCR2	condition	False
1132	ACSL3	0.04731711825432175	0.10807104466061312	3.9671895172922795	1	294.92599084542974	-0.2889680455722733	MONOCYTE_III_CCR2	condition	False
1133	SERTAD2	0.2136792572837294	0.3268267606793573	1.553019103863624	1	294.92599084542974	-0.21186351139709786	MONOCYTE_III_CCR2	condition	False
1134	AP3S2	0.06698768224845565	0.13941485714891455	3.3802446037784715	1	294.92599084542974	0.3894939926134981	MONOCYTE_III_CCR2	condition	False
1135	DDX56	0.0001780730682733905	0.0016903348121981765	14.414289566199903	1	294.92599084542974	0.9041208585362396	MONOCYTE_III_CCR2	condition	False
1136	PUM3	0.0018092623685419121	0.00989563677883049	9.913063704096123	1	294.92599084542974	0.9062289274937728	MONOCYTE_III_CCR2	condition	False
1137	SCARB2	0.08712051818053722	0.16960370153815746	2.946372848940686	1	294.92599084542974	-0.4845274705277122	MONOCYTE_III_CCR2	condition	False
1138	TBC1D9B	0.562057644853085	0.6713916247596649	0.3369166520509801	1	294.92599084542974	0.15978192119839818	MONOCYTE_III_CCR2	condition	False
1139	SCAMP3	0.02791766148380318	0.07274093673150185	4.881288989857176	1	294.92599084542974	0.6088855303168461	MONOCYTE_III_CCR2	condition	False
1140	TGIF1	0.005664117194312633	0.022812403987458332	7.767661198687747	1	294.92599084542974	-0.9193465427246968	MONOCYTE_III_CCR2	condition	False
1141	TNS3	0.10159719219526456	0.189693856598816	2.697092666684129	1	294.92599084542974	0.6321302033074009	MONOCYTE_III_CCR2	condition	False
1142	M6PR	0.002906400623836666	0.014090094252401146	9.015366517884393	1	294.92599084542974	0.4310075867258748	MONOCYTE_III_CCR2	condition	False
1143	KDM2A	0.8694560819580011	0.9100026265533768	0.027057802546729612	1	294.92599084542974	0.029865512880876736	MONOCYTE_III_CCR2	condition	False
1144	TAF11	0.08267685892515382	0.16344781251737486	3.032063669579579	1	294.92599084542974	0.2690888857346717	MONOCYTE_III_CCR2	condition	False
1145	ODC1	0.5781370191851407	0.6851688190199882	0.30994356052609323	1	294.92599084542974	0.1609325886008476	MONOCYTE_III_CCR2	condition	False
1146	ITGB3BP	0.00696014876780829	0.02642731295502171	7.386540390615688	1	294.92599084542974	0.6085930182014369	MONOCYTE_III_CCR2	condition	False
1147	GSTZ1	0.0006095890802672762	0.0043517085201767395	12.004196402031992	1	294.92599084542974	0.7941072393619049	MONOCYTE_III_CCR2	condition	False
1148	TMC8	5.442161347119429e-06	0.00010784585872737864	21.45433992280261	1	294.92599084542974	0.953217649518391	MONOCYTE_III_CCR2	condition	False
1149	RSBN1	0.006016208009876026	0.02387892393963708	7.65589876439111	1	294.92599084542974	0.4559963101862554	MONOCYTE_III_CCR2	condition	False
1150	ETFA	1.4302791565750298e-06	3.557104262402099e-05	24.222046047149018	1	294.92599084542974	0.640381100958494	MONOCYTE_III_CCR2	condition	False
1151	GABARAPL1	6.238758882831722e-11	5.087145357902456e-09	46.07972122884307	1	294.92599084542974	-1.543589381303231	MONOCYTE_III_CCR2	condition	False
1152	SMIM11B	0.1273853327227679	0.22224026546217485	2.3372355137029017	1	294.92599084542974	0.930928846839986	MONOCYTE_III_CCR2	condition	False
1153	GANC	8.309868685859077e-05	0.0009425817788801373	15.927831259486165	1	294.92599084542974	0.9159627383415732	MONOCYTE_III_CCR2	condition	False
1154	PIN1	0.0005478145609955223	0.0039953513583456425	12.211683473135114	1	294.92599084542974	0.4256985418331529	MONOCYTE_III_CCR2	condition	False
1155	TLE3	0.0021695135000293028	0.011264259028335858	9.568125250134733	1	294.92599084542974	-0.6297712965929809	MONOCYTE_III_CCR2	condition	False
1156	C19orf70	0.0008039393842971782	0.0053175458743273465	11.468477808176413	1	294.92599084542974	0.5076164155951504	MONOCYTE_III_CCR2	condition	False
1157	ACAP1	0.005506088253695511	0.022302347698600542	7.820162596856306	1	294.92599084542974	0.6419333856650657	MONOCYTE_III_CCR2	condition	False
1158	CS	0.13450853522564735	0.2304669149887599	2.252035708898799	1	294.92599084542974	0.3069814829782533	MONOCYTE_III_CCR2	condition	False
1159	DDX60L	0.6457535060474624	0.7438577904307732	0.2117304624018332	1	294.92599084542974	0.08322926623357056	MONOCYTE_III_CCR2	condition	False
1160	SKA2	1.1860443614471827e-05	0.00020413095688021754	19.85794729155569	1	294.92599084542974	0.5899861866147171	MONOCYTE_III_CCR2	condition	False
1161	SPNS3	0.0002012988693819912	0.001854186252418563	14.17226023532502	1	294.92599084542974	1.1573480368919278	MONOCYTE_III_CCR2	condition	False
1162	THOC7	0.00010553526033183935	0.001140237552117208	15.451569686884975	1	294.92599084542974	0.5669407675637215	MONOCYTE_III_CCR2	condition	False
1163	POP5	0.001822996158726898	0.00992662555933752	9.898673586226801	1	294.92599084542974	0.6686076041496904	MONOCYTE_III_CCR2	condition	False
1164	ATP8B4	0.01953525436305921	0.056166679307431515	5.513088457477582	1	294.92599084542974	0.6226410786457282	MONOCYTE_III_CCR2	condition	False
1165	FAAP20	0.2655185701912845	0.3857153528421288	1.2444745594513664	1	294.92599084542974	0.17134510117315993	MONOCYTE_III_CCR2	condition	False
1166	HK2	0.6754192680465838	0.766842145460787	0.1756779473655775	1	294.92599084542974	0.15437011498308992	MONOCYTE_III_CCR2	condition	False
1167	GPD2	0.14965553962076192	0.251057893448118	2.086625270166295	1	294.92599084542974	0.2968311046517767	MONOCYTE_III_CCR2	condition	False
1168	QTRT1	0.004082341897754382	0.017953641555641286	8.377560581108348	1	294.92599084542974	0.8116250033910879	MONOCYTE_III_CCR2	condition	False
1169	ATG4B	6.544848750866332e-06	0.00012447386591310896	21.075092786794745	1	294.92599084542974	0.7144808610792293	MONOCYTE_III_CCR2	condition	False
1170	TRMT1	0.21623989232650065	0.32993166393620066	1.5357291861568048	1	294.92599084542974	0.28125114629025805	MONOCYTE_III_CCR2	condition	False
1171	SHPRH	0.014109945104840118	0.04425149240319972	6.096699903784331	1	294.92599084542974	0.5996915796462329	MONOCYTE_III_CCR2	condition	False
1172	CENPT	0.015856055785841146	0.04809828476916687	5.886600774356043	1	294.92599084542974	0.6106780819680487	MONOCYTE_III_CCR2	condition	False
1173	CHORDC1	0.002004138771924946	0.010623796152296248	9.71858783713105	1	294.92599084542974	-0.6591592450840529	MONOCYTE_III_CCR2	condition	False
1174	TIPIN	0.07394382999457179	0.1498153199156823	3.2160504959395446	1	294.92599084542974	-0.4692875350403938	MONOCYTE_III_CCR2	condition	False
1175	CARS	0.0010218475264812425	0.006357421184671769	11.006200265081839	1	294.92599084542974	0.537963349577269	MONOCYTE_III_CCR2	condition	False
1176	BHLHE40	0.14864956664581416	0.24970717477077997	2.097011768438652	1	294.92599084542974	-0.4350889330451996	MONOCYTE_III_CCR2	condition	False
1177	SGK494	0.4712920494291937	0.5930196442855576	0.5202838149422918	1	294.92599084542974	-0.3726509713095492	MONOCYTE_III_CCR2	condition	False
1178	NCOR1	0.018132637503906972	0.05307238160186435	5.646112716201569	1	294.92599084542974	0.27327157561324045	MONOCYTE_III_CCR2	condition	False
1179	BAZ1B	0.04507228612423176	0.1039840218840115	4.050298987508125	1	294.92599084542974	0.3487353194661947	MONOCYTE_III_CCR2	condition	False
1180	FIG4	0.16110610971077746	0.26569687987447177	1.973718297778185	1	294.92599084542974	0.2510217576490018	MONOCYTE_III_CCR2	condition	False
1181	TRIM26	0.008366472515115077	0.0301912948581682	7.047971807942675	1	294.92599084542974	-0.7801408721467741	MONOCYTE_III_CCR2	condition	False
1182	SCML1	0.00401737145253899	0.01777794092965208	8.407564830248809	1	294.92599084542974	-1.0251343404208686	MONOCYTE_III_CCR2	condition	False
1183	ZC3HAV1	1.600523799556336e-11	1.4742602553691139e-09	49.1778063141617	1	294.92599084542974	-1.2472151552399229	MONOCYTE_III_CCR2	condition	False
1184	TSN	0.003020215436020266	0.014430885282194815	8.943010794080715	1	294.92599084542974	0.5818727659044504	MONOCYTE_III_CCR2	condition	False
1185	ADAT3	0.15697283026331796	0.26113139054506473	2.0133869909294897	1	294.92599084542974	-0.8710469782002528	MONOCYTE_III_CCR2	condition	False
1186	CDC26	0.6912530532453254	0.7814301561005109	0.15804216721987616	1	294.92599084542974	-0.06376231499146702	MONOCYTE_III_CCR2	condition	False
1187	POLR2B	8.71115055182558e-07	2.3295302604720666e-05	25.258128083374675	1	294.92599084542974	0.8705492536547742	MONOCYTE_III_CCR2	condition	False
1188	NEAT1	4.2433956730570823e-16	1.0553325038892963e-13	74.25564108789821	1	294.92599084542974	-1.3516221922837048	MONOCYTE_III_CCR2	condition	False
1189	FAM50A	0.3993234063552804	0.5240724599501754	0.7124269465636919	1	294.92599084542974	0.1582391988124079	MONOCYTE_III_CCR2	condition	False
1190	MARCH1	0.8286119687817894	0.8825515915889981	0.04694775766647116	1	294.92599084542974	0.06432177677205035	MONOCYTE_III_CCR2	condition	False
1191	B3GNT8	0.08255320700127271	0.16340136809607111	3.0345191960723685	1	294.92599084542974	0.5588057694703193	MONOCYTE_III_CCR2	condition	False
1192	PPM1N	0.11145726932312087	0.20265761844339567	2.5486811869346724	1	294.92599084542974	-0.9077199070544191	MONOCYTE_III_CCR2	condition	False
1193	DUSP22	0.2330729138130006	0.3499259502885195	1.4278668200508482	1	294.92599084542974	0.2060184703050208	MONOCYTE_III_CCR2	condition	False
1194	DUSP12	0.23091616748857896	0.34784282770690245	1.4411531260729065	1	294.92599084542974	0.2569897348901609	MONOCYTE_III_CCR2	condition	False
1195	AGPAT1	0.003770162411593632	0.01697084871969839	8.52645485794047	1	294.92599084542974	0.5699741809262109	MONOCYTE_III_CCR2	condition	False
1196	CORO1B	0.8444548804929386	0.8925453836744318	0.0385616474700763	1	294.92599084542974	-0.049182965330725116	MONOCYTE_III_CCR2	condition	False
1197	S100P	0.0636124483259238	0.13429894650812607	3.4666516328058283	1	294.92599084542974	-0.6602055824954429	MONOCYTE_III_CCR2	condition	False
1198	XRN1	0.00044179727864805896	0.003336929850828191	12.630418275959586	1	294.92599084542974	0.5254874939652732	MONOCYTE_III_CCR2	condition	False
1199	CCDC130	0.018885456843894102	0.05461410601251703	5.573437554277902	1	294.92599084542974	0.42876268285906266	MONOCYTE_III_CCR2	condition	False
1200	SELPLG	0.040878431564175005	0.09604597005205784	4.2180115316808005	1	294.92599084542974	0.5788447497281949	MONOCYTE_III_CCR2	condition	False
1201	ADGRG3	1.460397971865224e-06	3.613940055750061e-05	24.178608220371164	1	294.92599084542974	-1.88229073076334	MONOCYTE_III_CCR2	condition	False
1202	RECQL	0.4571809515794574	0.5808475231561229	0.5542454536262204	1	294.92599084542974	-0.12484823971551272	MONOCYTE_III_CCR2	condition	False
1203	USP21	0.2773335381696651	0.3978617537042156	1.184484247711204	1	294.92599084542974	0.4113638765939059	MONOCYTE_III_CCR2	condition	False
1204	SIKE1	0.02588179870443675	0.06854955631302896	5.014460889533893	1	294.92599084542974	0.42255763662228135	MONOCYTE_III_CCR2	condition	False
1205	CACNA2D4	0.8603919641768941	0.9036295671063916	0.030986209177432257	1	294.92599084542974	0.028630585945666143	MONOCYTE_III_CCR2	condition	False
1206	FNDC3A	0.16404479101760602	0.2698276423682448	1.9462167390701688	1	294.92599084542974	-0.2786895825922423	MONOCYTE_III_CCR2	condition	False
1207	EIF2AK1	0.001888130279131182	0.01020821740043315	9.83189873370891	1	294.92599084542974	0.4093140838137766	MONOCYTE_III_CCR2	condition	False
1208	IP6K1	0.9476095639057359	0.9637463020343626	0.00432502108512954	1	294.92599084542974	0.012781313590859864	MONOCYTE_III_CCR2	condition	False
1209	YIF1A	0.007364542421445261	0.02758376054538308	7.282451931217375	1	294.92599084542974	0.40825690089531386	MONOCYTE_III_CCR2	condition	False
1210	SDCCAG8	0.1371456363608429	0.23409828251847375	2.221770516964532	1	294.92599084542974	0.2446184372636677	MONOCYTE_III_CCR2	condition	False
1211	ELP3	0.0018580839790347551	0.010089854174485666	9.862405155334047	1	294.92599084542974	0.7874645429243411	MONOCYTE_III_CCR2	condition	False
1212	AGFG1	0.04879613933750601	0.1104882581776868	3.914685776116101	1	294.92599084542974	0.30705177067327066	MONOCYTE_III_CCR2	condition	False
1213	ABHD14A	0.37146560220321945	0.4969937441088434	0.8011971803142474	1	294.92599084542974	0.6570178324157621	MONOCYTE_III_CCR2	condition	False
1214	MBD3	0.0002033117843109675	0.0018658170021452996	14.152635013299324	1	294.92599084542974	1.0841229930084113	MONOCYTE_III_CCR2	condition	False
1215	CCDC69	0.1620713427283285	0.2670231396921848	1.964622211466108	1	294.92599084542974	0.29810889335233204	MONOCYTE_III_CCR2	condition	False
1216	MCL1	1.0834730244355143e-11	1.0168292119891035e-09	50.07216935914856	1	294.92599084542974	-1.2573019627509965	MONOCYTE_III_CCR2	condition	False
1217	RAD54L2	0.0029737033554373647	0.01431868392056675	8.972237631342171	1	294.92599084542974	0.7002398815104655	MONOCYTE_III_CCR2	condition	False
1218	STK25	0.2739313517630472	0.3950520567322113	1.201424610968233	1	294.92599084542974	0.2306528382190541	MONOCYTE_III_CCR2	condition	False
1219	CYB5D2	0.2855801274727756	0.40725641192275147	1.144490948404044	1	294.92599084542974	0.29936203400208217	MONOCYTE_III_CCR2	condition	False
1220	ARPC1A	0.4436561742784295	0.5686023733215431	0.5883894920275752	1	294.92599084542974	0.4092086277226155	MONOCYTE_III_CCR2	condition	False
1221	BAIAP2-DT	0.04818943611855645	0.10969988798796328	3.9360161157704936	1	294.92599084542974	0.6381676867224343	MONOCYTE_III_CCR2	condition	False
1222	MAPK14	0.0014035595220778885	0.008174830284327186	10.397452855271373	1	294.92599084542974	0.4440036305309071	MONOCYTE_III_CCR2	condition	False
1223	THUMPD2	0.08350947509848754	0.16483179727772898	3.0156323484224874	1	294.92599084542974	0.4437728624773084	MONOCYTE_III_CCR2	condition	False
1224	ADAM8	0.5156167401001988	0.6327150516589807	0.42367301003053387	1	294.92599084542974	0.2028996178482082	MONOCYTE_III_CCR2	condition	False
1225	ARRDC1	0.039756274189684866	0.09389669152940194	4.265980149875314	1	294.92599084542974	0.4158515519304071	MONOCYTE_III_CCR2	condition	False
1226	HIST1H2AL	0.6163992112159817	0.7190360404756785	0.2514939736060763	1	294.92599084542974	0.3405288602368367	MONOCYTE_III_CCR2	condition	False
1227	ANO10	0.0018172658118054516	0.009922151644259402	9.904664297243537	1	294.92599084542974	0.666312150086354	MONOCYTE_III_CCR2	condition	False
1228	PHF6	0.03329500152052498	0.08248355140271525	4.5733191315898845	1	294.92599084542974	0.5261793086107923	MONOCYTE_III_CCR2	condition	False
1229	TET2	0.15805010269474845	0.26239739846390264	2.0029339263156904	1	294.92599084542974	0.2584164964199642	MONOCYTE_III_CCR2	condition	False
1230	CSNK2B	0.4979469509212207	0.6170374025615725	0.4604475993820318	1	294.92599084542974	0.1885095671776924	MONOCYTE_III_CCR2	condition	False
1231	SERPINB9	0.00014942261133039282	0.0014894350075298074	14.76129505711666	1	294.92599084542974	-1.3484350480353973	MONOCYTE_III_CCR2	condition	False
1232	EHMT1	0.012406417390585308	0.04031765003961122	6.329392977169359	1	294.92599084542974	0.4601300913137626	MONOCYTE_III_CCR2	condition	False
1233	JAK3	0.24034035703955725	0.3578129110789457	1.3841727995335686	1	294.92599084542974	-0.3699096276009397	MONOCYTE_III_CCR2	condition	False
1234	PSMC4	4.8004086946671505e-06	9.826021747849548e-05	21.712663708585712	1	294.92599084542974	0.6893725971366448	MONOCYTE_III_CCR2	condition	False
1235	PSMD2	4.1009665817207344e-05	0.0005410665192965233	17.343279108147883	1	294.92599084542974	0.5710622325821265	MONOCYTE_III_CCR2	condition	False
1236	SRSF9	0.12466692920176788	0.21888221173653136	2.3711657133200217	1	294.92599084542974	0.30388870672483265	MONOCYTE_III_CCR2	condition	False
1237	PSMD9	0.066446689674583	0.1387513998494441	3.3937754317918305	1	294.92599084542974	0.2525885334685329	MONOCYTE_III_CCR2	condition	False
1238	SDHA	0.0003658752359385538	0.0028932645843535248	12.998651569171026	1	294.92599084542974	0.575866393723369	MONOCYTE_III_CCR2	condition	False
1239	SNX27	0.0007407633868076577	0.005047338473946972	11.626655376676492	1	294.92599084542974	0.5816698669775351	MONOCYTE_III_CCR2	condition	False
1240	STAT2	0.14701967338402092	0.2472196941893577	2.1140105958003907	1	294.92599084542974	0.2895810737103978	MONOCYTE_III_CCR2	condition	False
1241	TOX4	0.006824490980115187	0.026034896668162232	7.4228557136993825	1	294.92599084542974	0.30453000668017016	MONOCYTE_III_CCR2	condition	False
1242	PRCC	0.00802215095326967	0.029257873836066005	7.125131243212995	1	294.92599084542974	0.4931890000592184	MONOCYTE_III_CCR2	condition	False
1243	FGD6	0.028882967286574968	0.07446046059808513	4.8216553642375874	1	294.92599084542974	0.655047441437855	MONOCYTE_III_CCR2	condition	False
1244	OPA1	0.005932954496368638	0.023608412531950083	7.681707813767392	1	294.92599084542974	0.433728211061268	MONOCYTE_III_CCR2	condition	False
1245	TAGLN	0.6242733803302672	0.7261776879707085	0.2404118523585888	1	294.92599084542974	-0.3596257557660767	MONOCYTE_III_CCR2	condition	False
1246	RNF111	0.14139703411813928	0.2394650485882277	2.1743325160707525	1	294.92599084542974	0.303175894565374	MONOCYTE_III_CCR2	condition	False
1247	DEDD	0.567640926917782	0.6756353026822862	0.3273814663754063	1	294.92599084542974	-0.12687561831158906	MONOCYTE_III_CCR2	condition	False
1248	RASGRP3	0.029095283966891313	0.07486805093187655	4.808819118102738	1	294.92599084542974	-1.4276844927106342	MONOCYTE_III_CCR2	condition	False
1249	PRPSAP1	0.012736296073005178	0.04097693186748237	6.281851522189053	1	294.92599084542974	0.4882000036246548	MONOCYTE_III_CCR2	condition	False
1250	MTA2	0.06791212368653543	0.14073886532715665	3.3573927463043263	1	294.92599084542974	0.4905208881348792	MONOCYTE_III_CCR2	condition	False
1251	WTAP	0.08510188572682352	0.1667836011052877	2.9846965748623897	1	294.92599084542974	-0.2765021847298184	MONOCYTE_III_CCR2	condition	False
1252	TK1	0.048578980252272315	0.11018324111938098	3.9222881029126255	1	294.92599084542974	0.7035825941392116	MONOCYTE_III_CCR2	condition	False
1253	TNFRSF10B	0.022570190460825267	0.06240362832248188	5.256390331159487	1	294.92599084542974	-0.8264972855117548	MONOCYTE_III_CCR2	condition	False
1254	RTCB	0.002555695110589183	0.012737502485040677	9.258025707462037	1	294.92599084542974	0.5142325335884987	MONOCYTE_III_CCR2	condition	False
1255	USP22	0.036065893947911896	0.08725279985258451	4.434439786581232	1	294.92599084542974	0.4312732038174928	MONOCYTE_III_CCR2	condition	False
1256	DNMT1	4.961779311324909e-07	1.4517582526194174e-05	26.439983769377626	1	294.92599084542974	0.8633698020010184	MONOCYTE_III_CCR2	condition	False
1257	ARID1A	0.006581047266252861	0.025387994734782805	7.489924749893169	1	294.92599084542974	0.4701921020677464	MONOCYTE_III_CCR2	condition	False
1258	B3GNT5	4.739611111913882e-07	1.4116662078239313e-05	26.536443002393554	1	294.92599084542974	-1.9378499173918224	MONOCYTE_III_CCR2	condition	False
1259	AP5B1	0.09723312268139538	0.1830573626863212	2.7679213642530183	1	294.92599084542974	0.43402021113486094	MONOCYTE_III_CCR2	condition	False
1260	PGP	0.5855392701567308	0.6924565691297144	0.2980196631484237	1	294.92599084542974	0.18825101457612348	MONOCYTE_III_CCR2	condition	False
1261	HLA-G	0.6136554044557281	0.7171809167675731	0.2554291584323177	1	294.92599084542974	0.3540516008813829	MONOCYTE_III_CCR2	condition	False
1262	NGRN	0.9095816351465584	0.9378646461896728	0.01291946203120102	1	294.92599084542974	0.05675994400918635	MONOCYTE_III_CCR2	condition	False
1263	TRADD	0.14468136003163054	0.24394748637197644	2.138774491360564	1	294.92599084542974	0.34990258239313016	MONOCYTE_III_CCR2	condition	False
1264	CHTF8	0.07864887470575818	0.15767815509328542	3.1141731268556385	1	294.92599084542974	0.3470489171574556	MONOCYTE_III_CCR2	condition	False
1265	NCLN	0.0070868248423619625	0.02675610938266429	7.353280258351173	1	294.92599084542974	0.5958703779912593	MONOCYTE_III_CCR2	condition	False
1266	CD55	5.548794322480478e-11	4.599950493336317e-09	46.34536229226344	1	294.92599084542974	-1.3281328979824911	MONOCYTE_III_CCR2	condition	False
1267	ABHD3	0.0003894162532227123	0.0030312307410481553	12.876760376140526	1	294.92599084542974	-0.6394937123052196	MONOCYTE_III_CCR2	condition	False
1268	MYOF	0.048374228452280614	0.10991932952107984	3.9294891829008103	1	294.92599084542974	0.6545540750724417	MONOCYTE_III_CCR2	condition	False
1269	ATP6AP1	0.011685895929415786	0.0384938055317312	6.437941699539388	1	294.92599084542974	0.3484427695922705	MONOCYTE_III_CCR2	condition	False
1270	SMIM11A	0.3315124199396249	0.4551318732486046	0.9460947043784076	1	294.92599084542974	0.5739253618174249	MONOCYTE_III_CCR2	condition	False
1271	CUX1	0.07743593513372775	0.15581162676179686	3.1397935241201584	1	294.92599084542974	0.3204280101667934	MONOCYTE_III_CCR2	condition	False
1272	RNASE1	0.2836417398581107	0.4048304201016478	1.1537585889610926	1	294.92599084542974	-0.7805925112466884	MONOCYTE_III_CCR2	condition	False
1273	SLC30A7	0.22450326312437013	0.3402435194334604	1.4815625603057938	1	294.92599084542974	0.19062695203891966	MONOCYTE_III_CCR2	condition	False
1274	VPS51	6.776250029628107e-09	3.7870862525135054e-07	35.64981265400545	1	294.92599084542974	1.0228862658910904	MONOCYTE_III_CCR2	condition	False
1275	TAF8	0.001772540612515193	0.009807137938432223	9.952094329134518	1	294.92599084542974	0.499340108582623	MONOCYTE_III_CCR2	condition	False
1276	DPYD	0.9287265887244754	0.9519437037504808	0.008014469071002473	1	294.92599084542974	0.01787614876859017	MONOCYTE_III_CCR2	condition	False
1277	POMC	0.2784277447894661	0.3988766136471211	1.1790915741491423	1	294.92599084542974	-0.20199902494050828	MONOCYTE_III_CCR2	condition	False
1278	SIRT7	0.0005193411762950052	0.003810033939367781	12.315465422280969	1	294.92599084542974	0.49753767830571294	MONOCYTE_III_CCR2	condition	False
1279	ZWINT	0.037542847410583766	0.09003766780146755	4.364930965275557	1	294.92599084542974	0.7970413779743476	MONOCYTE_III_CCR2	condition	False
1280	ZFX	0.469281180467693	0.5913870260061578	0.5250232216169994	1	294.92599084542974	-0.11024602288144264	MONOCYTE_III_CCR2	condition	False
1281	BEX4	0.5314218595344093	0.6458496795714234	0.3925975335173901	1	294.92599084542974	-0.12929574914938452	MONOCYTE_III_CCR2	condition	False
1282	TAF3	4.960320127891029e-05	0.0006275403001945551	16.960788059188072	1	294.92599084542974	0.6420089130333778	MONOCYTE_III_CCR2	condition	False
1283	RBMS1	0.1190662119925022	0.2117394846087615	2.4437497758147444	1	294.92599084542974	0.22011248963559496	MONOCYTE_III_CCR2	condition	False
1284	E4F1	0.07127063438648773	0.14600499812124793	3.2770996739234723	1	294.92599084542974	0.4079015082665633	MONOCYTE_III_CCR2	condition	False
1285	ALAS2	0.2949063389008511	0.4169596730224086	1.1009976283836342	1	294.92599084542974	-2.3941582869071136	MONOCYTE_III_CCR2	condition	False
1286	PLXND1	0.0860049864169879	0.16795791222540155	2.9674303250941034	1	294.92599084542974	0.4852826253030004	MONOCYTE_III_CCR2	condition	False
1287	LPP	0.437830091381198	0.5636042635947409	0.6036008921420889	1	294.92599084542974	0.20689728132647892	MONOCYTE_III_CCR2	condition	False
1288	JUNB	1.5903604655748329e-12	1.7196636860367866e-10	54.50868846493406	1	294.92599084542974	-1.3877511925995325	MONOCYTE_III_CCR2	condition	False
1289	MTHFD2	0.5836982879073667	0.6906078220864038	0.30095674712034143	1	294.92599084542974	-0.1049336159612202	MONOCYTE_III_CCR2	condition	False
1290	STX5	0.5435745824629571	0.6548213079816078	0.3698123596508012	1	294.92599084542974	0.06886517333366853	MONOCYTE_III_CCR2	condition	False
1291	SLC29A3	0.9269897495792591	0.9507132312280958	0.008410946467623578	1	294.92599084542974	0.028353305996261208	MONOCYTE_III_CCR2	condition	False
1292	LRSAM1	0.7997969171400787	0.8618262274382044	0.06443417016674417	1	294.92599084542974	0.0741691962350443	MONOCYTE_III_CCR2	condition	False
1293	PQLC3	0.1438099078826524	0.2429723103968455	2.148119718441478	1	294.92599084542974	0.33242043313350994	MONOCYTE_III_CCR2	condition	False
1294	ZC3H14	0.06930599405821357	0.1428036513858966	3.323561424868561	1	294.92599084542974	0.4474357620235201	MONOCYTE_III_CCR2	condition	False
1295	FARSB	0.02030467914524241	0.05761293443721378	5.444271815344534	1	294.92599084542974	0.7993082351649377	MONOCYTE_III_CCR2	condition	False
1296	MCM6	0.0005607982323592726	0.004078085391454711	12.166165744921967	1	294.92599084542974	1.289811026789098	MONOCYTE_III_CCR2	condition	False
1297	RAP2B	0.5066605737937226	0.6245674582527823	0.4420367505054373	1	294.92599084542974	0.12981600850588232	MONOCYTE_III_CCR2	condition	False
1298	GALNT6	0.016557629207315506	0.04967288762194652	5.808860905392356	1	294.92599084542974	0.6234195571455562	MONOCYTE_III_CCR2	condition	False
1299	NFIL3	1.8207729572736227e-10	1.3722007105271211e-08	43.66307251157304	1	294.92599084542974	-2.085423065028687	MONOCYTE_III_CCR2	condition	False
1300	AP003774.3	0.09796696018198248	0.1842994175284345	2.7557702299960987	1	294.92599084542974	0.648105935786437	MONOCYTE_III_CCR2	condition	False
1301	LUC7L3	7.201135669267812e-05	0.0008494799797821135	16.213866651355154	1	294.92599084542974	0.6268841283318548	MONOCYTE_III_CCR2	condition	False
1302	YPEL3	0.2646213884004993	0.38497419886051	1.2491662462850248	1	294.92599084542974	-0.18710378128990945	MONOCYTE_III_CCR2	condition	False
1303	ILF2	0.00021211221656265876	0.0019217598637207003	14.0690857132692	1	294.92599084542974	0.5775949664368147	MONOCYTE_III_CCR2	condition	False
1304	ESCO1	0.0620937048928946	0.13193254512484312	3.507149385592585	1	294.92599084542974	0.4182580398138821	MONOCYTE_III_CCR2	condition	False
1305	SAE1	8.281713713401556e-05	0.0009425817788801373	15.934604251063199	1	294.92599084542974	0.8613996915855585	MONOCYTE_III_CCR2	condition	False
1306	ALKBH5	0.7743984705298662	0.8443353775571142	0.08230551597288997	1	294.92599084542974	0.052348995236586975	MONOCYTE_III_CCR2	condition	False
1307	PADI2	0.27735409300200303	0.3978617537042156	1.1843826979151628	1	294.92599084542974	0.4136979289909061	MONOCYTE_III_CCR2	condition	False
1308	LARP1	0.008568412060211644	0.030595320594036406	7.004225071424714	1	294.92599084542974	0.4418967979936659	MONOCYTE_III_CCR2	condition	False
1309	PFKFB3	6.186130547691751e-09	3.5367601545079043e-07	35.84886827460253	1	294.92599084542974	-1.9470954365106647	MONOCYTE_III_CCR2	condition	False
1310	BCKDK	0.5098365550140767	0.6273941179218252	0.4354607040570551	1	294.92599084542974	0.12077784143137092	MONOCYTE_III_CCR2	condition	False
1311	SH3BP2	0.21813348698832985	0.33200610902079336	1.5230999154372271	1	294.92599084542974	0.3066013679203641	MONOCYTE_III_CCR2	condition	False
1312	RALGDS	7.044245420980667e-07	1.946559817997657e-05	25.703393351539336	1	294.92599084542974	-1.3161333126977528	MONOCYTE_III_CCR2	condition	False
1313	TSEN15	0.017919592238662956	0.0526474021235142	5.667249301988549	1	294.92599084542974	0.45310275663022204	MONOCYTE_III_CCR2	condition	False
1314	GPS1	0.001810420078153548	0.00989563677883049	9.911846376616584	1	294.92599084542974	0.5695888064697023	MONOCYTE_III_CCR2	condition	False
1315	SNRNP48	3.565033329335384e-05	0.0004858212542497041	17.625393717883068	1	294.92599084542974	0.8029433051486657	MONOCYTE_III_CCR2	condition	False
1316	RANBP1	0.0071442218572718074	0.02692072690762877	7.33841070526304	1	294.92599084542974	0.4349170103587629	MONOCYTE_III_CCR2	condition	False
1317	DNASE1	0.0133942415813678	0.042679665359207836	6.190718274381004	1	294.92599084542974	0.5863056612185384	MONOCYTE_III_CCR2	condition	False
1318	WDFY4	0.09633812693497736	0.1822128056308296	2.7828777234854507	1	294.92599084542974	0.7143403940906808	MONOCYTE_III_CCR2	condition	False
1319	ABHD13	0.9427294623650532	0.9616768551689446	0.005169747650998057	1	294.92599084542974	-0.011437986057181064	MONOCYTE_III_CCR2	condition	False
1320	APC	0.7663252381497163	0.8393969906533119	0.08848207538960122	1	294.92599084542974	-0.05883667943813991	MONOCYTE_III_CCR2	condition	False
1321	IL27RA	0.0572642448379418	0.12470768556213767	3.6433452966136763	1	294.92599084542974	0.5295626931441406	MONOCYTE_III_CCR2	condition	False
1322	NOTCH2	0.8429845029385211	0.8915596252639174	0.03930384866136609	1	294.92599084542974	-0.04182869600900206	MONOCYTE_III_CCR2	condition	False
1323	NBPF19	0.3738565775443534	0.4989435515711334	0.7932121031430243	1	294.92599084542974	0.2362494653360828	MONOCYTE_III_CCR2	condition	False
1324	CENPV	0.2047879572369037	0.31604570254308384	1.6150278651812184	1	294.92599084542974	-1.2206172283775654	MONOCYTE_III_CCR2	condition	False
1325	SSNA1	0.02313447329451395	0.06319103249144008	5.212648887474597	1	294.92599084542974	0.3180806491985381	MONOCYTE_III_CCR2	condition	False
1326	AURKB	0.004242764371448549	0.01849562662890893	8.30552056837074	1	294.92599084542974	2.1049176180767986	MONOCYTE_III_CCR2	condition	False
1327	ST3GAL5	0.18476866443092585	0.29399850827876683	1.7671006155212508	1	294.92599084542974	0.4769414913706928	MONOCYTE_III_CCR2	condition	False
1328	SLCO4C1	0.002467759407776809	0.012386110286863624	9.324214203861043	1	294.92599084542974	0.8111462621608339	MONOCYTE_III_CCR2	condition	False
1329	PSMA3-AS1	0.6517111462716321	0.7486400095970202	0.20416593628580745	1	294.92599084542974	0.06585121349041638	MONOCYTE_III_CCR2	condition	False
1330	FIBP	0.04784422834219038	0.1090637909138657	3.9482804305359713	1	294.92599084542974	0.31394299362569866	MONOCYTE_III_CCR2	condition	False
1331	SORT1	0.02146198670225996	0.059966794104981624	5.345712738780748	1	294.92599084542974	0.64165025157986	MONOCYTE_III_CCR2	condition	False
1332	FAM45A	0.7867596515169505	0.8528199329474229	0.0733147600485353	1	294.92599084542974	0.06375198170406375	MONOCYTE_III_CCR2	condition	False
1333	LMBRD1	0.17010865293986338	0.2766003398897942	1.8912150289550984	1	294.92599084542974	-0.21931406707071965	MONOCYTE_III_CCR2	condition	False
1334	CYTH2	0.010170625950152078	0.03460238951850645	6.690714619766392	1	294.92599084542974	0.3916541972184353	MONOCYTE_III_CCR2	condition	False
1335	ALG5	0.05511188173269109	0.12145613634842956	3.708049821695436	1	294.92599084542974	0.4270713969593308	MONOCYTE_III_CCR2	condition	False
1336	KCNE1	0.2675165099290247	0.38759892816398733	1.234097405555485	1	294.92599084542974	-0.3225639408217117	MONOCYTE_III_CCR2	condition	False
1337	HS1BP3	0.1675801652893329	0.27383171555490865	1.9138709062205903	1	294.92599084542974	0.3077284475826778	MONOCYTE_III_CCR2	condition	False
1338	PWWP2A	0.010545592846933084	0.03561016892100825	6.624711804681244	1	294.92599084542974	0.49095148485140006	MONOCYTE_III_CCR2	condition	False
1339	FAM107B	0.26328396165224816	0.38340289181967296	1.2561971007737385	1	294.92599084542974	-0.3271244913352904	MONOCYTE_III_CCR2	condition	False
1340	BCCIP	0.005008389911730188	0.020742490775142345	7.9962202104707245	1	294.92599084542974	0.5379258395505591	MONOCYTE_III_CCR2	condition	False
1341	PML	0.038505784452987565	0.09142137082060148	4.321146923354681	1	294.92599084542974	0.5530042951818158	MONOCYTE_III_CCR2	condition	False
1342	ENTPD6	0.4995203088936727	0.6178479204658007	0.4570827970466546	1	294.92599084542974	0.19847014315559305	MONOCYTE_III_CCR2	condition	False
1343	NSUN4	0.4546513731349011	0.5791057905172565	0.5605102560884971	1	294.92599084542974	0.18979330682348036	MONOCYTE_III_CCR2	condition	False
1344	XPNPEP1	9.58376261216269e-05	0.0010569763909733306	15.64346120644359	1	294.92599084542974	0.70689975657104	MONOCYTE_III_CCR2	condition	False
1345	P4HA1	0.023485355969244216	0.06397380098084376	5.1860068811782405	1	294.92599084542974	-0.4674780455166258	MONOCYTE_III_CCR2	condition	False
1346	NUMA1	0.2470046796125365	0.3648949439835927	1.3454990752820313	1	294.92599084542974	0.2195591532803662	MONOCYTE_III_CCR2	condition	False
1347	FEM1C	9.389840826299086e-09	5.189452030001295e-07	34.93836577387082	1	294.92599084542974	-1.102917222393707	MONOCYTE_III_CCR2	condition	False
1348	CTSK	0.07088373714417393	0.1455120547070248	3.2861394833861244	1	294.92599084542974	1.4161765554079562	MONOCYTE_III_CCR2	condition	False
1349	SHROOM1	0.9171904826954412	0.9435585234595916	0.010829003070227959	1	294.92599084542974	-0.042506618484451066	MONOCYTE_III_CCR2	condition	False
1350	AVPI1	3.1308847010759283e-06	6.890717036792773e-05	22.59499522240436	1	294.92599084542974	-1.9768547544705557	MONOCYTE_III_CCR2	condition	False
1351	GRWD1	0.1334846650438427	0.22918630442805446	2.263966545502212	1	294.92599084542974	0.5043188244610696	MONOCYTE_III_CCR2	condition	False
1352	RNPEPL1	0.02594542290250834	0.06864496463674281	5.010135556440081	1	294.92599084542974	0.38698330443178336	MONOCYTE_III_CCR2	condition	False
1353	ING4	0.0064982173474039725	0.025153410961857872	7.513327094539312	1	294.92599084542974	0.6150902536739015	MONOCYTE_III_CCR2	condition	False
1354	ADGRE2	0.013902353144281973	0.043766015531429454	6.123452726831409	1	294.92599084542974	-0.7890063334349545	MONOCYTE_III_CCR2	condition	False
1355	LRIF1	0.05186894677436464	0.11616215274907235	3.8108078077201313	1	294.92599084542974	-0.4243761903450165	MONOCYTE_III_CCR2	condition	False
1356	GBP5	0.0012505899477002307	0.007503539686201386	10.618367086905456	1	294.92599084542974	-1.887549551826912	MONOCYTE_III_CCR2	condition	False
1357	LIN7A	0.3441130756127669	0.4685514476041343	0.8979301918994972	1	294.92599084542974	0.3020831284634355	MONOCYTE_III_CCR2	condition	False
1358	POLB	0.389450532996801	0.5143725308353925	0.7428473159843667	1	294.92599084542974	-0.21636997153176132	MONOCYTE_III_CCR2	condition	False
1359	MLC1	0.01860982131316238	0.054100088376195024	5.599691626836734	1	294.92599084542974	1.0621723313458629	MONOCYTE_III_CCR2	condition	False
1360	NOB1	0.0006809879590712885	0.0047175962512821575	11.789491633266367	1	294.92599084542974	0.8398196590831222	MONOCYTE_III_CCR2	condition	False
1361	HGSNAT	0.4784448359664091	0.5991401344654881	0.5036880023940687	1	294.92599084542974	0.1877451984300585	MONOCYTE_III_CCR2	condition	False
1362	SMS	0.5088742270946239	0.6265199023684802	0.43744577169122384	1	294.92599084542974	0.10444534367165699	MONOCYTE_III_CCR2	condition	False
1363	ALDH3A2	0.2065405818569553	0.31825677018478804	1.6025548634347195	1	294.92599084542974	0.2845321074209305	MONOCYTE_III_CCR2	condition	False
1364	TSC2	0.02255927027405481	0.06240362832248188	5.257248032163106	1	294.92599084542974	0.42591312107604185	MONOCYTE_III_CCR2	condition	False
1365	MEPCE	0.5721823005369713	0.6802186335733498	0.3197592330540979	1	294.92599084542974	-0.1546334096090593	MONOCYTE_III_CCR2	condition	False
1366	MALAT1	0.02641955722794081	0.06961187954878416	4.978247599158222	1	294.92599084542974	-0.4375321417956856	MONOCYTE_III_CCR2	condition	False
1367	AHCTF1	0.010200735120170615	0.034633758694695316	6.6853227728127935	1	294.92599084542974	-0.5704247094529507	MONOCYTE_III_CCR2	condition	False
1368	GMPS	2.2579587364774052e-05	0.00034542729228955734	18.548553514415058	1	294.92599084542974	0.6659776099368537	MONOCYTE_III_CCR2	condition	False
1369	MATR3	0.1148195277472399	0.2069186968613826	2.501364097802292	1	294.92599084542974	0.7576609601598432	MONOCYTE_III_CCR2	condition	False
1370	NTHL1	0.03324057933995709	0.08245274300153442	4.576167045277097	1	294.92599084542974	0.6954421619042135	MONOCYTE_III_CCR2	condition	False
1371	TBC1D14	0.2060676228845482	0.31775967290290674	1.6059084022040828	1	294.92599084542974	-0.2959559247260372	MONOCYTE_III_CCR2	condition	False
1372	HELB	0.9270828909243845	0.9507132312280958	0.00838943968924066	1	294.92599084542974	-0.024581636300710797	MONOCYTE_III_CCR2	condition	False
1373	PEA15	0.1053104547048294	0.1942931015214471	2.6394095982362105	1	294.92599084542974	-0.362535312992548	MONOCYTE_III_CCR2	condition	False
1374	CNTRL	0.003156353676239829	0.014783148009055471	8.860038155914374	1	294.92599084542974	0.5164561190636621	MONOCYTE_III_CCR2	condition	False
1375	MED12	0.4910159596451337	0.610861728433131	0.4754867466438389	1	294.92599084542974	-0.19347091652386256	MONOCYTE_III_CCR2	condition	False
1376	AC245297.3	0.4690533169649558	0.5912496701935352	0.5255623402855621	1	294.92599084542974	-0.2427522937061309	MONOCYTE_III_CCR2	condition	False
1377	RNF13	0.3300544398629802	0.4541329969235031	0.9518261431700796	1	294.92599084542974	-0.15337140191026574	MONOCYTE_III_CCR2	condition	False
1378	UNC119	0.8312712236801516	0.8833033682087319	0.04547998584764667	1	294.92599084542974	-0.04907003239401173	MONOCYTE_III_CCR2	condition	False
1379	ERBIN	0.03612371012526834	0.08735018675891333	4.431662885847442	1	294.92599084542974	0.3441975385533812	MONOCYTE_III_CCR2	condition	False
1380	BAD	0.017580233208088332	0.05192641328802337	5.7014625001859525	1	294.92599084542974	0.3116376750997036	MONOCYTE_III_CCR2	condition	False
1381	AL118516.1	0.14058726823893325	0.23841836761692944	2.1832429961178947	1	294.92599084542974	-0.3731993094739929	MONOCYTE_III_CCR2	condition	False
1382	SIRPB1	0.6691482042742858	0.7628437120306397	0.18296665592983774	1	294.92599084542974	0.0995459971106542	MONOCYTE_III_CCR2	condition	False
1383	VPS41	0.00215861234288375	0.01123110647856043	9.577677237206608	1	294.92599084542974	0.5430044144648254	MONOCYTE_III_CCR2	condition	False
1384	SLC25A46	0.2966606039775561	0.4188446903730809	1.093013414628485	1	294.92599084542974	0.18381151472396404	MONOCYTE_III_CCR2	condition	False
1385	SRBD1	0.0029434375973870475	0.014214231659614732	8.991507763136463	1	294.92599084542974	0.7133034461990079	MONOCYTE_III_CCR2	condition	False
1386	MAGOHB	0.003640760267583536	0.016447903334205732	8.5919106497823	1	294.92599084542974	0.5693847825308429	MONOCYTE_III_CCR2	condition	False
1387	AC108134.3	0.04933685453781903	0.11128292263926667	3.8959113419203186	1	294.92599084542974	0.7856016585190996	MONOCYTE_III_CCR2	condition	False
1388	SPEN	0.12377090723875928	0.21784730806991814	2.382530897437709	1	294.92599084542974	0.25392792431023503	MONOCYTE_III_CCR2	condition	False
1389	APOBEC3C	0.022263588854645	0.06172747545317962	5.280637574564958	1	294.92599084542974	0.4273738734553008	MONOCYTE_III_CCR2	condition	False
1390	PWP1	0.00012050916507130958	0.0012571541918447598	15.187819352626331	1	294.92599084542974	0.7726827043643565	MONOCYTE_III_CCR2	condition	False
1391	RHOF	0.10477778119624354	0.1937779147071894	2.647545591678782	1	294.92599084542974	0.3239322292775228	MONOCYTE_III_CCR2	condition	False
1392	GCNT1	0.13132789308759335	0.22673548775344995	2.2894383259954894	1	294.92599084542974	0.6707953196175493	MONOCYTE_III_CCR2	condition	False
1393	CXXC1	0.9443417483343854	0.9625828713495542	0.004882297274751942	1	294.92599084542974	-0.01240723122143877	MONOCYTE_III_CCR2	condition	False
1394	UBE3C	0.03254058628466693	0.0812122067626317	4.613240489698328	1	294.92599084542974	0.4539138283508541	MONOCYTE_III_CCR2	condition	False
1395	PDE3B	0.05839512703385767	0.126259833530612	3.6103807934857306	1	294.92599084542974	0.4915491046999316	MONOCYTE_III_CCR2	condition	False
1396	PHKG2	0.17800315862928576	0.2860703428181155	1.8229044566283799	1	294.92599084542974	0.22894923994048916	MONOCYTE_III_CCR2	condition	False
1397	MZT2B	0.017882290538517188	0.05263107286306775	5.670976897546447	1	294.92599084542974	0.4930737031698008	MONOCYTE_III_CCR2	condition	False
1398	MAML3	0.016761551644382918	0.0501636328996153	5.786904507549443	1	294.92599084542974	0.637264897876291	MONOCYTE_III_CCR2	condition	False
1399	FRG1	0.005743986998388121	0.02298519012870677	7.741695257588643	1	294.92599084542974	0.3721331155935038	MONOCYTE_III_CCR2	condition	False
1400	TFRC	0.3051429630816122	0.4282678042798925	1.0552493679143604	1	294.92599084542974	-0.2635750400936637	MONOCYTE_III_CCR2	condition	False
1401	MGST3	0.00024321564415901256	0.002144954989444909	13.79963286459846	1	294.92599084542974	0.6149962897655207	MONOCYTE_III_CCR2	condition	False
1402	RAPGEF2	0.14393573160186746	0.2431023188413204	2.1467664665305697	1	294.92599084542974	0.2823006730341746	MONOCYTE_III_CCR2	condition	False
1403	MTX2	0.006982016402914692	0.026469931088489083	7.380754611154613	1	294.92599084542974	0.5638017416483795	MONOCYTE_III_CCR2	condition	False
1404	EWSR1	0.005608583324255443	0.022643744687375462	7.7859378279908675	1	294.92599084542974	0.3878530316986518	MONOCYTE_III_CCR2	condition	False
1405	ELMO1	0.8868624897198274	0.923049596958866	0.02027732824090397	1	294.92599084542974	0.05193489384698137	MONOCYTE_III_CCR2	condition	False
1406	TLR8	0.11024131619994028	0.20107822030748185	2.5661834477774814	1	294.92599084542974	0.463828788736785	MONOCYTE_III_CCR2	condition	False
1407	TENT5C	0.0046520575981179035	0.01977720896840893	8.133665025758198	1	294.92599084542974	-3.779823074652184	MONOCYTE_III_CCR2	condition	False
1408	TCTN3	0.002873593530756348	0.01395825607615437	9.036761378654187	1	294.92599084542974	0.758669501922971	MONOCYTE_III_CCR2	condition	False
1409	RIF1	0.7066585837247105	0.7946913396895116	0.1419118762051023	1	294.92599084542974	0.07209940675188713	MONOCYTE_III_CCR2	condition	False
1410	MKNK2	0.039730311829679565	0.09388055631393166	4.267106802107925	1	294.92599084542974	-0.3372605873052433	MONOCYTE_III_CCR2	condition	False
1411	RRP12	0.014439656254697706	0.045001785846407516	6.0550355577439605	1	294.92599084542974	-0.8211467374951051	MONOCYTE_III_CCR2	condition	False
1412	ACSM3	0.9387685058196708	0.9586192871991464	0.005911043226035389	1	294.92599084542974	0.051058259519652746	MONOCYTE_III_CCR2	condition	False
1413	NPTN	0.1053899797446008	0.19436772682597125	2.6381988312329683	1	294.92599084542974	0.35882825422161746	MONOCYTE_III_CCR2	condition	False
1414	ITSN2	0.12753089896791206	0.22224026546217485	2.3354414802113035	1	294.92599084542974	0.22153559821431976	MONOCYTE_III_CCR2	condition	False
1415	SNRPA	0.0012969995292902794	0.007689243931692313	10.548559057921377	1	294.92599084542974	0.6429585604461601	MONOCYTE_III_CCR2	condition	False
1416	PAN3	0.3810252550129123	0.5056615844274882	0.7696958375354148	1	294.92599084542974	0.16482348589866727	MONOCYTE_III_CCR2	condition	False
1417	OGA	0.00030362189221615324	0.0025254436319116155	13.363905607474962	1	294.92599084542974	0.4569193264188273	MONOCYTE_III_CCR2	condition	False
1418	RPS2	0.07284827685006869	0.1483670184081147	3.2407778138187995	1	294.92599084542974	0.4190887176530289	MONOCYTE_III_CCR2	condition	False
1419	ACBD6	0.003838114003855323	0.01716796677623775	8.492997418019707	1	294.92599084542974	0.7344390662480826	MONOCYTE_III_CCR2	condition	False
1420	CRTC2	0.5337409066864245	0.6473598714479982	0.3881765821976125	1	294.92599084542974	0.14539836077002274	MONOCYTE_III_CCR2	condition	False
1421	SNRPC	0.0014765667746489705	0.00851559707456693	10.300527374754372	1	294.92599084542974	0.5060067723186443	MONOCYTE_III_CCR2	condition	False
1422	WDR74	0.014044615653660915	0.04411632901385792	6.1050748840243125	1	294.92599084542974	0.6223491367383598	MONOCYTE_III_CCR2	condition	False
1423	MYL6B	0.0934759792102322	0.17820985841000192	2.83174830033355	1	294.92599084542974	0.4109321700557335	MONOCYTE_III_CCR2	condition	False
1424	CYTH1	0.21003394749782756	0.32254055413837424	1.5780639530984422	1	294.92599084542974	-0.2124450432163464	MONOCYTE_III_CCR2	condition	False
1425	CXorf21	0.6344926304727062	0.7354333041903548	0.2264879177092441	1	294.92599084542974	-0.1697859416038213	MONOCYTE_III_CCR2	condition	False
1426	ITGA4	0.14427839306131188	0.24355006450617706	2.1430878672717317	1	294.92599084542974	0.3919375118726579	MONOCYTE_III_CCR2	condition	False
1427	CYBC1	0.06973051001613698	0.14355941921368598	3.313403008671667	1	294.92599084542974	0.2716717210252881	MONOCYTE_III_CCR2	condition	False
1428	NXPE3	0.053958182506249786	0.1194428125438747	3.743850975012775	1	294.92599084542974	0.5020846264314149	MONOCYTE_III_CCR2	condition	False
1429	REXO2	0.08054805259937531	0.1605152298194282	3.074904622590477	1	294.92599084542974	0.5066060048407033	MONOCYTE_III_CCR2	condition	False
1430	TIA1	0.004263973824082803	0.018539340735129247	8.29620551628833	1	294.92599084542974	0.4775194279675413	MONOCYTE_III_CCR2	condition	False
1431	POLR2J3.1	0.0551584540691918	0.12150493823744908	3.706621422702262	1	294.92599084542974	0.5811066032161076	MONOCYTE_III_CCR2	condition	False
1432	CTCF	5.867290276323988e-07	1.6716905280362406e-05	26.087356836008173	1	294.92599084542974	0.7449094294243176	MONOCYTE_III_CCR2	condition	False
1433	HOOK2	0.4289742828135173	0.5552219835322495	0.6273264336350027	1	294.92599084542974	0.23062257589477805	MONOCYTE_III_CCR2	condition	False
1434	RPGR	0.2587498505035695	0.3784245093809923	1.2803679478821344	1	294.92599084542974	-0.269736141183967	MONOCYTE_III_CCR2	condition	False
1435	IGF2R	0.6793621958516657	0.7704394806580451	0.17118421945357656	1	294.92599084542974	-0.08844161889502679	MONOCYTE_III_CCR2	condition	False
1436	RPP25L	0.1816106243055438	0.2904602074906029	1.7928481006543395	1	294.92599084542974	0.2754427791082146	MONOCYTE_III_CCR2	condition	False
1437	GSK3B	0.02720808134796684	0.07126540106623858	4.9265172960270585	1	294.92599084542974	0.3255534152941448	MONOCYTE_III_CCR2	condition	False
1438	SREBF2	0.002343191451142005	0.011917212963170077	9.42221837229856	1	294.92599084542974	0.6944889260501748	MONOCYTE_III_CCR2	condition	False
1439	RAB14	4.624920809123603e-05	0.0005944278063199173	17.101444455589302	1	294.92599084542974	0.6680480829688826	MONOCYTE_III_CCR2	condition	False
1440	MYC	0.6054928381792996	0.7104792113951017	0.2673643616663904	1	294.92599084542974	0.1705498747934799	MONOCYTE_III_CCR2	condition	False
1441	TBC1D10B	0.014456853704064488	0.0450271698960656	6.052889482905541	1	294.92599084542974	0.4786771897414179	MONOCYTE_III_CCR2	condition	False
1442	MMP17	0.11517354231075465	0.20726237317427407	2.496471559569037	1	294.92599084542974	0.8064244796806767	MONOCYTE_III_CCR2	condition	False
1443	SPNS1	0.0021065182096388227	0.011006115099520488	9.624014336259524	1	294.92599084542974	0.5986438583334132	MONOCYTE_III_CCR2	condition	False
1444	MIR22HG	2.151753396423367e-14	3.690628066830975e-12	64.68779838166822	1	294.92599084542974	-2.5699660433723537	MONOCYTE_III_CCR2	condition	False
1445	CPSF7	0.1942163409312252	0.304934368621185	1.6930397055275332	1	294.92599084542974	0.2567057424735741	MONOCYTE_III_CCR2	condition	False
1446	PKN2	0.3439039592056299	0.4683949323901432	0.8987100101244806	1	294.92599084542974	0.126499046902641	MONOCYTE_III_CCR2	condition	False
1447	GALE	0.02088013495107904	0.05874309459653119	5.394553894055266	1	294.92599084542974	0.5901233922574303	MONOCYTE_III_CCR2	condition	False
1448	SHMT2	0.0016401017316691265	0.009249281194242896	10.100048701844985	1	294.92599084542974	0.7375046770433454	MONOCYTE_III_CCR2	condition	False
1449	SRD5A1	0.22222590324894	0.3374089263614858	1.4962488337385995	1	294.92599084542974	0.2963062987626838	MONOCYTE_III_CCR2	condition	False
1450	SPARC	0.059914233013400486	0.128620369015388	3.5671574496660763	1	294.92599084542974	1.5058446681097717	MONOCYTE_III_CCR2	condition	False
1451	NLRP3	0.007721472217683663	0.028529253660884806	7.195350635908179	1	294.92599084542974	-0.8514475078803566	MONOCYTE_III_CCR2	condition	False
1452	ARHGAP1	0.0005922190894392967	0.004262948988235982	12.060298223462537	1	294.92599084542974	0.8950569496079381	MONOCYTE_III_CCR2	condition	False
1453	SLC43A3	0.0951199808275254	0.1807206969580257	2.8034805448447795	1	294.92599084542974	0.42677113997522975	MONOCYTE_III_CCR2	condition	False
1454	RNF213	0.1211450753812993	0.2139880115287224	2.4163727879914974	1	294.92599084542974	0.34514704211407826	MONOCYTE_III_CCR2	condition	False
1455	UPF1	0.3324071289774469	0.4562342879508337	0.94259417983018	1	294.92599084542974	0.2251272329785564	MONOCYTE_III_CCR2	condition	False
1456	MRPL47	0.018238341900564697	0.05330053620059272	5.635721126378713	1	294.92599084542974	0.3662669350006045	MONOCYTE_III_CCR2	condition	False
1457	RNF19A	0.9382423080034562	0.9582786940470618	0.006013279263601013	1	294.92599084542974	0.017221271903388485	MONOCYTE_III_CCR2	condition	False
1458	STX11	8.532096230718553e-05	0.0009595911622463883	15.875173538216341	1	294.92599084542974	-1.1831386263924883	MONOCYTE_III_CCR2	condition	False
1459	C6orf120	0.08840136261769252	0.17122600376183902	2.9225537716890293	1	294.92599084542974	0.3284857984554211	MONOCYTE_III_CCR2	condition	False
1460	DOCK5	0.8410172723358952	0.8902362018724712	0.040308352945419616	1	294.92599084542974	-0.06947073327252927	MONOCYTE_III_CCR2	condition	False
1461	TOP2A	0.036417874715022995	0.08784796742605452	4.417606275791671	1	294.92599084542974	1.0598342298416052	MONOCYTE_III_CCR2	condition	False
1462	SLC11A1	0.020583393237735843	0.058163900181303775	5.420011028946396	1	294.92599084542974	-0.6801396657002593	MONOCYTE_III_CCR2	condition	False
1463	NLRP1	0.7174099238416679	0.8027889676464468	0.13123935733712794	1	294.92599084542974	0.07205263603604592	MONOCYTE_III_CCR2	condition	False
1464	RPL31	0.16069058383414975	0.26536353386157396	1.9776533349196823	1	294.92599084542974	0.2706720991808045	MONOCYTE_III_CCR2	condition	False
1465	PBXIP1	0.015400058511597769	0.04704401559367545	5.939065251190286	1	294.92599084542974	0.5790215284643796	MONOCYTE_III_CCR2	condition	False
1466	IGFLR1	0.06149381412672709	0.13093759908661834	3.5234387783525105	1	294.92599084542974	0.4980396403434078	MONOCYTE_III_CCR2	condition	False
1467	SEMA4B	0.20108743091715248	0.3118830313008782	1.6417837229094356	1	294.92599084542974	0.3381548872111409	MONOCYTE_III_CCR2	condition	False
1468	SELENON	0.17579914437224498	0.28298541880503125	1.841617563794501	1	294.92599084542974	0.4871630692523282	MONOCYTE_III_CCR2	condition	False
1469	HELLS	3.6881380534541488e-06	7.873304153596968e-05	22.25637529257023	1	294.92599084542974	1.8679145095274927	MONOCYTE_III_CCR2	condition	False
1470	NUDT5	0.0007052505340567822	0.004858609634900879	11.721709425275234	1	294.92599084542974	0.601660461164599	MONOCYTE_III_CCR2	condition	False
1471	VPS36	6.927658355562242e-05	0.0008263350757929639	16.291286345295347	1	294.92599084542974	0.7343797795024545	MONOCYTE_III_CCR2	condition	False
1472	SDAD1	0.002594592875391462	0.012854088607766068	9.229486231466144	1	294.92599084542974	0.7078419943782754	MONOCYTE_III_CCR2	condition	False
1473	MIA2	0.001671501218104502	0.009373221035909577	10.063896917053997	1	294.92599084542974	0.5270818448139415	MONOCYTE_III_CCR2	condition	False
1474	ZNF100	0.05765559147001141	0.12529058329431794	3.631859743421946	1	294.92599084542974	0.4337357895353456	MONOCYTE_III_CCR2	condition	False
1475	RHBDF2	0.5765335604412547	0.6837572555161661	0.3125669007543159	1	294.92599084542974	0.13786677270751388	MONOCYTE_III_CCR2	condition	False
1476	ARHGEF6	0.09588850569953644	0.1819029089815005	2.7904489122248206	1	294.92599084542974	0.4338250164748975	MONOCYTE_III_CCR2	condition	False
1477	APOC1	0.3851372669642399	0.5100300228647842	0.7564876184401286	1	294.92599084542974	-0.7315857727406279	MONOCYTE_III_CCR2	condition	False
1478	RPA1	0.002391182442171437	0.012087135637561714	9.383845228551076	1	294.92599084542974	0.5267628096700168	MONOCYTE_III_CCR2	condition	False
1479	DAAM1	0.5356882299689124	0.6489316258805091	0.38449108086077655	1	294.92599084542974	0.1614252785517467	MONOCYTE_III_CCR2	condition	False
1480	HTD2	0.9829773727067116	0.9894841145420497	0.00045601126339084677	1	294.92599084542974	-0.02104587110156703	MONOCYTE_III_CCR2	condition	False
1481	THOC3	0.00960731617253152	0.033277709360843864	6.794741434421098	1	294.92599084542974	0.7344434199062675	MONOCYTE_III_CCR2	condition	False
1482	LGALS3BP	0.056355724830447165	0.12337736589200887	3.6703354822870096	1	294.92599084542974	-2.7606188472313877	MONOCYTE_III_CCR2	condition	False
1483	PLPPR2	0.8107541181830171	0.8704275812308065	0.05744075521566621	1	294.92599084542974	0.07204733213273916	MONOCYTE_III_CCR2	condition	False
1484	LIN37	0.9642486692521586	0.9758235769807196	0.0020124859706920455	1	294.92599084542974	-0.019691982198855675	MONOCYTE_III_CCR2	condition	False
1485	HERPUD2	0.6130807488379011	0.7168461788245698	0.2562581934162006	1	294.92599084542974	-0.10048398140436736	MONOCYTE_III_CCR2	condition	False
1486	TCEAL8	0.2348635160044529	0.35165897911082145	1.4169488621934816	1	294.92599084542974	0.2746689796393324	MONOCYTE_III_CCR2	condition	False
1487	E2F3	0.000665450928508144	0.00463578840111976	11.834199146144586	1	294.92599084542974	0.7229528782666967	MONOCYTE_III_CCR2	condition	False
1488	TUT4	0.07125619499018827	0.14600499812124793	3.2774360983260937	1	294.92599084542974	0.4251719831457625	MONOCYTE_III_CCR2	condition	False
1489	ECHS1	0.0012585075124874573	0.007532871681242614	10.606272956098088	1	294.92599084542974	0.6055802996626711	MONOCYTE_III_CCR2	condition	False
1490	SUPT7L	0.2690809302410463	0.3895251883058685	1.2260393721800469	1	294.92599084542974	0.224121516840974	MONOCYTE_III_CCR2	condition	False
1491	TRIM27	0.0044924501759600645	0.019313264628543964	8.198766939575696	1	294.92599084542974	0.5969596420186906	MONOCYTE_III_CCR2	condition	False
1492	APBB3	0.4010848166286655	0.5255521280060543	0.7071139711944521	1	294.92599084542974	0.4092494510884386	MONOCYTE_III_CCR2	condition	False
1493	MAGEF1	0.0006156420408615781	0.004360204934051645	11.985027387030636	1	294.92599084542974	0.9041492303222436	MONOCYTE_III_CCR2	condition	False
1494	DELE1	0.1380908880436988	0.2352101094151603	2.211081250033525	1	294.92599084542974	0.33896528230454953	MONOCYTE_III_CCR2	condition	False
1495	SRI	0.010189223145361222	0.034633758694695316	6.687382357601522	1	294.92599084542974	0.33396361622450865	MONOCYTE_III_CCR2	condition	False
1496	DSC2	0.014916861403651747	0.0459806032406446	5.996445470390365	1	294.92599084542974	-1.1963798800301861	MONOCYTE_III_CCR2	condition	False
1497	PRKCSH	0.000928516276044708	0.005921076868008177	11.190577397926102	1	294.92599084542974	0.5043339073761806	MONOCYTE_III_CCR2	condition	False
1498	ZMYM4	0.029884756212986776	0.07638580544881614	4.761935170551325	1	294.92599084542974	0.5913290679322997	MONOCYTE_III_CCR2	condition	False
1499	PIGF	0.08489897765271448	0.16651715885039506	2.9886033493709787	1	294.92599084542974	0.2933234889486229	MONOCYTE_III_CCR2	condition	False
1500	SH3BP5L	7.454029910164376e-05	0.0008682984724392883	16.144878277228376	1	294.92599084542974	0.7724247775779505	MONOCYTE_III_CCR2	condition	False
1501	SCRN1	0.001501086340138654	0.008621410044377612	10.26906699887249	1	294.92599084542974	1.0353568704529987	MONOCYTE_III_CCR2	condition	False
1502	COL9A2	0.16510673447581106	0.2711260803178224	1.9364172954610321	1	294.92599084542974	0.5108252405648375	MONOCYTE_III_CCR2	condition	False
1503	YDJC	0.12114801778546085	0.2139880115287224	2.4163344102678894	1	294.92599084542974	0.4409045347684367	MONOCYTE_III_CCR2	condition	False
1504	MINDY1	0.03255672301662397	0.0812122067626317	4.612376452393744	1	294.92599084542974	0.5335946896539373	MONOCYTE_III_CCR2	condition	False
1505	MRPL1	0.00011817031884745725	0.0012426620844550788	15.226750534721894	1	294.92599084542974	0.9191721091502372	MONOCYTE_III_CCR2	condition	False
1506	ZNF644	0.017536998853242253	0.05182949037197087	5.705870431352628	1	294.92599084542974	0.3935327440712101	MONOCYTE_III_CCR2	condition	False
1507	NUCB2	0.0006097991231530332	0.0043517085201767395	12.0035279875122	1	294.92599084542974	0.7478060694401365	MONOCYTE_III_CCR2	condition	False
1508	CXCL12	0.0479200536112507	0.10913660561463416	3.9455785324069512	1	294.92599084542974	-3.562211048186255	MONOCYTE_III_CCR2	condition	False
1509	PCNA	0.05624159174039842	0.12323598119680253	3.6737589199153375	1	294.92599084542974	0.39426728844209386	MONOCYTE_III_CCR2	condition	False
1510	TP53BP2	0.399665139739249	0.5242443051326542	0.7113935080502531	1	294.92599084542974	0.1542701751129314	MONOCYTE_III_CCR2	condition	False
1511	SEPT2	0.0020008483730412545	0.010621365856464459	9.721708532056144	1	294.92599084542974	0.4231159499961096	MONOCYTE_III_CCR2	condition	False
1512	DPAGT1	0.0013389039721097553	0.007862701720512304	10.487679235775792	1	294.92599084542974	0.8551339496632127	MONOCYTE_III_CCR2	condition	False
1513	GTF2A2	0.11838535642171233	0.21083020509903228	2.452831826992247	1	294.92599084542974	0.2066018593787145	MONOCYTE_III_CCR2	condition	False
1514	C20orf27	0.000299052787346467	0.002516540999047452	13.393644468310502	1	294.92599084542974	0.734499930562854	MONOCYTE_III_CCR2	condition	False
1515	ZNF749	0.8352700952122936	0.8860382711848898	0.04331864300460632	1	294.92599084542974	0.18890631367886093	MONOCYTE_III_CCR2	condition	False
1516	DCLRE1C	2.132249231872888e-05	0.0003335159647589857	18.66467855096347	1	294.92599084542974	0.6106106566669589	MONOCYTE_III_CCR2	condition	False
1517	SMCR8	0.001193251315808513	0.007211703578167123	10.708350853283221	1	294.92599084542974	0.7938613094586375	MONOCYTE_III_CCR2	condition	False
1518	MTFP1	0.35410983291558795	0.4792768187543223	0.86138680130202	1	294.92599084542974	0.3112640994133296	MONOCYTE_III_CCR2	condition	False
1519	SMIM37	0.0042542510811014065	0.018521660360789744	8.30046977712257	1	294.92599084542974	0.5208455582403859	MONOCYTE_III_CCR2	condition	False
1520	VPS26B	0.14510909099248456	0.2444201214346828	2.134210889375261	1	294.92599084542974	0.5080998731937186	MONOCYTE_III_CCR2	condition	False
1521	B3GNT2	0.1829287931396968	0.2917242119515395	1.7820381780106265	1	294.92599084542974	-0.3791166071758239	MONOCYTE_III_CCR2	condition	False
1522	LAGE3	0.4992916094805277	0.6178479204658007	0.4575707783852693	1	294.92599084542974	-0.11242218962956298	MONOCYTE_III_CCR2	condition	False
1523	DTYMK	3.509515389459005e-05	0.00047956949305409587	17.65703918316298	1	294.92599084542974	1.094082421176667	MONOCYTE_III_CCR2	condition	False
1524	LTV1	0.0015440682798544502	0.008787409180773495	10.215161039361183	1	294.92599084542974	0.9122430690667278	MONOCYTE_III_CCR2	condition	False
1525	HEATR6	0.003518150237480601	0.015981076969158455	8.656165153123816	1	294.92599084542974	0.841914167867855	MONOCYTE_III_CCR2	condition	False
1526	RALGAPA1	0.006172938284123489	0.02423377665764028	7.608291271693423	1	294.92599084542974	-0.6777122800335785	MONOCYTE_III_CCR2	condition	False
1527	SCO2	0.7707334449792012	0.8416307695557731	0.08507944369931056	1	294.92599084542974	0.4381900405487424	MONOCYTE_III_CCR2	condition	False
1528	RBM47	0.2821963458102391	0.4031348073962653	1.1607217293933765	1	294.92599084542974	0.3677093506772822	MONOCYTE_III_CCR2	condition	False
1529	SLC1A3	0.35635086678333017	0.4813930503477144	0.8533878615324628	1	294.92599084542974	0.6119216932954312	MONOCYTE_III_CCR2	condition	False
1530	RNASEH2A	0.09219708045056443	0.17631243460625964	2.854116680583989	1	294.92599084542974	1.013809088765853	MONOCYTE_III_CCR2	condition	False
1531	MIR4458HG	0.7336307148435433	0.8136185452913678	0.1160233042953103	1	294.92599084542974	0.1404488785929045	MONOCYTE_III_CCR2	condition	False
1532	DRG2	0.0027059974065253237	0.013286901382089792	9.150104200090542	1	294.92599084542974	0.6441300341796686	MONOCYTE_III_CCR2	condition	False
1533	CA5B	0.3893581796777902	0.5143725308353925	0.7431371069822594	1	294.92599084542974	0.2491811055874817	MONOCYTE_III_CCR2	condition	False
1534	ATP23	0.09003296470157553	0.17350792964960735	2.8927506132948904	1	294.92599084542974	0.4827246296297008	MONOCYTE_III_CCR2	condition	False
1535	DNM1L	0.0006062295975065188	0.00434362763966354	12.014919127085989	1	294.92599084542974	0.5869168793076577	MONOCYTE_III_CCR2	condition	False
1536	MLF1	0.0010547791269756334	0.0065092696992268	10.945208878489023	1	294.92599084542974	-1.8769940384274613	MONOCYTE_III_CCR2	condition	False
1537	CD300LF	0.6941644005754064	0.7841866292214562	0.15491709351148286	1	294.92599084542974	0.18066344362397566	MONOCYTE_III_CCR2	condition	False
1538	GTF2H5	0.03808699555905309	0.09086077501713673	4.340045521931083	1	294.92599084542974	0.33812146519003833	MONOCYTE_III_CCR2	condition	False
1539	NAA10	0.04743429676294216	0.10822534729120824	3.962966712201951	1	294.92599084542974	0.4627407573442617	MONOCYTE_III_CCR2	condition	False
1540	GPR35	0.9445852422712454	0.9625828713495542	0.0048396034681023456	1	294.92599084542974	0.022947974675473763	MONOCYTE_III_CCR2	condition	False
1541	CHD8	0.06660596843142944	0.13890905114378616	3.389779439058488	1	294.92599084542974	0.3561004494947737	MONOCYTE_III_CCR2	condition	False
1542	NUDT3	0.17057975767079694	0.2770041510462109	1.8870367014135123	1	294.92599084542974	0.3280884468585912	MONOCYTE_III_CCR2	condition	False
1543	TRAF3IP3	0.933404233515008	0.9545132930722964	0.006994632861782482	1	294.92599084542974	0.02816375587544057	MONOCYTE_III_CCR2	condition	False
1544	AC016831.7	0.07497601563114734	0.15153624613950706	3.1931124513013533	1	294.92599084542974	-1.101861352466238	MONOCYTE_III_CCR2	condition	False
1545	SLC2A14	0.5685966664205426	0.6766028274583203	0.3257674641389702	1	294.92599084542974	-0.3327302721045001	MONOCYTE_III_CCR2	condition	False
1546	ZKSCAN1	0.004123174489832978	0.01807461577038472	8.358952671415404	1	294.92599084542974	0.6067608358702075	MONOCYTE_III_CCR2	condition	False
1547	ATG9A	0.463958887795001	0.5867638360455134	0.5377266155507127	1	294.92599084542974	0.7374469331299491	MONOCYTE_III_CCR2	condition	False
1548	WDTC1	0.3150471509998763	0.43956119936955024	1.0128452322349282	1	294.92599084542974	0.17172412246980276	MONOCYTE_III_CCR2	condition	False
1549	AC005921.2	0.9017589766494536	0.9321174459381508	0.015263591503109096	1	294.92599084542974	-0.12350671519285493	MONOCYTE_III_CCR2	condition	False
1550	RPL7	0.12820115149133685	0.22280661338850785	2.3272103844029437	1	294.92599084542974	0.3162574589160417	MONOCYTE_III_CCR2	condition	False
1551	FLOT2	0.06154748615621713	0.1309958049383928	3.5219744572984317	1	294.92599084542974	0.3881410382259005	MONOCYTE_III_CCR2	condition	False
1552	TUBA1C	0.5437851719568975	0.6549122143616485	0.3694257653804261	1	294.92599084542974	-0.1218261174127725	MONOCYTE_III_CCR2	condition	False
1553	CMTR2	0.00047399869471759893	0.003534736892841585	12.493297733541448	1	294.92599084542974	0.7184616007297799	MONOCYTE_III_CCR2	condition	False
1554	TNFRSF21	0.09142609656532076	0.17551269946580678	2.8677657812020083	1	294.92599084542974	-1.5353825200644753	MONOCYTE_III_CCR2	condition	False
1555	PRMT9	0.7244150075428416	0.8072264249064183	0.12453886949951908	1	294.92599084542974	-0.0952811107471108	MONOCYTE_III_CCR2	condition	False
1556	ATPAF2	4.6635603058415145e-07	1.3973824675455237e-05	26.570513713761173	1	294.92599084542974	0.8660308095180407	MONOCYTE_III_CCR2	condition	False
1557	TCP11L2	0.4376227437976603	0.5634831808567337	0.6041479964426266	1	294.92599084542974	0.3177856574474905	MONOCYTE_III_CCR2	condition	False
1558	KIF13B	0.001330179602696273	0.007839233819681591	10.500192718860056	1	294.92599084542974	0.7884336292442815	MONOCYTE_III_CCR2	condition	False
1559	ISCA1	0.008474866880134149	0.03036728792568168	7.024356589181546	1	294.92599084542974	-0.3967980097644633	MONOCYTE_III_CCR2	condition	False
1560	FKBP3	0.007586190060485765	0.028117518152649925	7.227866540820315	1	294.92599084542974	0.4816827081610761	MONOCYTE_III_CCR2	condition	False
1561	PIGC	0.0009221030442384033	0.005895296326531899	11.203931470215117	1	294.92599084542974	0.5612448540155988	MONOCYTE_III_CCR2	condition	False
1562	MRPS25	0.00014215209965349958	0.0014311005457644818	14.860118465272105	1	294.92599084542974	0.8315742801292744	MONOCYTE_III_CCR2	condition	False
1563	VHL	0.7302328642304108	0.8117138679689383	0.11912371404793955	1	294.92599084542974	0.06687015446476782	MONOCYTE_III_CCR2	condition	False
1564	PDHB	4.4482265904403124e-06	9.180696705746936e-05	21.86969224408701	1	294.92599084542974	0.7910230362031436	MONOCYTE_III_CCR2	condition	False
1565	UIMC1	0.018071560023752656	0.052968732797964484	5.65214583881537	1	294.92599084542974	0.37970763559851456	MONOCYTE_III_CCR2	condition	False
1566	SMIM7	0.005675595673668368	0.022840139871218815	7.763906474571668	1	294.92599084542974	0.5858150455808973	MONOCYTE_III_CCR2	condition	False
1567	HMG20A	0.0007588032691958327	0.005129778306891934	11.580129498640584	1	294.92599084542974	0.6728186483874259	MONOCYTE_III_CCR2	condition	False
1568	CHD1L	0.015959880006741804	0.048316763940069216	5.874873953072765	1	294.92599084542974	0.5258004268301885	MONOCYTE_III_CCR2	condition	False
1569	SOX4	0.07627279593228622	0.15384464191694713	3.164772976128708	1	294.92599084542974	0.5740772920782057	MONOCYTE_III_CCR2	condition	False
1570	KCTD5	7.661427996159426e-06	0.00014062113659584106	20.751875777208127	1	294.92599084542974	0.8973854950901708	MONOCYTE_III_CCR2	condition	False
1571	ECHDC1	0.005705533083635987	0.022905021435032605	7.754150193803973	1	294.92599084542974	0.4795265418362855	MONOCYTE_III_CCR2	condition	False
1572	SUGT1	0.002887891645277109	0.014014022481569115	9.02740646087219	1	294.92599084542974	0.3609716937934936	MONOCYTE_III_CCR2	condition	False
1573	MCM2	0.0065652421706820325	0.02535366037032021	7.4943667990239735	1	294.92599084542974	1.1577194091349192	MONOCYTE_III_CCR2	condition	False
1574	IFI35	0.6082168194100072	0.7128346983377416	0.2633431099995933	1	294.92599084542974	0.10291335663314954	MONOCYTE_III_CCR2	condition	False
1575	SLCO4A1	0.04162640415252452	0.0973103279557972	4.186804034767213	1	294.92599084542974	-1.5067198711699032	MONOCYTE_III_CCR2	condition	False
1576	TRIOBP	0.028424865248677163	0.07363816653485428	4.849691134991011	1	294.92599084542974	0.42359092755475136	MONOCYTE_III_CCR2	condition	False
1577	GMFB	0.8577384584553265	0.901851051846043	0.03218818443598487	1	294.92599084542974	-0.034307917511273864	MONOCYTE_III_CCR2	condition	False
1578	ZNF518A	0.023895801170058798	0.06466687433072495	5.1553642371450366	1	294.92599084542974	0.5089308026779444	MONOCYTE_III_CCR2	condition	False
1579	HNRNPR	3.2533331535237147e-09	1.9734242811740195e-07	37.25697901986329	1	294.92599084542974	0.7597650813986366	MONOCYTE_III_CCR2	condition	False
1580	DPH5	0.014049108395245464	0.04411632901385792	6.104497642374304	1	294.92599084542974	0.6765324687126889	MONOCYTE_III_CCR2	condition	False
1581	PIGN	4.270072340025509e-05	0.0005604047445722132	17.261967155839546	1	294.92599084542974	0.9285765800270176	MONOCYTE_III_CCR2	condition	False
1582	NUP98	0.243514712234526	0.36101051191877614	1.3655901418297065	1	294.92599084542974	-0.2614494997507828	MONOCYTE_III_CCR2	condition	False
1583	DDB1	3.0126162351715274e-06	6.705342643441538e-05	22.67467597054196	1	294.92599084542974	0.7609490012347291	MONOCYTE_III_CCR2	condition	False
1584	TRPC4AP	0.0014583801846176044	0.008434863998009261	10.32420785228144	1	294.92599084542974	0.6839995427264919	MONOCYTE_III_CCR2	condition	False
1585	RAVER2	0.9816972652854364	0.9888542319825354	0.0005271870053315512	1	294.92599084542974	-0.009922997150961385	MONOCYTE_III_CCR2	condition	False
1586	MRPS14	0.00013075856515180342	0.00134101670735066	15.025782831580546	1	294.92599084542974	0.6267764148565549	MONOCYTE_III_CCR2	condition	False
1587	NUP37	0.0049617713336064535	0.020639033827724675	8.013621609000738	1	294.92599084542974	0.6494007801484413	MONOCYTE_III_CCR2	condition	False
1588	CALCRL	0.5211051701303789	0.6374995209415573	0.4126923792334575	1	294.92599084542974	0.29436664581496985	MONOCYTE_III_CCR2	condition	False
1589	ACTL6A	0.000305549722705047	0.002528792546979873	13.351493930435755	1	294.92599084542974	0.9871990768702408	MONOCYTE_III_CCR2	condition	False
1590	ZNF296	0.6566705968633708	0.7520791040291057	0.1979948868539618	1	294.92599084542974	0.18596779756443726	MONOCYTE_III_CCR2	condition	False
1591	SIRT6	0.0017868339566081868	0.009822488749562713	9.936805147211269	1	294.92599084542974	0.634885734062777	MONOCYTE_III_CCR2	condition	False
1592	HERC2	0.002958130214763711	0.014271328504592338	8.982127846617239	1	294.92599084542974	0.6739197505328478	MONOCYTE_III_CCR2	condition	False
1593	CDC73	0.11615086855825033	0.2084179005082024	2.48305084732425	1	294.92599084542974	0.22887146398198646	MONOCYTE_III_CCR2	condition	False
1594	ZNF516	0.06629444824805263	0.13860806455898014	3.3976044974027504	1	294.92599084542974	0.531176916325708	MONOCYTE_III_CCR2	condition	False
1595	PCNT	0.00038108404317240495	0.002989766609999278	12.919026499151745	1	294.92599084542974	0.737798779392308	MONOCYTE_III_CCR2	condition	False
1596	PPP1R9B	0.006860036879952196	0.026106980444439345	7.4132689095906565	1	294.92599084542974	0.4737124217398005	MONOCYTE_III_CCR2	condition	False
1597	DPM3	0.0006880824159202865	0.004753502689982646	11.769421148959891	1	294.92599084542974	0.4814688291179752	MONOCYTE_III_CCR2	condition	False
1598	AC245060.5	0.0160179256761986	0.048462994107914735	5.8683521801382	1	294.92599084542974	1.1366879482595302	MONOCYTE_III_CCR2	condition	False
1599	MVP	0.4594778817531456	0.5830211693469761	0.5486041287114645	1	294.92599084542974	0.1756497387264125	MONOCYTE_III_CCR2	condition	False
1600	PPP5C	0.038017273176440255	0.0907379639057648	4.343213125346954	1	294.92599084542974	0.5188156834596622	MONOCYTE_III_CCR2	condition	False
1601	PCK2	0.0006362431700423467	0.004457286658860047	11.921191966901851	1	294.92599084542974	0.8612748940580531	MONOCYTE_III_CCR2	condition	False
1602	SNUPN	0.052287961889972416	0.11678505722529088	3.797151594552235	1	294.92599084542974	0.4400824141239285	MONOCYTE_III_CCR2	condition	False
1603	SDR39U1	0.0011670536657236359	0.007096485248544456	10.750939595039467	1	294.92599084542974	0.6259307059920772	MONOCYTE_III_CCR2	condition	False
1604	PELP1	0.03490470059259581	0.0851476119409375	4.491225480381684	1	294.92599084542974	0.6824257632232782	MONOCYTE_III_CCR2	condition	False
1605	GLOD4	0.0017917893882534465	0.009826196711325957	9.931533558920128	1	294.92599084542974	0.6038696045234929	MONOCYTE_III_CCR2	condition	False
1606	RAF1	0.000311715048166302	0.0025585324250481612	13.312327372137275	1	294.92599084542974	0.4771570139241081	MONOCYTE_III_CCR2	condition	False
1607	GGA3	0.2954575630429225	0.4175016814134933	1.0984822650847423	1	294.92599084542974	0.22483099742889506	MONOCYTE_III_CCR2	condition	False
1608	KIF1B	0.7416203970759808	0.8210148798254905	0.10891210112473412	1	294.92599084542974	-0.08204053864848371	MONOCYTE_III_CCR2	condition	False
1609	IRF5	0.13623073194012125	0.2329362876143565	2.232195880008809	1	294.92599084542974	0.5361713581571749	MONOCYTE_III_CCR2	condition	False
1610	NUMB	0.4708350841276521	0.5927396677485182	0.5213579616895142	1	294.92599084542974	-0.1027587442212698	MONOCYTE_III_CCR2	condition	False
1611	EPRS	2.5062072443175195e-07	8.525433262410456e-06	27.882283339088836	1	294.92599084542974	0.8432716858256636	MONOCYTE_III_CCR2	condition	False
1612	RRP36	5.2085767324244624e-05	0.0006542288047242241	16.862742343113975	1	294.92599084542974	0.9561811265378516	MONOCYTE_III_CCR2	condition	False
1613	CLCN7	0.033627873042294414	0.08305116212133684	4.556005684542568	1	294.92599084542974	0.5053164050929521	MONOCYTE_III_CCR2	condition	False
1614	TBCD	0.012918492514876371	0.04145585920580326	6.2561363900588765	1	294.92599084542974	0.4985544699823915	MONOCYTE_III_CCR2	condition	False
1615	MFSD5	0.018401450037274177	0.05368258796797757	5.619808391284522	1	294.92599084542974	0.6372019692946989	MONOCYTE_III_CCR2	condition	False
1616	CORO2A	0.0032458071898119304	0.01506030313631021	8.807487012939696	1	294.92599084542974	1.0933170231770342	MONOCYTE_III_CCR2	condition	False
1617	ADAM10	0.695635128688824	0.7854912894661092	0.15335209622316776	1	294.92599084542974	0.05769978669044736	MONOCYTE_III_CCR2	condition	False
1618	AKR7A2	0.12925227246473134	0.22424164745014785	2.31439846797694	1	294.92599084542974	0.2984089283393477	MONOCYTE_III_CCR2	condition	False
1619	INPP5D	0.0046461828504260365	0.01977720896840893	8.136020432825996	1	294.92599084542974	0.5270211436792547	MONOCYTE_III_CCR2	condition	False
1620	PLD4	0.015161295889837762	0.04652207634549848	5.96718179767313	1	294.92599084542974	0.93071315144819	MONOCYTE_III_CCR2	condition	False
1621	TUBGCP6	0.001581453751399145	0.008959169657698572	10.169503086095109	1	294.92599084542974	0.965131507338288	MONOCYTE_III_CCR2	condition	False
1622	FLNB	0.012102634222833551	0.03962583874668865	6.374343500676212	1	294.92599084542974	0.7929721582715975	MONOCYTE_III_CCR2	condition	False
1623	RCC1	0.03730531370969669	0.08959760038243908	4.3759134480751065	1	294.92599084542974	0.5528739349998759	MONOCYTE_III_CCR2	condition	False
1624	DAZAP1	0.0011084097634839433	0.0067730100289547105	10.849913487176204	1	294.92599084542974	0.6852048271065813	MONOCYTE_III_CCR2	condition	False
1625	PHGDH	0.0007483660730616789	0.005092165317932682	11.606908687078553	1	294.92599084542974	1.7986662910255602	MONOCYTE_III_CCR2	condition	False
1626	CENPK	0.03443557459080099	0.08450051702745145	4.514732845262503	1	294.92599084542974	0.8475135878849118	MONOCYTE_III_CCR2	condition	False
1627	SELENOK	2.6456131635196955e-18	1.1962981704860877e-15	87.03237234095957	1	294.92599084542974	-1.457563261471969	MONOCYTE_III_CCR2	condition	False
1628	MADD	0.03021920394937745	0.07700323793248127	4.742463488292461	1	294.92599084542974	0.6480570964156872	MONOCYTE_III_CCR2	condition	False
1629	RPL23	0.2343007280997564	0.3514510921496346	1.4203694682025554	1	294.92599084542974	0.2488828180349277	MONOCYTE_III_CCR2	condition	False
1630	ABCA7	0.04172431608223075	0.09748085870973028	4.182762772100007	1	294.92599084542974	0.524441084260463	MONOCYTE_III_CCR2	condition	False
1631	AC023157.3	0.7660155580363022	0.8393969906533119	0.08872384272293075	1	294.92599084542974	-0.09363181693763996	MONOCYTE_III_CCR2	condition	False
1632	TNIP1	0.6991645263781017	0.7887603434349463	0.14963379008580255	1	294.92599084542974	-0.05852319519355587	MONOCYTE_III_CCR2	condition	False
1633	WDR55	0.0005708008403270228	0.004138722127968821	12.131823166288969	1	294.92599084542974	0.9016414318347504	MONOCYTE_III_CCR2	condition	False
1634	CCNK	0.826062042431988	0.8808914036061934	0.048378125175434834	1	294.92599084542974	0.03293273701283713	MONOCYTE_III_CCR2	condition	False
1635	GBP1	0.027381776077445262	0.07162815585568492	4.915332988378747	1	294.92599084542974	-2.291714884564805	MONOCYTE_III_CCR2	condition	False
1636	ELK3	0.09081268474216624	0.1746721940864404	2.8787153507368326	1	294.92599084542974	0.5419898004747252	MONOCYTE_III_CCR2	condition	False
1637	GSR	0.01988636579106437	0.05691299392678606	5.4813420469718	1	294.92599084542974	0.5396402930605444	MONOCYTE_III_CCR2	condition	False
1638	PBDC1	0.014524330289401031	0.04509329388809464	6.044494513673736	1	294.92599084542974	0.5968303201438846	MONOCYTE_III_CCR2	condition	False
1639	ZYX	0.7195430426318535	0.8046328898495593	0.12917799932513802	1	294.92599084542974	0.10600438228932073	MONOCYTE_III_CCR2	condition	False
1640	PLEKHG3	0.2032071674305052	0.31428869738785226	1.6263868948305154	1	294.92599084542974	0.3602540918980144	MONOCYTE_III_CCR2	condition	False
1641	UBE2V2	0.005404427488467943	0.021969182094528254	7.854760540631294	1	294.92599084542974	0.4223835019032194	MONOCYTE_III_CCR2	condition	False
1642	TMEM208	0.030271268447847124	0.07709641027116827	4.739452599606229	1	294.92599084542974	0.3613212418387934	MONOCYTE_III_CCR2	condition	False
1643	DDX43	0.06547755668515368	0.13730565460364078	3.4183129078091232	1	294.92599084542974	-1.667671671922812	MONOCYTE_III_CCR2	condition	False
1644	CX3CR1	0.9987702480701056	0.9990480693442841	2.3795318592657683e-06	1	294.92599084542974	0.00024498134768903416	MONOCYTE_III_CCR2	condition	False
1645	PLGRKT	0.044971525164816166	0.1037997058792555	4.054131617855602	1	294.92599084542974	0.4039972530506247	MONOCYTE_III_CCR2	condition	False
1646	PTPA	0.002583953798848884	0.012826932330812724	9.237248531803429	1	294.92599084542974	0.6126544387502271	MONOCYTE_III_CCR2	condition	False
1647	GINS2	0.007113966786838164	0.026827043819357868	7.346233365724429	1	294.92599084542974	1.1964034015642349	MONOCYTE_III_CCR2	condition	False
1648	ILF3	0.00043211282891701116	0.003286436102497269	12.67364801402976	1	294.92599084542974	0.5341726492196671	MONOCYTE_III_CCR2	condition	False
1649	FBRS	0.8309585750868567	0.8833033682087319	0.045651287009189585	1	294.92599084542974	-0.053419476478948805	MONOCYTE_III_CCR2	condition	False
1650	ZSCAN16-AS1	0.04031070652311541	0.0949237815251002	4.2421038062824925	1	294.92599084542974	0.3029668956030445	MONOCYTE_III_CCR2	condition	False
1651	ATF7IP2	0.06922794145318421	0.14270193982102705	3.3254364622133887	1	294.92599084542974	-0.4580873743249496	MONOCYTE_III_CCR2	condition	False
1652	TMEM170B	0.8190776598886275	0.8769032028166235	0.052411497070762814	1	294.92599084542974	0.055388269546587036	MONOCYTE_III_CCR2	condition	False
1653	IRAK2	1.7024743274020554e-06	4.110731701212536e-05	23.85917907659074	1	294.92599084542974	-2.429515717713993	MONOCYTE_III_CCR2	condition	False
1654	DOCK7	0.820861138581431	0.8780566243664596	0.051365428069726465	1	294.92599084542974	0.06406696435434392	MONOCYTE_III_CCR2	condition	False
1655	HOOK3	0.2459435239214993	0.3637594671381319	1.351570931039401	1	294.92599084542974	0.1619068994674807	MONOCYTE_III_CCR2	condition	False
1656	PLEKHO1	0.09396452724932616	0.17900404386754054	2.8232915590473744	1	294.92599084542974	0.3901695506556577	MONOCYTE_III_CCR2	condition	False
1657	SDC4	0.00039056069377097424	0.0030353888919012898	12.871026880888273	1	294.92599084542974	-2.036799770104708	MONOCYTE_III_CCR2	condition	False
1658	ARHGEF7	0.08707492773806284	0.16958131972166193	2.9472276794615686	1	294.92599084542974	0.4026831601821673	MONOCYTE_III_CCR2	condition	False
1659	PRRC2A	0.19793655085726386	0.3088478706434806	1.6650279668616168	1	294.92599084542974	0.2635260059055561	MONOCYTE_III_CCR2	condition	False
1660	SLC39A1	0.1194741623479302	0.21216494701992836	2.4383356697916168	1	294.92599084542974	0.3356891291661809	MONOCYTE_III_CCR2	condition	False
1661	KLHL9	0.0012780149746348445	0.0076129898009984626	10.576802733776915	1	294.92599084542974	0.6596230790702465	MONOCYTE_III_CCR2	condition	False
1662	HDHD3	0.009514040769203728	0.03306976854368927	6.812571741167568	1	294.92599084542974	0.9508696521149692	MONOCYTE_III_CCR2	condition	False
1663	TMBIM1	0.08211204561784365	0.16297897641785886	3.043312576441167	1	294.92599084542974	0.3301254956235257	MONOCYTE_III_CCR2	condition	False
1664	BCAS2	6.971863216389294e-10	4.7504174847014176e-08	40.66173569520016	1	294.92599084542974	-1.3124509963436504	MONOCYTE_III_CCR2	condition	False
1665	UHRF1	0.03182918283179752	0.07983779899413054	4.651786124487252	1	294.92599084542974	1.2295953242294266	MONOCYTE_III_CCR2	condition	False
1666	TENT4B	0.10113516711262137	0.1890440891462528	2.7044317164066087	1	294.92599084542974	-0.3800293679868483	MONOCYTE_III_CCR2	condition	False
1667	GLT1D1	0.8044650183367387	0.8647955481320376	0.0614026411554873	1	294.92599084542974	0.0974230345933201	MONOCYTE_III_CCR2	condition	False
1668	UXS1	0.0390383221588456	0.09255320038994186	4.297425754024235	1	294.92599084542974	0.3425385401690832	MONOCYTE_III_CCR2	condition	False
1669	GOLGA2	0.011530448433829357	0.03803521435365139	6.462266285062334	1	294.92599084542974	0.40326097397884997	MONOCYTE_III_CCR2	condition	False
1670	KAT6B	0.0317005365140839	0.07963559021265319	4.658852962508629	1	294.92599084542974	0.4943714404004673	MONOCYTE_III_CCR2	condition	False
1671	MLLT10	0.015704057162751948	0.04780414952725103	5.903913179125575	1	294.92599084542974	0.4378313418079048	MONOCYTE_III_CCR2	condition	False
1672	GTF3C6	0.0007560010654918027	0.005123400667268379	11.587282288882392	1	294.92599084542974	0.5324424491330946	MONOCYTE_III_CCR2	condition	False
1673	GBA2	0.012385366835582955	0.04031728706818692	6.332470946989387	1	294.92599084542974	0.5095000565607747	MONOCYTE_III_CCR2	condition	False
1674	LILRA5	0.1951402715915596	0.3059071084937333	1.6860243333960745	1	294.92599084542974	-0.6245503397384403	MONOCYTE_III_CCR2	condition	False
1675	NDEL1	2.405867484639916e-07	8.310267269860376e-06	27.96884850576712	1	294.92599084542974	-0.8828973171176848	MONOCYTE_III_CCR2	condition	False
1676	MRPS35	0.003802737902740616	0.01710200572172859	8.510339267989036	1	294.92599084542974	0.6039886994610002	MONOCYTE_III_CCR2	condition	False
1677	NOP56	2.537779687385487e-05	0.00037587901142487263	18.311951024966547	1	294.92599084542974	0.8707032828118559	MONOCYTE_III_CCR2	condition	False
1678	SP1	0.03394387460457809	0.08374842871189057	4.539735477035906	1	294.92599084542974	0.3344734834929212	MONOCYTE_III_CCR2	condition	False
1679	CMC1	0.0009896865915833	0.006207693703071039	11.06772641052476	1	294.92599084542974	0.5852578389081472	MONOCYTE_III_CCR2	condition	False
1680	NADK	0.9553945742064932	0.9693077177528366	0.0031339109582034746	1	294.92599084542974	0.00943615066406454	MONOCYTE_III_CCR2	condition	False
1681	SUPT16H	0.0003491379875029252	0.002791981269838505	13.090257827987433	1	294.92599084542974	0.6679477513602085	MONOCYTE_III_CCR2	condition	False
1682	NEK7	0.3005727436879761	0.42336495686836095	1.0754251184121435	1	294.92599084542974	0.21891340465043885	MONOCYTE_III_CCR2	condition	False
1683	PLA2G16	0.3551335929809911	0.4800801601566522	0.8577240845729458	1	294.92599084542974	-0.33925234962278994	MONOCYTE_III_CCR2	condition	False
1684	UTP3	1.5586050321718175e-06	3.8378719950607036e-05	24.04300532614684	1	294.92599084542974	1.1745526590847577	MONOCYTE_III_CCR2	condition	False
1685	NUP210	0.001574622315112443	0.008940834926220652	10.177763452456553	1	294.92599084542974	0.7012703128559729	MONOCYTE_III_CCR2	condition	False
1686	IRF2	0.002337809604790395	0.011917212963170077	9.426571589083103	1	294.92599084542974	0.3738983416451104	MONOCYTE_III_CCR2	condition	False
1687	NCOA2	0.3088246006517561	0.4327024122934747	1.039279612222345	1	294.92599084542974	0.17514145380299392	MONOCYTE_III_CCR2	condition	False
1688	PSMD14	2.0027202581572036e-07	7.166568751132324e-06	28.35779089384709	1	294.92599084542974	0.906774870068228	MONOCYTE_III_CCR2	condition	False
1689	SLFN11	0.2429696992549194	0.3604328315222097	1.3687595144458675	1	294.92599084542974	0.3889682575413776	MONOCYTE_III_CCR2	condition	False
1690	ACO2	0.0007599522344118793	0.005129778306891934	11.577204457411806	1	294.92599084542974	0.4669858897329965	MONOCYTE_III_CCR2	condition	False
1691	CARD6	0.2300423100484319	0.3470410525854806	1.446579237293193	1	294.92599084542974	0.3200780736187225	MONOCYTE_III_CCR2	condition	False
1692	GEM	0.4778527974344169	0.5986336574183606	0.5050462555316048	1	294.92599084542974	-0.8640233593836604	MONOCYTE_III_CCR2	condition	False
1693	SRM	0.01385224267790139	0.0436635330037272	6.129972511666585	1	294.92599084542974	0.8751365297123085	MONOCYTE_III_CCR2	condition	False
1694	CWC22	0.12525936001899973	0.21968972381329505	2.3637012354101117	1	294.92599084542974	0.248867093921528	MONOCYTE_III_CCR2	condition	False
1695	MTMR14	0.10103670402635573	0.18893103978462156	2.7060005166693157	1	294.92599084542974	0.2719033381418318	MONOCYTE_III_CCR2	condition	False
1696	GPR132	0.0839565435176817	0.1653206046939623	3.0068828756717947	1	294.92599084542974	-0.4488527486188046	MONOCYTE_III_CCR2	condition	False
1697	FAM206A	0.08788462829027135	0.1705572146374599	2.9321176584450472	1	294.92599084542974	0.4853743564612508	MONOCYTE_III_CCR2	condition	False
1698	CTBP1	0.023105608984491568	0.06316704798928688	5.214859238421778	1	294.92599084542974	0.4310412204478966	MONOCYTE_III_CCR2	condition	False
1699	DNAJC1	0.6648018645926597	0.759468184309575	0.18812140594539625	1	294.92599084542974	0.11476639672383125	MONOCYTE_III_CCR2	condition	False
1700	AC118549.1	0.021505930414928476	0.05999467071444432	5.34208022082996	1	294.92599084542974	0.5943910848037532	MONOCYTE_III_CCR2	condition	False
1701	SEC31B	0.011338067557022576	0.037664427244890566	6.492843402420531	1	294.92599084542974	1.0410649269485508	MONOCYTE_III_CCR2	condition	False
1702	PHETA1	0.2350762439894926	0.35187157315791034	1.4156585004030375	1	294.92599084542974	0.56264488548541	MONOCYTE_III_CCR2	condition	False
1703	COIL	0.0033901462973062128	0.015584646656932629	8.725737871406011	1	294.92599084542974	0.6107322083343119	MONOCYTE_III_CCR2	condition	False
1704	IER2	6.18841935703294e-06	0.00011901423813636074	21.190123234050496	1	294.92599084542974	-0.9292961388510346	MONOCYTE_III_CCR2	condition	False
1705	IL17RA	1.0769507783135226e-05	0.00018729906193466647	20.05496851186186	1	294.92599084542974	0.8487655674860485	MONOCYTE_III_CCR2	condition	False
1706	NCSTN	0.017287602052439354	0.05133643737840797	5.731519778841531	1	294.92599084542974	0.3594162993638181	MONOCYTE_III_CCR2	condition	False
1707	MYLIP	0.9247742037390017	0.9495926691572656	0.008930714171657046	1	294.92599084542974	-0.020017591773977002	MONOCYTE_III_CCR2	condition	False
1708	KHSRP	0.02745171106877043	0.0716394600504009	4.910850769943551	1	294.92599084542974	0.4665598181431442	MONOCYTE_III_CCR2	condition	False
1709	TCIRG1	0.08243627289444799	0.16329670305734145	3.0368449920262583	1	294.92599084542974	0.4098075865912407	MONOCYTE_III_CCR2	condition	False
1710	DHRS3	8.485864346784892e-08	3.4039265532990363e-06	30.187135387340373	1	294.92599084542974	-2.1811999568151728	MONOCYTE_III_CCR2	condition	False
1711	UFL1	9.90215801120059e-05	0.0010823601538184641	15.578370939135912	1	294.92599084542974	0.7197275508438324	MONOCYTE_III_CCR2	condition	False
1712	TMEM179B	0.3682446775761572	0.4939850791986778	0.8120685523939873	1	294.92599084542974	0.11943842551754187	MONOCYTE_III_CCR2	condition	False
1713	TRAPPC2L	0.00046400552431754834	0.0034810912186357236	12.534812011472388	1	294.92599084542974	0.5114099800159122	MONOCYTE_III_CCR2	condition	False
1714	MRPS5	7.539584743053462e-07	2.0605436545026327e-05	25.560833418909965	1	294.92599084542974	0.7508475099645742	MONOCYTE_III_CCR2	condition	False
1715	RTL8A	0.6032819842505674	0.7083863526115021	0.2706565637892939	1	294.92599084542974	-0.11967693688716086	MONOCYTE_III_CCR2	condition	False
1716	LHPP	0.11155539993928776	0.20265761844339567	2.547277924538273	1	294.92599084542974	0.36901846685245293	MONOCYTE_III_CCR2	condition	False
1717	PRKDC	5.638539382412737e-06	0.00011085412999257295	21.38141888762499	1	294.92599084542974	0.7850785015568488	MONOCYTE_III_CCR2	condition	False
1718	CHFR	0.00026556688870410777	0.002285345509367183	13.626778044549994	1	294.92599084542974	0.6246584602780428	MONOCYTE_III_CCR2	condition	False
1719	POLM	0.4709503753401978	0.5927396677485182	0.5210867981260515	1	294.92599084542974	0.2240172392159898	MONOCYTE_III_CCR2	condition	False
1720	PCYT1A	0.16985368854738014	0.2763664530044713	1.8934819296858487	1	294.92599084542974	0.2595924350226224	MONOCYTE_III_CCR2	condition	False
1721	KDM7A	0.027999227276263642	0.0728661478309696	4.876167252058004	1	294.92599084542974	0.31725235231178234	MONOCYTE_III_CCR2	condition	False
1722	SMC3	9.953033934887609e-06	0.0001749342430817349	20.21610305488856	1	294.92599084542974	0.7024799737626586	MONOCYTE_III_CCR2	condition	False
1723	PRKAG1	3.70198455538032e-05	0.0004990154790911034	17.549414533438476	1	294.92599084542974	0.690868784153957	MONOCYTE_III_CCR2	condition	False
1724	MBNL2	0.11293572458829565	0.20438325476864325	2.527682843769851	1	294.92599084542974	-0.4606365885703511	MONOCYTE_III_CCR2	condition	False
1725	CRIP1	0.001191849281649452	0.007211703578167123	10.710605881796463	1	294.92599084542974	-0.8667237282113368	MONOCYTE_III_CCR2	condition	False
1726	WASHC3	0.008198246979583957	0.029743311799015758	7.0852529474487635	1	294.92599084542974	0.3912204334554508	MONOCYTE_III_CCR2	condition	False
1727	SEMA7A	5.900431135630871e-06	0.00011419744929427219	21.28806506540579	1	294.92599084542974	-1.9457485687047809	MONOCYTE_III_CCR2	condition	False
1728	ADD1	0.0006256636491009387	0.004401769435117496	11.953707287566402	1	294.92599084542974	0.4700705003845188	MONOCYTE_III_CCR2	condition	False
1729	IARS2	0.01990340317191578	0.056928997916681476	5.479816440950353	1	294.92599084542974	0.5383166003557737	MONOCYTE_III_CCR2	condition	False
1730	ST20	0.0010719962321099126	0.006590987958609032	10.914088744881603	1	294.92599084542974	-1.0435419489493971	MONOCYTE_III_CCR2	condition	False
1731	TMA16	0.001577221768990666	0.008945383214321064	10.174615974474424	1	294.92599084542974	0.8187559796261801	MONOCYTE_III_CCR2	condition	False
1732	GFER	0.08858117998743414	0.17150750846924773	2.9192399267462568	1	294.92599084542974	0.3041364074654436	MONOCYTE_III_CCR2	condition	False
1733	ARHGEF9	0.008587907349978148	0.030642934834140108	7.000058057334582	1	294.92599084542974	0.7134850314825583	MONOCYTE_III_CCR2	condition	False
1734	SSU72	0.7919361461238263	0.8555800153822571	0.06971530729649081	1	294.92599084542974	0.04262986617854693	MONOCYTE_III_CCR2	condition	False
1735	MAVS	2.427995382825004e-05	0.0003617719050613472	18.40147676375444	1	294.92599084542974	0.9260893425830906	MONOCYTE_III_CCR2	condition	False
1736	MORF4L2	0.017417338910328387	0.0516292274970044	5.718129346918295	1	294.92599084542974	-0.4253348760070663	MONOCYTE_III_CCR2	condition	False
1737	HIST1H1B	0.0383433648946971	0.09117855756461976	4.328450560126702	1	294.92599084542974	1.1750370289508778	MONOCYTE_III_CCR2	condition	False
1738	SMIM30	0.031804586490322403	0.07983779899413054	4.653134938202338	1	294.92599084542974	0.4636940703514914	MONOCYTE_III_CCR2	condition	False
1739	POLR2J3	0.013267305471599659	0.04232629189699076	6.207934758111144	1	294.92599084542974	1.0613550690154174	MONOCYTE_III_CCR2	condition	False
1740	CD7	0.8124899526552236	0.8719147841439228	0.05637184965115785	1	294.92599084542974	-0.1084000797474726	MONOCYTE_III_CCR2	condition	False
1741	SLC2A3	0.023822733325473126	0.06454711852545256	5.160778906556926	1	294.92599084542974	-0.6729841522290825	MONOCYTE_III_CCR2	condition	False
1742	AP3M1	0.003130719550420932	0.014732449426484119	8.875378344567066	1	294.92599084542974	0.5937895883979892	MONOCYTE_III_CCR2	condition	False
1743	FADS2	0.053378057164553815	0.11858082015921867	3.762162569626177	1	294.92599084542974	1.1324421674697285	MONOCYTE_III_CCR2	condition	False
1744	MIEN1	0.5103829192148979	0.6277558457405791	0.4343365608157535	1	294.92599084542974	0.08493731102651315	MONOCYTE_III_CCR2	condition	False
1745	BRMS1	0.19553437713269214	0.3061771511888874	1.6830437699741416	1	294.92599084542974	0.18879331623572967	MONOCYTE_III_CCR2	condition	False
1746	MKKS	0.7690910958980471	0.8405755023065011	0.08633867549921294	1	294.92599084542974	-0.08579378131651283	MONOCYTE_III_CCR2	condition	False
1747	SYNE1	0.8459948133159823	0.8932239867191033	0.03779221187101257	1	294.92599084542974	-0.0841818285180821	MONOCYTE_III_CCR2	condition	False
1748	NUDT1	0.0073899704901770145	0.027650331670361912	7.276104568472435	1	294.92599084542974	0.3776165578808868	MONOCYTE_III_CCR2	condition	False
1749	GEMIN7	0.014943275170043228	0.04602343696334056	5.9932593718612965	1	294.92599084542974	0.5225494927711289	MONOCYTE_III_CCR2	condition	False
1750	KLF13	2.0878748589420258e-08	9.7972542909223e-07	33.20354674509896	1	294.92599084542974	0.9255429220270182	MONOCYTE_III_CCR2	condition	False
1751	CCAR2	0.0014184243910622732	0.008245916710417273	10.377307967908804	1	294.92599084542974	0.8504019308545483	MONOCYTE_III_CCR2	condition	False
1752	SLC29A1	0.6424084349547812	0.7412061135386411	0.21605101578405025	1	294.92599084542974	0.13273476401828455	MONOCYTE_III_CCR2	condition	False
1753	PMM1	0.07667538283257219	0.15440621627903406	3.1560807412706335	1	294.92599084542974	0.3855880821047457	MONOCYTE_III_CCR2	condition	False
1754	PSMD13	0.0002146322399657275	0.0019354813652216075	14.045807821947506	1	294.92599084542974	0.5314458281340152	MONOCYTE_III_CCR2	condition	False
1755	RPS26	0.2329704397887549	0.3498777075813004	1.4284947186047607	1	294.92599084542974	0.16776739018447442	MONOCYTE_III_CCR2	condition	False
1756	NHLRC3	0.003111788228945421	0.014698988272340474	8.886790042205273	1	294.92599084542974	0.6248802389363088	MONOCYTE_III_CCR2	condition	False
1757	UBA3	0.17349191514795473	0.28054251818788256	1.8615002651806483	1	294.92599084542974	0.20907903933395586	MONOCYTE_III_CCR2	condition	False
1758	AC016831.1	0.0008517071969440357	0.005544864098574258	11.357055469361672	1	294.92599084542974	-2.267361552024333	MONOCYTE_III_CCR2	condition	False
1759	TSPAN13	0.030055192236124437	0.07674256990887215	4.7519839427176	1	294.92599084542974	-1.3004347441938702	MONOCYTE_III_CCR2	condition	False
1760	NFE2	0.0062659983951280866	0.02450241825264709	7.580607522225263	1	294.92599084542974	0.8268283968875044	MONOCYTE_III_CCR2	condition	False
1761	NKIRAS2	0.6298453212450804	0.7318034636470521	0.2327564539688036	1	294.92599084542974	0.09020253607720788	MONOCYTE_III_CCR2	condition	False
1762	STAM2	0.4749849623432512	0.5966098996705382	0.5116647569708578	1	294.92599084542974	-0.10171997816415664	MONOCYTE_III_CCR2	condition	False
1763	ERRFI1	0.0003553575164307814	0.0028326094338569016	13.055706818408293	1	294.92599084542974	-2.9445358517853006	MONOCYTE_III_CCR2	condition	False
1764	CARS2	0.24174362002293026	0.3593642456646907	1.3759213349702004	1	294.92599084542974	-0.2598435447930794	MONOCYTE_III_CCR2	condition	False
1765	IPMK	0.26079247463380306	0.3810757252727781	1.2694142746290868	1	294.92599084542974	-0.23786032396406795	MONOCYTE_III_CCR2	condition	False
1766	NUAK2	0.7302813749821068	0.8117138679689383	0.11907912794196444	1	294.92599084542974	-0.11083262253380828	MONOCYTE_III_CCR2	condition	False
1767	GNB2	0.3717456559095713	0.4971935715230459	0.8002581691923166	1	294.92599084542974	0.1555405651104909	MONOCYTE_III_CCR2	condition	False
1768	ARMC6	8.546419076701851e-05	0.0009595911622463883	15.871827472009272	1	294.92599084542974	1.3948291262292785	MONOCYTE_III_CCR2	condition	False
1769	IPO5	0.002009849654063283	0.010623796152296248	9.713183884262273	1	294.92599084542974	0.6635265950470239	MONOCYTE_III_CCR2	condition	False
1770	TFAP4	0.08899659063456278	0.1719824755589736	2.9116122841434646	1	294.92599084542974	0.8148553697222966	MONOCYTE_III_CCR2	condition	False
1771	MIR155HG	0.02164603439853916	0.0603178571979461	5.330550202896236	1	294.92599084542974	-2.7190629696448214	MONOCYTE_III_CCR2	condition	False
1772	EPC1	0.8186974282760673	0.8766848241647273	0.05263595080050131	1	294.92599084542974	-0.03597390425706739	MONOCYTE_III_CCR2	condition	False
1773	DHDH	0.00573297468443688	0.02296944335980129	7.745253300638727	1	294.92599084542974	-2.981802689663873	MONOCYTE_III_CCR2	condition	False
1774	SLC9A3R1	0.08087339789694782	0.16090571245576735	3.0682783078002025	1	294.92599084542974	0.3882859479780319	MONOCYTE_III_CCR2	condition	False
1775	CENPX	0.0017402307072138243	0.009684721145462587	9.987123693891107	1	294.92599084542974	0.6048396688419511	MONOCYTE_III_CCR2	condition	False
1776	FLII	0.20403721830309787	0.3152697080024364	1.6204094368143125	1	294.92599084542974	0.2155886017567866	MONOCYTE_III_CCR2	condition	False
1777	CDC27	0.464196963176336	0.5867638360455134	0.537153383738354	1	294.92599084542974	-0.1142367660310514	MONOCYTE_III_CCR2	condition	False
1778	DHX8	4.968746075443731e-06	0.00010064309015054524	21.641672748634857	1	294.92599084542974	0.7284262263566564	MONOCYTE_III_CCR2	condition	False
1779	CXXC5	0.972942898901437	0.981825518185382	0.001152354373343511	1	294.92599084542974	-0.007554189439186361	MONOCYTE_III_CCR2	condition	False
1780	GABPB1-AS1	0.4397448015083783	0.5652786263041621	0.5985675045612163	1	294.92599084542974	0.2151557930344332	MONOCYTE_III_CCR2	condition	False
1781	SOAT1	0.08586430492878454	0.16774903877288858	2.9701069958914648	1	294.92599084542974	0.32515313555714725	MONOCYTE_III_CCR2	condition	False
1782	SWSAP1	0.0010195230847945482	0.0063547717089825605	11.010580576508117	1	294.92599084542974	0.7837434576213406	MONOCYTE_III_CCR2	condition	False
1783	GNL1	0.8175881766413812	0.8762515816880478	0.053293637022015485	1	294.92599084542974	0.049634602063756535	MONOCYTE_III_CCR2	condition	False
1784	AFF1	0.5146700787378211	0.6319350707583121	0.4255877566302708	1	294.92599084542974	0.12220800567951325	MONOCYTE_III_CCR2	condition	False
1785	TKFC	0.009463162940294895	0.03296217664588896	6.8223735093355975	1	294.92599084542974	0.6496452771228273	MONOCYTE_III_CCR2	condition	False
1786	AFG3L2	0.02580527006145841	0.06838327825556426	5.0196782400811495	1	294.92599084542974	0.6575486412493977	MONOCYTE_III_CCR2	condition	False
1787	PEX26	0.0036633836514285358	0.016535091000186512	8.580296990466843	1	294.92599084542974	0.6483765946057025	MONOCYTE_III_CCR2	condition	False
1788	TSC22D2	0.00015432727492014598	0.0015260911838027949	14.697344026567512	1	294.92599084542974	-0.7779030311104543	MONOCYTE_III_CCR2	condition	False
1789	CPEB4	0.02880564047083401	0.07439213691688909	4.8263549516715045	1	294.92599084542974	-0.4745810578715223	MONOCYTE_III_CCR2	condition	False
1790	CIITA	0.2524104462007876	0.3711172212245691	1.315057785887754	1	294.92599084542974	0.4798374759469258	MONOCYTE_III_CCR2	condition	False
1791	COX20	0.0002027650586339151	0.0018642391897321512	14.157945845707461	1	294.92599084542974	0.3981734667273773	MONOCYTE_III_CCR2	condition	False
1792	GPI	0.9858407404907265	0.9911812214677947	0.00031548815710340266	1	294.92599084542974	0.004101157564692488	MONOCYTE_III_CCR2	condition	False
1793	PPP2R5A	0.00036107495314297386	0.002860728838127458	13.024482224431395	1	294.92599084542974	0.6396745274212756	MONOCYTE_III_CCR2	condition	False
1794	FN3K	0.6220226572887572	0.7238981509953856	0.2435478000843709	1	294.92599084542974	-0.4131263289648128	MONOCYTE_III_CCR2	condition	False
1795	EPG5	0.00030990099651050193	0.002547847201063201	13.323769327671581	1	294.92599084542974	0.7175658910372473	MONOCYTE_III_CCR2	condition	False
1796	REXO4	0.008561544006233414	0.030592758539515087	7.005695406626708	1	294.92599084542974	0.7016579977663351	MONOCYTE_III_CCR2	condition	False
1797	WDR37	0.0044048161095331575	0.019035234864307488	8.23552707731303	1	294.92599084542974	0.6920385738878316	MONOCYTE_III_CCR2	condition	False
1798	IER5L	0.6538496673817379	0.7495987357873014	0.201491014082826	1	294.92599084542974	0.16808166651897646	MONOCYTE_III_CCR2	condition	False
1799	GALNT7	0.00487533914077317	0.020412404786368483	8.046332303781035	1	294.92599084542974	0.7145928906004787	MONOCYTE_III_CCR2	condition	False
1800	MAP3K3	0.3749221392837554	0.49971694273916	0.7896765439541995	1	294.92599084542974	0.1780525203559927	MONOCYTE_III_CCR2	condition	False
1801	G3BP1	0.00036761578851530097	0.002902414177896996	12.989370418532	1	294.92599084542974	0.6017796632266563	MONOCYTE_III_CCR2	condition	False
1802	IFT20	0.5362808120294185	0.6494912975491423	0.3833743919402898	1	294.92599084542974	-0.09077837895352156	MONOCYTE_III_CCR2	condition	False
1803	DGKE	0.00020987084458176875	0.0019119003314097395	14.090026485403595	1	294.92599084542974	-1.395153000409055	MONOCYTE_III_CCR2	condition	False
1804	ZNF24	0.2280161270221142	0.3447271172668681	1.4592570478769615	1	294.92599084542974	0.18286849546735	MONOCYTE_III_CCR2	condition	False
1805	PTCD3	0.0003163599388758988	0.0025838659047105425	13.283335386311778	1	294.92599084542974	0.8554144183433201	MONOCYTE_III_CCR2	condition	False
1806	MXD1	1.605317637380589e-06	3.914142121730907e-05	23.98150456730966	1	294.92599084542974	-1.1051011219939149	MONOCYTE_III_CCR2	condition	False
1807	BCO2	0.057878559831244875	0.12555638444224074	3.6253530502633633	1	294.92599084542974	-1.332170350912424	MONOCYTE_III_CCR2	condition	False
1808	PPP1R12C	0.0012987855872980385	0.007690666084786242	10.545923606196338	1	294.92599084542974	0.6561354084871667	MONOCYTE_III_CCR2	condition	False
1809	DHX16	0.18593776013819452	0.2950093840278723	1.7576987473017718	1	294.92599084542974	0.292745264502472	MONOCYTE_III_CCR2	condition	False
1810	KYAT3	0.283358458028363	0.4045421843378523	1.1551197343884412	1	294.92599084542974	0.21812036960205444	MONOCYTE_III_CCR2	condition	False
1811	TYMP	0.629147067043853	0.7311629699710572	0.2337074149177443	1	294.92599084542974	-0.12678053581055174	MONOCYTE_III_CCR2	condition	False
1812	TSC22D3	0.023690566253037202	0.06439173581563228	5.1706172596791244	1	294.92599084542974	-0.5887066139502832	MONOCYTE_III_CCR2	condition	False
1813	IARS	0.00243645670914045	0.012253726664574922	9.348358380924564	1	294.92599084542974	0.7563313838501983	MONOCYTE_III_CCR2	condition	False
1814	ZNF592	0.034486977170984146	0.08451007366537709	4.51214074858442	1	294.92599084542974	0.4072047467036677	MONOCYTE_III_CCR2	condition	False
1815	COG5	0.001796908489380419	0.009843417209447362	9.926103446513324	1	294.92599084542974	0.7390874994783233	MONOCYTE_III_CCR2	condition	False
1816	CABIN1	0.41265543866708587	0.5378654563000415	0.673042463739678	1	294.92599084542974	0.19141746541038085	MONOCYTE_III_CCR2	condition	False
1817	SUSD6	0.7281236268462151	0.8100395705508999	0.12107135389180505	1	294.92599084542974	0.06274165890679917	MONOCYTE_III_CCR2	condition	False
1818	DAPK1	0.7447987145056347	0.8230797617274995	0.10615253705784948	1	294.92599084542974	0.12872484148816365	MONOCYTE_III_CCR2	condition	False
1819	TBL3	0.00026684897544967343	0.0022884600067011648	13.617315404894102	1	294.92599084542974	1.1107603945476632	MONOCYTE_III_CCR2	condition	False
1820	METTL21A	0.004763660254501821	0.02009197900366232	8.089489160560905	1	294.92599084542974	-0.5039733883412261	MONOCYTE_III_CCR2	condition	False
1821	LMTK2	0.6529089580270088	0.7492038277787549	0.20266506509011434	1	294.92599084542974	0.13297179934285794	MONOCYTE_III_CCR2	condition	False
1822	STK24	0.441898119910741	0.5667873255379128	0.5929470178870262	1	294.92599084542974	-0.09846453933410594	MONOCYTE_III_CCR2	condition	False
1823	ARPC4-TTLL3	0.5552127609488172	0.6646518105798837	0.3488577701358575	1	294.92599084542974	0.6274856408963213	MONOCYTE_III_CCR2	condition	False
1824	SMARCE1	0.00029026271683277435	0.0024553856352486736	13.452175551518021	1	294.92599084542974	0.771448946746318	MONOCYTE_III_CCR2	condition	False
1825	AGO3	0.17152022360861507	0.2783496222607672	1.8787351735483293	1	294.92599084542974	0.26499018069679464	MONOCYTE_III_CCR2	condition	False
1826	JDP2	0.9561105555220716	0.9697581368610898	0.0030340095031799307	1	294.92599084542974	-0.024847438911314714	MONOCYTE_III_CCR2	condition	False
1827	ETFDH	0.08737706776980814	0.16990364936943927	2.9415715500855297	1	294.92599084542974	0.3024308509240493	MONOCYTE_III_CCR2	condition	False
1828	PSMC1	4.904137390261173e-07	1.4433833952165134e-05	26.46458509548069	1	294.92599084542974	0.7311475465024845	MONOCYTE_III_CCR2	condition	False
1829	TBC1D17	0.2307724909433977	0.3478370818037759	1.4420435594301833	1	294.92599084542974	-0.24837921813241576	MONOCYTE_III_CCR2	condition	False
1830	GTF2F2	0.0007155452490949232	0.004917542604519413	11.693662502800453	1	294.92599084542974	0.5331016522905905	MONOCYTE_III_CCR2	condition	False
1831	MCCC1	0.005337764561067193	0.02179806315824977	7.8778120741283555	1	294.92599084542974	0.7048588556866414	MONOCYTE_III_CCR2	condition	False
1832	AP000692.2	0.9567915624026714	0.9702510155740852	0.0029404941259039553	1	294.92599084542974	0.019911804872495963	MONOCYTE_III_CCR2	condition	False
1833	BTBD1	0.5651293046255155	0.6739278737011062	0.33164827171681377	1	294.92599084542974	0.11002842107995156	MONOCYTE_III_CCR2	condition	False
1834	DPF2	0.058364938758872324	0.126259833530612	3.611251876042864	1	294.92599084542974	0.31211542385688723	MONOCYTE_III_CCR2	condition	False
1835	HEMGN	0.9116027367104128	0.9395590576870272	0.012345981255486345	1	294.92599084542974	-0.2852704309585331	MONOCYTE_III_CCR2	condition	False
1836	ZMYM3	0.4958180581248778	0.614858893321651	0.4650292489769483	1	294.92599084542974	0.2039092270912848	MONOCYTE_III_CCR2	condition	False
1837	LLPH	0.06414891924709652	0.13514473711777136	3.4525935909088536	1	294.92599084542974	0.4853961815237563	MONOCYTE_III_CCR2	condition	False
1838	DLC1	0.008830854587847171	0.031380756571028116	6.948931281101558	1	294.92599084542974	-3.9545660858178993	MONOCYTE_III_CCR2	condition	False
1839	BLOC1S6	0.4756073557962881	0.5972376718275769	0.5102228427987737	1	294.92599084542974	0.11475015838019895	MONOCYTE_III_CCR2	condition	False
1840	TBC1D12	0.7018073204570168	0.7910241586116478	0.1468838606763832	1	294.92599084542974	-0.11625607615448022	MONOCYTE_III_CCR2	condition	False
1841	GCHFR	0.015215765092720174	0.04657428650534778	5.960727347517414	1	294.92599084542974	0.5978778645570677	MONOCYTE_III_CCR2	condition	False
1842	A2M	0.022725562271402287	0.062485874371451075	5.244233646669073	1	294.92599084542974	-3.0218627107192746	MONOCYTE_III_CCR2	condition	False
1843	COQ4	0.09477190193538752	0.18012817738884887	2.8094207637387902	1	294.92599084542974	0.3788849079769452	MONOCYTE_III_CCR2	condition	False
1844	RRP1B	0.01414226478094363	0.044304280389077	6.092571473727977	1	294.92599084542974	0.6636221552118138	MONOCYTE_III_CCR2	condition	False
1845	EVL	0.30264389907481537	0.4256010048058048	1.0662328613751224	1	294.92599084542974	0.22580624175948866	MONOCYTE_III_CCR2	condition	False
1846	DCTN5	0.0012936294476090528	0.007678416315521991	10.553541927732198	1	294.92599084542974	0.6295923891608457	MONOCYTE_III_CCR2	condition	False
1847	HACD3	0.1028418691102938	0.19108534066290675	2.6775026292273885	1	294.92599084542974	0.4156241390017055	MONOCYTE_III_CCR2	condition	False
1848	TCP1	5.438741738326352e-05	0.0006718294152756821	16.775977747662	1	294.92599084542974	-0.7523549413198974	MONOCYTE_III_CCR2	condition	False
1849	TMEM44-AS1	0.7909440605034872	0.8548795647423609	0.07039763395849823	1	294.92599084542974	0.11510507039404158	MONOCYTE_III_CCR2	condition	False
1850	GGH	0.2730269143051754	0.39386191176158425	1.2059726837125622	1	294.92599084542974	0.438872369398039	MONOCYTE_III_CCR2	condition	False
1851	U2AF2	0.003353200370294946	0.015457663245456034	8.746319020606101	1	294.92599084542974	0.5567726461847261	MONOCYTE_III_CCR2	condition	False
1852	ATXN2L	0.5571360516167396	0.6667937249137783	0.34547426198974995	1	294.92599084542974	0.13349847260348865	MONOCYTE_III_CCR2	condition	False
1853	HBQ1	0.8861059257926559	0.9226482886524326	0.02055130671698196	1	294.92599084542974	0.3713740927586701	MONOCYTE_III_CCR2	condition	False
1854	LINC01506	0.36119117320650895	0.4860835756301882	0.8363453193785985	1	294.92599084542974	-0.24473915654131764	MONOCYTE_III_CCR2	condition	False
1855	SBF2	0.6529550851268402	0.7492038277787549	0.2026074005667314	1	294.92599084542974	0.08209623043411074	MONOCYTE_III_CCR2	condition	False
1856	ZNF724	0.8007639660204207	0.8623619663648542	0.0637997746173476	1	294.92599084542974	0.18045290209146628	MONOCYTE_III_CCR2	condition	False
1857	PIGT	0.0004204100273041276	0.0032171068858626627	12.727219381144565	1	294.92599084542974	0.5620859298150339	MONOCYTE_III_CCR2	condition	False
1858	GRSF1	0.1654126256798412	0.2713489650278667	1.9336080016531445	1	294.92599084542974	0.364816078163797	MONOCYTE_III_CCR2	condition	False
1859	RASGRP4	0.1980855993866516	0.30887654639705386	1.6639186236736696	1	294.92599084542974	0.4335225843433486	MONOCYTE_III_CCR2	condition	False
1860	CASS4	0.17893701981004229	0.2871073343661775	1.8150563979547336	1	294.92599084542974	-0.5628115021803788	MONOCYTE_III_CCR2	condition	False
1861	EPAS1	0.0922589132770538	0.1763627342967201	2.853027426261192	1	294.92599084542974	-2.3821971534752793	MONOCYTE_III_CCR2	condition	False
1862	SEMA4A	0.15435629314399069	0.2572949738935019	2.0391206410332066	1	294.92599084542974	0.5100636087405763	MONOCYTE_III_CCR2	condition	False
1863	IFIT2	0.6303273301037307	0.7320609070250697	0.2321013947868958	1	294.92599084542974	-0.4334416365174196	MONOCYTE_III_CCR2	condition	False
1864	SLF2	0.0002153646604914868	0.0019371136008764105	14.039094283588026	1	294.92599084542974	0.9231378523067466	MONOCYTE_III_CCR2	condition	False
1865	UTP18	0.002342540271613137	0.011917212963170077	9.422744549141491	1	294.92599084542974	0.6347676065783119	MONOCYTE_III_CCR2	condition	False
1866	UBA1	0.07495101064237981	0.15153624613950706	3.1936640933133456	1	294.92599084542974	0.3023361682031741	MONOCYTE_III_CCR2	condition	False
1867	TST	0.03516254668277617	0.08562558326255397	4.478446174627068	1	294.92599084542974	0.6823401852177793	MONOCYTE_III_CCR2	condition	False
1868	SGF29	0.13013688449657615	0.2253833090132207	2.303706153109901	1	294.92599084542974	0.2853033846615526	MONOCYTE_III_CCR2	condition	False
1869	TFG	0.9013602654543322	0.9319609935743488	0.015388378399440931	1	294.92599084542974	0.021289582462789676	MONOCYTE_III_CCR2	condition	False
1870	KRT23	8.897537255627913e-06	0.00016034909532425086	20.44544762622712	1	294.92599084542974	-2.2737273504976354	MONOCYTE_III_CCR2	condition	False
1871	ATG4D	0.012606955783937706	0.04069240627469575	6.3003384143471575	1	294.92599084542974	0.6933839742782525	MONOCYTE_III_CCR2	condition	False
1872	DPM1	0.14109086871985838	0.2390279226882069	2.1776947029505305	1	294.92599084542974	0.29233346232865937	MONOCYTE_III_CCR2	condition	False
1873	TRIP11	0.001521631788409575	0.008689548238288434	10.243106301694182	1	294.92599084542974	0.6056309849303722	MONOCYTE_III_CCR2	condition	False
1874	NQO2	0.7152189005905212	0.8012384710669487	0.1333759160421594	1	294.92599084542974	0.05028329249498817	MONOCYTE_III_CCR2	condition	False
1875	MAST3	0.08833463064261281	0.17116340195417068	2.9237854402152528	1	294.92599084542974	-0.3618033512132893	MONOCYTE_III_CCR2	condition	False
1876	HMBS	0.00867570722046482	0.030867645003284712	6.9814112119398715	1	294.92599084542974	0.932970012854687	MONOCYTE_III_CCR2	condition	False
1877	RRM2	0.2149334631002965	0.3285430379412645	1.5445197192808426	1	294.92599084542974	0.8205272832859223	MONOCYTE_III_CCR2	condition	False
1878	ANTXR2	0.21752282952894805	0.3313808741430283	1.5271582983449354	1	294.92599084542974	0.3395800996621157	MONOCYTE_III_CCR2	condition	False
1879	CCDC66	0.22201782265354925	0.33719592362710044	1.4975997229782743	1	294.92599084542974	0.2511018941806579	MONOCYTE_III_CCR2	condition	False
1880	MRPS16	9.92272276118254e-05	0.0010823601538184641	15.574240004019035	1	294.92599084542974	0.5649682238931021	MONOCYTE_III_CCR2	condition	False
1881	BRCC3	0.0005025984207852821	0.003703591918497768	12.379224619461697	1	294.92599084542974	0.8354932932277274	MONOCYTE_III_CCR2	condition	False
1882	NDUFAF3	0.3157960082559889	0.4400167232819465	1.009710099803413	1	294.92599084542974	0.12168590488150582	MONOCYTE_III_CCR2	condition	False
1883	ZMAT5	0.005031635282618104	0.02082142587000204	7.987605308836128	1	294.92599084542974	0.5155273447922122	MONOCYTE_III_CCR2	condition	False
1884	MPIG6B	0.9309397227583228	0.9529726653632224	0.007523241845781434	1	294.92599084542974	0.1435687682998915	MONOCYTE_III_CCR2	condition	False
1885	TIMD4	0.2484843434090772	0.3669055204810935	1.3370858116159998	1	294.92599084542974	-2.601488697700542	MONOCYTE_III_CCR2	condition	False
1886	PPM1G	3.020737851728166e-06	6.705342643441538e-05	22.66910401983	1	294.92599084542974	0.7114258043571292	MONOCYTE_III_CCR2	condition	False
1887	YEATS4	0.026495932512741863	0.06965419789129604	4.9731669503249565	1	294.92599084542974	0.4573969280855461	MONOCYTE_III_CCR2	condition	False
1888	MAP2K6	0.12636971945034015	0.22116924157142573	2.349816575227503	1	294.92599084542974	0.3753377238777522	MONOCYTE_III_CCR2	condition	False
1889	GTF3C2	0.05980272969823011	0.1284364324347999	3.5702900248091964	1	294.92599084542974	0.5176216310584355	MONOCYTE_III_CCR2	condition	False
1890	SQSTM1	0.057526341114444074	0.1251688629498009	3.6356438574742262	1	294.92599084542974	-0.36068901800242	MONOCYTE_III_CCR2	condition	False
1891	ENOSF1	0.6962059511413317	0.7859574219194243	0.1527471547486104	1	294.92599084542974	0.1095720003792871	MONOCYTE_III_CCR2	condition	False
1892	PAFAH1B1	0.01722238619176255	0.05129589755558498	5.738290295765102	1	294.92599084542974	0.27677705268225616	MONOCYTE_III_CCR2	condition	False
1893	PXYLP1	0.0003346792991750064	0.002706162748767397	13.173055274954145	1	294.92599084542974	1.4426481019836788	MONOCYTE_III_CCR2	condition	False
1894	EMC1	0.003891662689188558	0.017345098759878032	8.467055904044656	1	294.92599084542974	0.6929833401701144	MONOCYTE_III_CCR2	condition	False
1895	MKRN1	0.6107536007884267	0.7144610560493024	0.2596327816221453	1	294.92599084542974	0.0552931194858873	MONOCYTE_III_CCR2	condition	False
1896	ZADH2	0.11155113705640778	0.20265761844339567	2.5473388551575717	1	294.92599084542974	0.4792310650426538	MONOCYTE_III_CCR2	condition	False
1897	CSNK1D	0.024148774079908668	0.06513882986630462	5.1367502933375455	1	294.92599084542974	0.4190976487132166	MONOCYTE_III_CCR2	condition	False
1898	MYLK	0.3682542568694607	0.4939850791986778	0.8120360232068354	1	294.92599084542974	1.1254763563529675	MONOCYTE_III_CCR2	condition	False
1899	ATP6V1A	0.030598001206401076	0.07761063641032072	4.7206806954764415	1	294.92599084542974	0.2653069228414961	MONOCYTE_III_CCR2	condition	False
1900	USP5	1.8880327662522256e-05	0.00030196382570220483	18.911514950606442	1	294.92599084542974	1.0715124962151572	MONOCYTE_III_CCR2	condition	False
1901	UBE4A	0.17490423547043665	0.2818184863070786	1.849293466150414	1	294.92599084542974	0.21928156748277491	MONOCYTE_III_CCR2	condition	False
1902	RNF149	2.232583549900666e-06	5.213554261599021e-05	23.295759700519643	1	294.92599084542974	-1.075961661618268	MONOCYTE_III_CCR2	condition	False
1903	DPH1	0.5030429104695874	0.6209369329893051	0.4496142866535193	1	294.92599084542974	0.5320383901875525	MONOCYTE_III_CCR2	condition	False
1904	GSE1	0.0247668290273758	0.06651739070311405	5.0921159326908745	1	294.92599084542974	0.4973653838222477	MONOCYTE_III_CCR2	condition	False
1905	ID2	0.32579204966975817	0.4498860785833918	0.9687773612720068	1	294.92599084542974	-0.1828304166764997	MONOCYTE_III_CCR2	condition	False
1906	ACTA2	0.18888152748222245	0.2982529262528808	1.7343274203258852	1	294.92599084542974	0.9888541041639068	MONOCYTE_III_CCR2	condition	False
1907	FAM207A	0.0013928295674378124	0.008131378249337651	10.412129631605083	1	294.92599084542974	0.6416317222039299	MONOCYTE_III_CCR2	condition	False
1908	DCTN2	0.0018601520462411245	0.010089854174485666	9.860289350635265	1	294.92599084542974	0.4898285014862248	MONOCYTE_III_CCR2	condition	False
1909	C6orf226	0.021867482763858512	0.0608326953397272	5.312483430037845	1	294.92599084542974	0.3585914294944503	MONOCYTE_III_CCR2	condition	False
1910	STRIP2	0.00021101447896228407	0.0019188044211305324	14.079313516535144	1	294.92599084542974	-1.9863096237862168	MONOCYTE_III_CCR2	condition	False
1911	CYSTM1	0.4473635612798325	0.5721744288521179	0.5788697137356748	1	294.92599084542974	-0.1492501097782992	MONOCYTE_III_CCR2	condition	False
1912	SMARCA4	0.01154643475140085	0.03805961991614834	6.45974915678015	1	294.92599084542974	0.5180767156106171	MONOCYTE_III_CCR2	condition	False
1913	RPS29	0.05241178323580503	0.1169111904874442	3.793138382791784	1	294.92599084542974	0.3882871798027853	MONOCYTE_III_CCR2	condition	False
1914	LRR1	0.5368966444244188	0.6499352015665847	0.3822162695197017	1	294.92599084542974	0.1312379081778378	MONOCYTE_III_CCR2	condition	False
1915	THOC1	0.15070149024942026	0.2525570122980513	2.0759097527709507	1	294.92599084542974	0.3151385716838825	MONOCYTE_III_CCR2	condition	False
1916	ZNF280D	0.03129459138313363	0.07889472759235007	4.681351336362205	1	294.92599084542974	0.4755943160668322	MONOCYTE_III_CCR2	condition	False
1917	KDM2B	0.5810521392704986	0.6879679459013235	0.3052112971391296	1	294.92599084542974	0.13763196936793262	MONOCYTE_III_CCR2	condition	False
1918	COG4	0.00017313389684057805	0.001652913633176651	14.46987821162957	1	294.92599084542974	0.7191472626359812	MONOCYTE_III_CCR2	condition	False
1919	FRAT2	0.8648383890623027	0.9065766379759524	0.029024891151030456	1	294.92599084542974	-0.04578273535515684	MONOCYTE_III_CCR2	condition	False
1920	MED15	0.03694481549555256	0.08886049916580196	4.3927227619933165	1	294.92599084542974	0.3797292212467647	MONOCYTE_III_CCR2	condition	False
1921	TRNAU1AP	8.851634089146359e-07	2.354439997829625e-05	25.22462458774957	1	294.92599084542974	0.7572686367757588	MONOCYTE_III_CCR2	condition	False
1922	ADPRHL2	0.00039309221414227536	0.003050297462002617	12.858404651646898	1	294.92599084542974	0.7824320006424916	MONOCYTE_III_CCR2	condition	False
1923	WAC-AS1	0.017609935193402447	0.05198327457091025	5.698440768896095	1	294.92599084542974	0.6329192834754989	MONOCYTE_III_CCR2	condition	False
1924	MXI1	0.7874462311233705	0.8528199329474229	0.0728317601083946	1	294.92599084542974	-0.053711816592725774	MONOCYTE_III_CCR2	condition	False
1925	DDX20	0.09418059554478377	0.1792783322769822	2.8195667449509894	1	294.92599084542974	0.4160069823643551	MONOCYTE_III_CCR2	condition	False
1926	CYBA	0.2699700225974205	0.3903578175580144	1.221485937014413	1	294.92599084542974	0.3214214459086065	MONOCYTE_III_CCR2	condition	False
1927	BECN1	0.8733602813160682	0.9124331105368878	0.025449918067347	1	294.92599084542974	0.02645139941265821	MONOCYTE_III_CCR2	condition	False
1928	AVL9	0.08549630360696282	0.16716140492965134	2.9771313728348656	1	294.92599084542974	0.3608925260212652	MONOCYTE_III_CCR2	condition	False
1929	CAMP	0.02002228247821133	0.057170397845363465	5.469209090202999	1	294.92599084542974	1.7053241113612854	MONOCYTE_III_CCR2	condition	False
1930	FAM156B	0.2802843004850101	0.400958904403923	1.1700027920095972	1	294.92599084542974	0.8069252409716827	MONOCYTE_III_CCR2	condition	False
1931	THUMPD3	0.032922089333335444	0.08183631801299875	4.592932440586912	1	294.92599084542974	0.467024455713367	MONOCYTE_III_CCR2	condition	False
1932	XAF1	0.17414929444583144	0.281331143414604	1.8558042428466868	1	294.92599084542974	0.4208423779898752	MONOCYTE_III_CCR2	condition	False
1933	AGL	0.021897672354386187	0.06084861580486978	5.310035195035517	1	294.92599084542974	0.6418574395097375	MONOCYTE_III_CCR2	condition	False
1934	HDGFL3	0.4796863050987796	0.6001742288376802	0.5008487485737115	1	294.92599084542974	-0.4300282182550639	MONOCYTE_III_CCR2	condition	False
1935	ATF1	0.11708398090139395	0.20948357281863847	2.4703536868684637	1	294.92599084542974	0.2227341335938568	MONOCYTE_III_CCR2	condition	False
1936	PCSK7	0.02396234524435631	0.06477647024208058	5.1504480163897055	1	294.92599084542974	0.32067182257471005	MONOCYTE_III_CCR2	condition	False
1937	TRAPPC12	0.02150292600893415	0.05999467071444432	5.3423283277130995	1	294.92599084542974	0.5564933708131451	MONOCYTE_III_CCR2	condition	False
1938	RIPOR1	0.99739764490057	0.9979995746802326	1.0655916647429374e-05	1	294.92599084542974	0.0006818939180713503	MONOCYTE_III_CCR2	condition	False
1939	CBWD5	0.3050480283564357	0.4282554030609402	1.0556644744531922	1	294.92599084542974	0.2662647609770694	MONOCYTE_III_CCR2	condition	False
1940	HLA-DRB1	0.990881881934664	0.9942801050520512	0.00013082344401107518	1	294.92599084542974	0.004490921526033074	MONOCYTE_III_CCR2	condition	False
1941	ZC3H12C	0.09473790735149967	0.18012817738884887	2.8100021847941887	1	294.92599084542974	-1.3357162747583873	MONOCYTE_III_CCR2	condition	False
1942	AL512625.3	0.2996294748547373	0.4224367936302335	1.079638752315418	1	294.92599084542974	-0.6782995223574111	MONOCYTE_III_CCR2	condition	False
1943	LYPLAL1	0.25460714048118993	0.3736842480830447	1.3029164024993238	1	294.92599084542974	0.2491674902449539	MONOCYTE_III_CCR2	condition	False
1944	SLFN5	0.19012742892713466	0.2997444790756157	1.7245637969655483	1	294.92599084542974	0.39065908531542215	MONOCYTE_III_CCR2	condition	False
1945	RAB4A	0.010832881659115877	0.03638268289834056	6.5757599526462736	1	294.92599084542974	0.4368489583865275	MONOCYTE_III_CCR2	condition	False
1946	ATP10D	0.3905513875651024	0.5153505336259868	0.7394005714898436	1	294.92599084542974	0.25333625901110945	MONOCYTE_III_CCR2	condition	False
1947	P3H1	0.017784099868048117	0.052435158709941525	5.6808279155775265	1	294.92599084542974	0.5605991120616478	MONOCYTE_III_CCR2	condition	False
1948	HLA-DQB1	0.5278855043937785	0.6430816798566382	0.3994065094534313	1	294.92599084542974	-0.2609566522319226	MONOCYTE_III_CCR2	condition	False
1949	RANGRF	0.08195118153766386	0.16272462154424752	3.0465317330939903	1	294.92599084542974	0.4035469617761867	MONOCYTE_III_CCR2	condition	False
1950	GTF2H1	0.7027584757347731	0.7917374084495497	0.14590130544401192	1	294.92599084542974	0.0806016728361412	MONOCYTE_III_CCR2	condition	False
1951	MIF4GD	0.2422709817187567	0.3595035391017589	1.372835459048284	1	294.92599084542974	0.20957011350231666	MONOCYTE_III_CCR2	condition	False
1952	INTS14	0.0002000990642066079	0.0018534315556120442	14.184052781992744	1	294.92599084542974	1.2313207401115691	MONOCYTE_III_CCR2	condition	False
1953	CITED2	0.2452423984357048	0.3629383188988978	1.3556003801487917	1	294.92599084542974	-0.3935618612083493	MONOCYTE_III_CCR2	condition	False
1954	TAP1	0.9082956916784052	0.9371215039220884	0.013291209810870591	1	294.92599084542974	-0.028653115178603937	MONOCYTE_III_CCR2	condition	False
1955	JKAMP	0.6203635534874483	0.7224744357402407	0.2458756453384025	1	294.92599084542974	-0.07918750646336956	MONOCYTE_III_CCR2	condition	False
1956	AQR	0.0538097496185877	0.11922035394336535	3.7485162127225458	1	294.92599084542974	0.3634943357689937	MONOCYTE_III_CCR2	condition	False
1957	TFE3	0.8763307314802704	0.9145117361579412	0.024260396592086567	1	294.92599084542974	-0.03281468962597847	MONOCYTE_III_CCR2	condition	False
1958	CCR1	0.9865588473990964	0.9911842487994924	0.00028429581784866233	1	294.92599084542974	-0.005110818733694652	MONOCYTE_III_CCR2	condition	False
1959	RABEP1	0.9523194027056864	0.9674911578958504	0.0035814560604739134	1	294.92599084542974	0.013693441357288805	MONOCYTE_III_CCR2	condition	False
1960	PHF23	0.8266939439075709	0.8811070381452712	0.04802156684000993	1	294.92599084542974	0.05169718262741697	MONOCYTE_III_CCR2	condition	False
1961	WDR43	0.0007984244461096577	0.0053022205540045894	11.481773254937837	1	294.92599084542974	0.999738555853822	MONOCYTE_III_CCR2	condition	False
1962	DHX57	0.6753523278057507	0.766842145460787	0.17575482956127886	1	294.92599084542974	-0.09191320974583124	MONOCYTE_III_CCR2	condition	False
1963	CBFA2T3	0.6377904662151151	0.7381037177650029	0.22210318524091188	1	294.92599084542974	0.19510249516998468	MONOCYTE_III_CCR2	condition	False
1964	EI24	0.019533089524312038	0.056166679307431515	5.513286030671023	1	294.92599084542974	0.4914558469605058	MONOCYTE_III_CCR2	condition	False
1965	SCO1	0.0003138061414408243	0.0025672232689583226	13.299221533707561	1	294.92599084542974	0.8965737748358606	MONOCYTE_III_CCR2	condition	False
1966	COPS6	0.0009162333736739576	0.0058804449040700205	11.216236775322542	1	294.92599084542974	0.4160927810322973	MONOCYTE_III_CCR2	condition	False
1967	ARSD	0.048559282999026745	0.11018324111938098	3.9229794497671095	1	294.92599084542974	0.5847082914650953	MONOCYTE_III_CCR2	condition	False
1968	FAHD1	1.7769429642874946e-05	0.0002878994887415634	19.03469175618632	1	294.92599084542974	1.1165947484161591	MONOCYTE_III_CCR2	condition	False
1969	PITPNM1	0.03275133297181749	0.0815340992001102	4.601991377453452	1	294.92599084542974	0.4736791148995275	MONOCYTE_III_CCR2	condition	False
1970	APP	0.33050562628411073	0.4546280379251014	0.9500488859440628	1	294.92599084542974	0.3039283201704454	MONOCYTE_III_CCR2	condition	False
1971	F13A1	0.4766719989680202	0.5980247454322869	0.5077634760478864	1	294.92599084542974	-0.5465520836132536	MONOCYTE_III_CCR2	condition	False
1972	MRPL35	6.997371020166895e-05	0.0008326536711557447	16.27126113870795	1	294.92599084542974	0.6714733113222251	MONOCYTE_III_CCR2	condition	False
1973	NACC2	0.030345049834524775	0.07716578623564736	4.735195106682227	1	294.92599084542974	0.56994078945277	MONOCYTE_III_CCR2	condition	False
1974	SNAI3	0.04473853229994031	0.1033098698513942	4.063028863784333	1	294.92599084542974	0.7650209842406179	MONOCYTE_III_CCR2	condition	False
1975	CDC123	0.0001363434777461115	0.001381206636067533	14.942824361236665	1	294.92599084542974	0.7408870864548041	MONOCYTE_III_CCR2	condition	False
1976	CCZ1	0.034622742698750014	0.0846166209649823	4.5053139332585275	1	294.92599084542974	0.6128988769719614	MONOCYTE_III_CCR2	condition	False
1977	YWHAQ	0.059943475536542924	0.1286276304222453	3.5663369416570765	1	294.92599084542974	0.24073066611257665	MONOCYTE_III_CCR2	condition	False
1978	ZBED6	0.8917264575623886	0.9263674602997746	0.01856066321105332	1	294.92599084542974	0.10671697698450354	MONOCYTE_III_CCR2	condition	False
1979	GMCL1	0.2723845069145213	0.3932773693447979	1.2092146339078762	1	294.92599084542974	0.1963425533431256	MONOCYTE_III_CCR2	condition	False
1980	RSF1	0.0026712195057596176	0.013168132627996371	9.174521411262289	1	294.92599084542974	0.4219910228890372	MONOCYTE_III_CCR2	condition	False
1981	GDI1	0.8019089169280018	0.8629803013413849	0.06305298887149531	1	294.92599084542974	-0.048697927182299865	MONOCYTE_III_CCR2	condition	False
1982	C19orf48	4.425476085890836e-06	9.180696705746936e-05	21.880263918131828	1	294.92599084542974	1.4169570998579826	MONOCYTE_III_CCR2	condition	False
1983	COMMD9	0.0002787693734984276	0.002382472274538108	13.531480338617866	1	294.92599084542974	0.6241199274993123	MONOCYTE_III_CCR2	condition	False
1984	DAGLB	0.017484122511136055	0.051734696829500736	5.711276764372051	1	294.92599084542974	0.5257282436977075	MONOCYTE_III_CCR2	condition	False
1985	CCND2	0.14561145795320288	0.24510030181361456	2.128870376906763	1	294.92599084542974	0.4259333179428964	MONOCYTE_III_CCR2	condition	False
1986	SAT1	4.8884772483796285e-08	2.11437268116872e-06	31.369255664576183	1	294.92599084542974	-1.1626435672083133	MONOCYTE_III_CCR2	condition	False
1987	EFNB1	0.23564536658588264	0.3524053076963861	1.4122132900292197	1	294.92599084542974	-0.3976102253061596	MONOCYTE_III_CCR2	condition	False
1988	ISCA2	0.03144067631038859	0.07910264237120528	4.673219909264262	1	294.92599084542974	0.31620501609724233	MONOCYTE_III_CCR2	condition	False
1989	SBNO1	0.27743184677863464	0.3978617537042156	1.1839986464754328	1	294.92599084542974	0.17603113201555662	MONOCYTE_III_CCR2	condition	False
1990	MLEC	0.00012487817569281393	0.001293157198243593	15.117103353062427	1	294.92599084542974	0.8555554080076483	MONOCYTE_III_CCR2	condition	False
1991	PIP4P1	0.3596117784477925	0.4845445934628897	0.8418714995741428	1	294.92599084542974	0.17600957118190572	MONOCYTE_III_CCR2	condition	False
1992	CERS2	0.01735484187617507	0.05150536007881551	5.7245668366006734	1	294.92599084542974	0.444098263093009	MONOCYTE_III_CCR2	condition	False
1993	HMGXB3	0.03115162127665325	0.0786154746545516	4.689348026193227	1	294.92599084542974	0.4970415884433696	MONOCYTE_III_CCR2	condition	False
1994	NMB	0.21557945529619005	0.3292179534568981	1.5401650941519456	1	294.92599084542974	-0.6386821594713336	MONOCYTE_III_CCR2	condition	False
1995	MRC1	0.012488130228494465	0.040492802970359495	6.317496011997397	1	294.92599084542974	-3.2089255447706466	MONOCYTE_III_CCR2	condition	False
1996	C17orf107	2.638942829445489e-05	0.00038341653972806164	18.232857181680398	1	294.92599084542974	-3.34421381088861	MONOCYTE_III_CCR2	condition	False
1997	MED6	0.474312905768221	0.5959162397805332	0.5132251850924103	1	294.92599084542974	0.20774202276594667	MONOCYTE_III_CCR2	condition	False
1998	GBP4	0.04163176073380307	0.0973103279557972	4.186582685189853	1	294.92599084542974	-1.3920069308683132	MONOCYTE_III_CCR2	condition	False
[truncated: 12,923 more rows]
