# Supplementary material for: Mapping the developing human immune system across organs
Source: Science. Author manuscript; Available in PMC 2022 Jun 7. (PMC7612819; doi:10.1126/science.abo0510)
Supplement: Table S4 [file EMS144959-supplement-Table_S4.csv]

	name	pval	adj_pval	f_statistic	df1	df2	lfc	test_celltype	celltype_type	significant
0	RPS4Y1	0.661788951104477	0.8188118413402901	0.19159791732442186	1	475.02645191601835	-0.08678114998630068	CD4+T	condition	False
1	MT-ATP8	0.3466460993186884	0.5751122474615399	0.8874573794858844	1	475.02645191601835	-0.6791951360846724	CD4+T	condition	False
2	XIST	0.007672210101988814	0.04454039214381191	7.169476228166848	1	475.02645191601835	0.7586353263889286	CD4+T	condition	False
3	XCL1	0.030391711256990944	0.11938877238787945	4.71517734360279	1	475.02645191601835	-2.4829798954467406	CD4+T	condition	False
4	ATP6V0C	0.7620425666369409	0.8871989773095923	0.09179303983256556	1	475.02645191601835	0.29165083110514617	CD4+T	condition	False
5	TRDC	0.5181732315711077	0.7218287865325655	0.4181513666521102	1	475.02645191601835	-0.3782907186334265	CD4+T	condition	False
6	TRBV5-1	0.8262930631692131	0.9175843344592862	0.0482151105001342	1	475.02645191601835	-0.22261714571049485	CD4+T	condition	False
7	NKG7	1.9481547400920157e-06	6.247347921628411e-05	23.218878754609328	1	475.02645191601835	-2.397074153778902	CD4+T	condition	True
8	HSPA6	0.7759195729754633	0.8927715076900986	0.08111246683801777	1	475.02645191601835	0.14105210249221306	CD4+T	condition	False
9	EIF1AY	0.5693892666256146	0.7567001834799301	0.3241568881391364	1	475.02645191601835	-0.1531031935874839	CD4+T	condition	False
10	EIF3CL	3.3087014548750263e-06	9.748261661425545e-05	22.15236356857853	1	475.02645191601835	-5.314217595877519	CD4+T	condition	True
11	NME2	0.7033554556492583	0.8495048982655915	0.14517962890413333	1	475.02645191601835	-0.22499843271112324	CD4+T	condition	False
12	CD8A	1.060410712038101e-05	0.00025374497952018315	19.822166000631817	1	475.02645191601835	1.939075424711094	CD4+T	condition	False
13	SNHG25	0.7273061780394781	0.8672490216357646	0.12174311588105907	1	475.02645191601835	0.21176080091846772	CD4+T	condition	False
14	HIST2H2AA4	3.1615961730347074e-05	0.0006158580313919674	17.65652260517689	1	475.02645191601835	-3.9942282526672943	CD4+T	condition	True
15	CTSW	6.741893492689619e-05	0.001119059363540101	16.167668888258937	1	475.02645191601835	-2.1647324850629794	CD4+T	condition	True
16	DDX3Y	0.565602719862982	0.7540303228037605	0.3305583097832332	1	475.02645191601835	0.180042807758977	CD4+T	condition	False
17	RPS10	0.8400601392550441	0.9241641765340204	0.04077456496833888	1	475.02645191601835	-0.10352170952603792	CD4+T	condition	False
18	IFITM3	0.01809343402939581	0.0808459222886937	5.626013415626926	1	475.02645191601835	-1.220814986466516	CD4+T	condition	False
19	HBG2	0.0012646571205275762	0.011598431257134228	10.519115339940504	1	475.02645191601835	-6.635028307157108	CD4+T	condition	True
20	PSMA2	0.6262784135667627	0.7989922710564871	0.23745045562940634	1	475.02645191601835	0.2669913874946223	CD4+T	condition	False
21	U2AF1	1.3259306632619384e-05	0.00030050178589503736	19.377545546950678	1	475.02645191601835	-3.441197299406375	CD4+T	condition	True
22	CTSL	9.799107686885896e-25	1.5397664545326706e-21	118.1897992101235	1	475.02645191601835	4.0128531466746225	CD4+T	condition	True
23	U2AF1L5	7.24139415718405e-06	0.00018552136987481308	20.582962885910593	1	475.02645191601835	-3.719215740731157	CD4+T	condition	True
24	TRGC1	0.9045131970429288	0.9537492299146432	0.014406271362672687	1	475.02645191601835	-0.052701724603815336	CD4+T	condition	False
25	TYROBP	1.9180908869103674e-07	1.0046533823217193e-05	27.932787065108837	1	475.02645191601835	-3.9651793480829083	CD4+T	condition	True
26	MTRNR2L12	0.01433853254116037	0.0683436222437108	6.040367265029649	1	475.02645191601835	1.2487656206705382	CD4+T	condition	True
27	CD8B	0.001259293814679942	0.011571756417936152	10.527145186216778	1	475.02645191601835	1.1318010690020128	CD4+T	condition	False
28	GABARAP	0.8327909028705482	0.9213274621290224	0.044622168864475835	1	475.02645191601835	0.098302378660239	CD4+T	condition	False
29	AL138963.3	0.4349139551687321	0.6565462944997243	0.6106992533836324	1	475.02645191601835	0.6032753248680197	CD4+T	condition	False
30	ZBTB16	0.1584082215939911	0.3593533958585534	1.9956306169458204	1	475.02645191601835	-0.6199710334952976	CD4+T	condition	False
31	CD4	0.6180151319901377	0.7923155929106377	0.2489942704853014	1	475.02645191601835	0.16478076060395294	CD4+T	condition	False
32	RHOB	0.9761304385959548	0.9891399156365716	0.000896181309624894	1	475.02645191601835	0.0142119407307706	CD4+T	condition	False
33	DUSP4	0.9477879449355746	0.9776525979050984	0.004292804921055425	1	475.02645191601835	-0.026987851072052708	CD4+T	condition	False
34	PLSCR3	0.14516605199411278	0.33869822212188244	2.1293171254136416	1	475.02645191601835	-0.9705972008185798	CD4+T	condition	False
35	KLRC2	0.6750813598007671	0.8288388854505202	0.17593319207587035	1	475.02645191601835	-0.8016604751472909	CD4+T	condition	False
36	MRPS24	0.917944429308413	0.9609571485142924	0.010625109636408177	1	475.02645191601835	0.06673188870091665	CD4+T	condition	False
37	ATF3	0.09579999473441372	0.2613432726724689	2.78516153913796	1	475.02645191601835	-0.931071836011242	CD4+T	condition	False
38	OVCA2	0.8592979945807431	0.9348343160938428	0.03145802909763813	1	475.02645191601835	-0.18643711755049566	CD4+T	condition	False
39	UBE2C	0.011995168026672479	0.06054092299543262	6.360428265328887	1	475.02645191601835	-3.86525221955611	CD4+T	condition	False
40	DUSP2	0.021426005937359625	0.09207127802070487	5.327019952473903	1	475.02645191601835	-1.2761703732617757	CD4+T	condition	False
41	NDUFB8	0.8556383571649218	0.9339153401138746	0.03313421394939543	1	475.02645191601835	0.08725110976917784	CD4+T	condition	False
42	PCLAF	0.2868647309324073	0.5143706130145942	1.13683017302749	1	475.02645191601835	-0.5937990809508632	CD4+T	condition	False
43	MT-ND4L	0.3270203063216012	0.5551219747929521	0.9626469731971752	1	475.02645191601835	-0.4395218317696377	CD4+T	condition	False
44	CHI3L2	5.166231373341548e-22	6.088403673483013e-19	102.87455369340469	1	475.02645191601835	2.2981408192796917	CD4+T	condition	True
45	UTY	0.6930609661214848	0.8421061517493578	0.15598132609424084	1	475.02645191601835	-0.16216409953627772	CD4+T	condition	False
46	MKI67	0.20408034662747526	0.4221302123746901	1.617375879073166	1	475.02645191601835	-0.8203156820562719	CD4+T	condition	False
47	BAG3	0.2830603222652103	0.5106568538684276	1.154952778993785	1	475.02645191601835	-0.5735916357979405	CD4+T	condition	False
48	AC004556.1	3.7619063602767543e-05	0.0007208791293636023	17.31378713258401	1	475.02645191601835	-3.5961874001650203	CD4+T	condition	True
49	RPS17	0.7755551693956861	0.8927715076900986	0.08138378951291947	1	475.02645191601835	-0.12804252519347165	CD4+T	condition	False
50	PHLDA1	0.04361799772585055	0.15424999345810916	4.093106383564395	1	475.02645191601835	-0.9524746416637954	CD4+T	condition	False
51	TNFRSF4	0.8321631014255331	0.9212342797102264	0.04496296099913405	1	475.02645191601835	-0.09498049054456917	CD4+T	condition	False
52	WBP1	0.8939002782632853	0.9520664057237068	0.01780678914989282	1	475.02645191601835	-0.08271129295864381	CD4+T	condition	False
53	LMNA	0.0022912459351722113	0.017941749731564458	9.401844391192972	1	475.02645191601835	-1.4671961809064848	CD4+T	condition	True
54	TTTY15	0.8909124508973509	0.950745425807504	0.01883022887945254	1	475.02645191601835	0.05304009004168479	CD4+T	condition	False
55	SERPINH1	0.9492226337823632	0.9782934977310328	0.004059814018165417	1	475.02645191601835	0.028701263020508218	CD4+T	condition	False
56	CYTOR	0.00397939434559962	0.02734528417661313	8.374884355704129	1	475.02645191601835	-0.959546778487724	CD4+T	condition	False
57	FCGRT	4.3317809509751257e-05	0.0008168006161158699	17.03610931640194	1	475.02645191601835	1.48301001715631	CD4+T	condition	True
58	TOP2A	0.03379234528317893	0.12784680229928208	4.531397061593761	1	475.02645191601835	-1.3726208705905796	CD4+T	condition	False
59	SLX1A	7.603568857529571e-07	2.8447002852693963e-05	25.123235108192	1	475.02645191601835	-4.4757838786682544	CD4+T	condition	True
60	BOLA2B	3.5143375083218696e-07	1.4660696472769287e-05	26.69446681175169	1	475.02645191601835	-2.7136939956225303	CD4+T	condition	True
61	EEF1G	0.9059436960966692	0.9537492299146432	0.01397585485049485	1	475.02645191601835	0.041746793669624783	CD4+T	condition	False
62	TIMP1	0.009334680328846651	0.051048356229910816	6.813151756865578	1	475.02645191601835	-0.8294280474653103	CD4+T	condition	False
63	SLX1B	5.452558819853264e-06	0.0001494381527720249	21.150377786112173	1	475.02645191601835	-4.333141787632123	CD4+T	condition	True
64	CTSD	0.18286493464514852	0.39361885932293617	1.7793777237194652	1	475.02645191601835	0.4918480118843916	CD4+T	condition	False
65	HMGN4	0.871461454143315	0.9400616235312556	0.0262083139964622	1	475.02645191601835	0.08498551517060238	CD4+T	condition	False
66	MIR4435-2HG	0.04473533815243391	0.15702336861546795	4.049995999888922	1	475.02645191601835	-0.985053899950063	CD4+T	condition	False
67	KIAA0391	0.6162421606294421	0.7904668150223647	0.25151573119274445	1	475.02645191601835	-0.2801112075478098	CD4+T	condition	False
68	PASK	3.0225727272783817e-07	1.3569912225133612e-05	27.0022931675982	1	475.02645191601835	-1.4472604077079037	CD4+T	condition	False
69	HLA-DRA	0.0002980207579745138	0.0037165869129414243	13.278746378607204	1	475.02645191601835	-2.6656556208462083	CD4+T	condition	True
70	PLEK	0.009522333530090462	0.05195402807968337	6.777099017546552	1	475.02645191601835	-2.244453059378392	CD4+T	condition	True
71	AREG	0.3014706211962543	0.530683627265214	1.0700050375032186	1	475.02645191601835	-0.5404120576253346	CD4+T	condition	False
72	C1orf56	0.12405471654410885	0.3060332463696753	2.3737685625726668	1	475.02645191601835	-0.7829863093552037	CD4+T	condition	False
73	MAP3K8	0.2508940540068327	0.475557339951349	1.3215414006229438	1	475.02645191601835	-0.5093832157386506	CD4+T	condition	False
74	MAL	0.021569059183119244	0.09243322271747646	5.315290234936611	1	475.02645191601835	-0.6461048305999825	CD4+T	condition	False
75	DUSP1	0.030563662796084717	0.11976484324251314	4.7053784779036745	1	475.02645191601835	-0.98469478103896	CD4+T	condition	False
76	HSPA1A	0.8386476583139555	0.9232847308007844	0.04150804421182209	1	475.02645191601835	-0.08399950560531436	CD4+T	condition	False
77	FCER1G	4.9141565018470564e-20	4.6330667499414045e-17	92.0049050917253	1	475.02645191601835	-3.85973758321446	CD4+T	condition	True
78	ZGPAT	0.8677932166043849	0.9374238021768152	0.02773966045774054	1	475.02645191601835	0.13873737776273634	CD4+T	condition	False
79	MRPL12	0.7975999131838921	0.9049063756314965	0.06584273309807939	1	475.02645191601835	0.14703206108023195	CD4+T	condition	False
80	EIF3C	3.7449729000392893e-06	0.00010830553528089085	21.90356879421716	1	475.02645191601835	-2.6255948254375348	CD4+T	condition	True
81	HIST1H2BK	0.6972002026028834	0.8446676317322005	0.15158450416836378	1	475.02645191601835	-0.21042233683961067	CD4+T	condition	False
82	TNFSF14	0.4912338698392916	0.7022272960144791	0.4745583542856319	1	475.02645191601835	0.2611153911322879	CD4+T	condition	False
83	HBA2	0.02218867531243346	0.0942319057863165	5.2654011209566365	1	475.02645191601835	-3.974941527978689	CD4+T	condition	False
84	TRGC2	0.4550181392056281	0.6721891282404671	0.559037839160408	1	475.02645191601835	0.3612666770505615	CD4+T	condition	False
85	GNG10	0.9871515225659908	0.9938801505026676	0.000259607954959861	1	475.02645191601835	0.009724488622325292	CD4+T	condition	False
86	CENPF	0.01581617777126489	0.07321260995271724	5.865236857011782	1	475.02645191601835	-1.1592273957915216	CD4+T	condition	False
87	ZNF331	0.014453262460205162	0.06865887707766065	6.026115729264486	1	475.02645191601835	-0.8365384086039432	CD4+T	condition	False
88	NR4A2	0.0016825274836039356	0.014403942162528131	9.980969281090923	1	475.02645191601835	-1.3349786871068656	CD4+T	condition	True
89	GINS2	9.84724062484378e-05	0.0015320096470466526	15.426905343025364	1	475.02645191601835	1.3497531955532351	CD4+T	condition	True
90	IER3	0.4989676051995541	0.7084738828044271	0.4578334223467066	1	475.02645191601835	0.2562982994028576	CD4+T	condition	False
91	IFITM1	0.14268069386843055	0.3354597460826841	2.155947098768471	1	475.02645191601835	-0.6985456361494393	CD4+T	condition	False
92	CTSB	0.00016967825436840683	0.002328617588423714	14.36806925908669	1	475.02645191601835	1.1006650055660965	CD4+T	condition	False
93	SMN1	9.64282725995657e-07	3.5237432328244407e-05	24.641148885698577	1	475.02645191601835	-2.6528394825624964	CD4+T	condition	True
94	TYMS	0.6293237837264418	0.8013593507526868	0.2332814796721983	1	475.02645191601835	0.22203843218166747	CD4+T	condition	False
95	CST3	0.03907690758680445	0.14279731966216758	4.2811782707864205	1	475.02645191601835	-1.1955197085196498	CD4+T	condition	False
96	TMEM35B	0.7938206848658088	0.9032943763262123	0.06838198306738319	1	475.02645191601835	-0.2356668620716116	CD4+T	condition	False
97	BOLA2	5.96235952720383e-06	0.00016153197017953366	20.971493514336814	1	475.02645191601835	-4.8026328381546195	CD4+T	condition	True
98	GSTM1	0.3596518468066917	0.5874562736821708	0.8407352391755504	1	475.02645191601835	-0.6240420170762541	CD4+T	condition	False
99	NR4A1	0.11765622468552606	0.2950167250891328	2.4571570634959645	1	475.02645191601835	-0.822876130989078	CD4+T	condition	False
100	CMC1	0.4566758126196884	0.6736950037921855	0.5549370166281543	1	475.02645191601835	-0.14136978562944094	CD4+T	condition	False
101	EPHB6	9.815400522306075e-07	3.5592152355500646e-05	24.60518908515352	1	475.02645191601835	1.5004377706301233	CD4+T	condition	True
102	RAB24	0.752179494255404	0.8817254535550588	0.09982418427346508	1	475.02645191601835	-0.15907712757188106	CD4+T	condition	False
103	HSPA1B	0.5690529866138785	0.7566312778597023	0.32472203547058065	1	475.02645191601835	0.21759701674845594	CD4+T	condition	False
104	NGRN	0.9542730911050256	0.9792878487553062	0.003291532042899105	1	475.02645191601835	-0.02702172875646724	CD4+T	condition	False
105	UQCRHL	0.476502459390364	0.6888826189249028	0.5076621632197211	1	475.02645191601835	-0.4654101710640367	CD4+T	condition	False
106	CHCHD10	0.4130329656899361	0.6373281179254857	0.6712328316529107	1	475.02645191601835	-0.3400602712699421	CD4+T	condition	False
107	OAS1	5.1185451561246016e-27	1.2064410932985687e-23	131.3552549286382	1	475.02645191601835	3.9013210998793086	CD4+T	condition	False
108	NCR3	2.1915639303159345e-11	3.1306158689422164e-09	47.02280712611863	1	475.02645191601835	-2.2940204597044143	CD4+T	condition	True
109	SMN2	4.641644948114981e-06	0.00013102224123002408	21.472939730564576	1	475.02645191601835	-2.462987373289611	CD4+T	condition	True
110	KDM5D	0.19965053051606155	0.4169927340951325	1.649518149238547	1	475.02645191601835	0.3977313540152424	CD4+T	condition	False
111	PTGER2	3.206072152979929e-15	1.0075616086098254e-12	66.45628611645165	1	475.02645191601835	-4.10963642061185	CD4+T	condition	True
112	LYPD3	0.0012869960612455725	0.011757557040138814	10.486037930659254	1	475.02645191601835	-1.2670788619439537	CD4+T	condition	False
113	HMOX1	0.08073759962835103	0.2321215665806107	3.0630342953773204	1	475.02645191601835	-2.0270785204865582	CD4+T	condition	False
114	HES1	0.015693067984397305	0.0729557420892001	5.879168222299273	1	475.02645191601835	1.4811146285058645	CD4+T	condition	False
115	BCL11A	2.5278440483074607e-05	0.000514383137884173	18.098348564718037	1	475.02645191601835	1.3665929267453547	CD4+T	condition	True
116	PELI1	0.17145237773235714	0.3774995369595196	1.8758612669515864	1	475.02645191601835	-0.4016314083228949	CD4+T	condition	False
117	TNF	0.23340451525213685	0.4567447420382719	1.4236172842725965	1	475.02645191601835	-0.6120239048759047	CD4+T	condition	False
118	ICOS	0.8749535022575843	0.9421038852540548	0.024791946017588398	1	475.02645191601835	0.0461764646566768	CD4+T	condition	False
119	DNAJA4	0.7667870238473742	0.8888583036081377	0.08806061190531582	1	475.02645191601835	0.1231015336056258	CD4+T	condition	False
120	PTGIR	0.2420195550157636	0.4664268938447709	1.372211243538211	1	475.02645191601835	-0.4023737863815971	CD4+T	condition	False
121	ZWINT	0.10081779108591243	0.26911385457474024	2.70305471946824	1	475.02645191601835	0.5474074545686688	CD4+T	condition	False
122	TCEAL9	0.04681495679976129	0.16214967402944505	3.972705726241621	1	475.02645191601835	0.9006574216708492	CD4+T	condition	False
123	CD83	0.8119206809904825	0.910265083338052	0.056682716419458413	1	475.02645191601835	-0.11343927396028718	CD4+T	condition	False
124	RGS16	0.533999116148177	0.7327550073686447	0.3873408352959571	1	475.02645191601835	0.2451631231268876	CD4+T	condition	False
125	SOCS1	0.056717829368201036	0.18451887345872994	3.6486125821273143	1	475.02645191601835	-0.8648614129707627	CD4+T	condition	False
126	DONSON	0.41420187619264415	0.6382960589644081	0.6678786371107809	1	475.02645191601835	0.4045777992173417	CD4+T	condition	False
127	NDUFC2	0.30605928801411525	0.5344092675241597	1.0498666663774592	1	475.02645191601835	-0.4695080650262745	CD4+T	condition	False
128	DEPP1	0.3574914205352049	0.5847378752265635	0.8483345828461211	1	475.02645191601835	0.5068903083680638	CD4+T	condition	False
129	ANXA1	6.407327520169468e-05	0.0010710688627687543	16.267403844585303	1	475.02645191601835	-1.5941739428241417	CD4+T	condition	True
130	CAPG	6.298274440585715e-05	0.0010581622801811108	16.301052672132368	1	475.02645191601835	1.8885659822816088	CD4+T	condition	False
131	PTTG1	0.023277027643136716	0.09758635855621753	5.181180184566394	1	475.02645191601835	0.5951992219537321	CD4+T	condition	False
132	TK1	0.0402304762325589	0.14588763722222714	4.231300353992788	1	475.02645191601835	-1.5356820361913566	CD4+T	condition	False
133	SERPINF1	0.12176567682488362	0.3025848184251457	2.403039832448934	1	475.02645191601835	0.573359090850415	CD4+T	condition	False
134	CDK1	0.010820998415801107	0.056907437518134936	6.546003809809536	1	475.02645191601835	-2.329931086237146	CD4+T	condition	False
135	HILPDA	5.656874687691315e-06	0.00015414166056518415	21.076739625198684	1	475.02645191601835	1.6437476124935515	CD4+T	condition	True
136	PARL	0.43390696505723547	0.6558816908560492	0.6133835522059731	1	475.02645191601835	0.42751316932257377	CD4+T	condition	False
137	NUSAP1	4.112020428903237e-05	0.0007816154960423331	17.13856111709948	1	475.02645191601835	-2.7205349084261994	CD4+T	condition	False
138	GADD45G	0.002553618058479065	0.01939584168381476	9.199285594041118	1	475.02645191601835	1.1597302142550692	CD4+T	condition	True
139	INPP4B	0.0004118967815522425	0.004806142149102156	12.65621398217155	1	475.02645191601835	-1.187876931279962	CD4+T	condition	True
140	GNA15	0.020376772962445208	0.088612645521187	5.415621901016222	1	475.02645191601835	0.9883296066237458	CD4+T	condition	False
141	TMEM173	0.4463945790767239	0.6675590334852319	0.5807554201258587	1	475.02645191601835	-0.21629264591765704	CD4+T	condition	False
142	PSAP	0.09168357647083553	0.2530423767467908	2.8561081130447885	1	475.02645191601835	0.4398819551791809	CD4+T	condition	False
143	FABP5	0.16797086502335382	0.3733213850636916	1.9067783675983725	1	475.02645191601835	0.5195869537203974	CD4+T	condition	False
144	GET4	0.9955314137791492	0.9981262762989891	3.1399435648745176e-05	1	475.02645191601835	-0.0049702376998226536	CD4+T	condition	False
145	CD300A	0.0062633985664730454	0.0380485320133427	7.53999118841229	1	475.02645191601835	1.0186701040024155	CD4+T	condition	False
146	FBLN7	4.765492263440217e-10	5.3486977452040914e-08	40.44118764355481	1	475.02645191601835	1.6252633028558254	CD4+T	condition	True
147	RBKS	0.023309766596160568	0.09758635855621753	5.178710603952728	1	475.02645191601835	-1.9752083524344093	CD4+T	condition	False
148	GATD3A	8.392705755609994e-05	0.0013502803731039426	15.7390714625375	1	475.02645191601835	-2.688962331788613	CD4+T	condition	True
149	MX1	1.1094115463688859e-16	4.754332754166297e-14	74.07367932629434	1	475.02645191601835	2.5287255976660954	CD4+T	condition	False
150	SLC18A2	2.2162599531591167e-08	1.4714717491819824e-06	32.38411353548241	1	475.02645191601835	1.7546773488788343	CD4+T	condition	True
151	CISH	0.00010125149566507644	0.0015700643110696392	15.372599754793393	1	475.02645191601835	-1.5801162210627129	CD4+T	condition	True
152	FRMD4B	0.4924316866139658	0.7023670108012813	0.4719390693029811	1	475.02645191601835	0.2830048003008224	CD4+T	condition	False
153	MATR3	0.6702630530632321	0.8256127599007254	0.18152017109913487	1	475.02645191601835	0.18405420513945525	CD4+T	condition	False
154	HBA1	0.016998891457686297	0.07734823777175019	5.736846621084183	1	475.02645191601835	-4.8632950304016775	CD4+T	condition	False
155	MARCH3	0.4855488844041317	0.6969785143365033	0.487136601485964	1	475.02645191601835	0.31114765586501725	CD4+T	condition	False
156	AC004069.1	0.003122490963059655	0.022610479876902016	8.82462691703802	1	475.02645191601835	-3.5957480865145266	CD4+T	condition	True
157	FAM13A	0.0012054817240626213	0.0112083645901996	10.6096903878003	1	475.02645191601835	-0.9022204093492988	CD4+T	condition	False
158	DBN1	7.155264109756903e-09	5.529494264490825e-07	34.73870478542408	1	475.02645191601835	2.2403592621693407	CD4+T	condition	True
159	PMF1	0.622530967905406	0.7959968180403595	0.2426434339573887	1	475.02645191601835	0.21447556870699389	CD4+T	condition	False
160	ASPM	0.08537858268937196	0.2404269048970725	2.9717918846192366	1	475.02645191601835	-1.872156915270196	CD4+T	condition	False
161	NDUFA11	0.6073263507213525	0.7837219866686164	0.26443835891201994	1	475.02645191601835	-0.18899375627081144	CD4+T	condition	False
162	MYO1F	7.395407139129925e-07	2.7889559403086773e-05	25.17960835395859	1	475.02645191601835	-1.8591885133314818	CD4+T	condition	True
163	MAF	0.3855929555085293	0.6130159725329737	0.7541851205756285	1	475.02645191601835	-0.3429795052677291	CD4+T	condition	False
164	MAN2B1	0.7699627190046643	0.8898269814631007	0.08560936445831509	1	475.02645191601835	0.15283463962610244	CD4+T	condition	False
165	HIST1H1D	0.016450504845262986	0.07536217671581119	5.79518818764052	1	475.02645191601835	-0.8783807993912698	CD4+T	condition	False
166	AL662899.2	0.7791903917656188	0.8945048518539892	0.0786990224817887	1	475.02645191601835	-0.2789985091968019	CD4+T	condition	False
167	LGMN	0.000636836885990135	0.006686078130417586	11.822067555921535	1	475.02645191601835	2.6344560034313482	CD4+T	condition	False
168	LDLR	0.6667954478533993	0.8222008216533937	0.1856049530474699	1	475.02645191601835	-0.16068003372390832	CD4+T	condition	False
169	ZNF10	0.4980748455152762	0.7078458913955418	0.4597417131764332	1	475.02645191601835	-0.24493338523069405	CD4+T	condition	False
170	AL031777.3	0.05267702548306414	0.1753668772084494	3.77299157669422	1	475.02645191601835	0.9137295627765885	CD4+T	condition	False
171	PARD6G-AS1	0.8045290552736983	0.9070465802826309	0.06131974582504076	1	475.02645191601835	0.15282298975180733	CD4+T	condition	False
172	MFSD14A	0.5437469647899579	0.7374920577968824	0.3691707613129862	1	475.02645191601835	-0.2818063342672792	CD4+T	condition	False
173	SIK1B	9.110278734062508e-06	0.0002236763226685972	20.124744296990663	1	475.02645191601835	-2.672416493668833	CD4+T	condition	True
174	ATP5PO	0.4761593625058783	0.6888826189249028	0.5084531845998777	1	475.02645191601835	0.27969975548213016	CD4+T	condition	False
175	RGPD2	8.528562560836861e-06	0.00021159812585149984	20.256347441519694	1	475.02645191601835	-3.4060964288817632	CD4+T	condition	True
176	TENT5C	1.8111289607189507e-09	1.7075323841658265e-07	37.62026467985824	1	475.02645191601835	-2.4820477982338343	CD4+T	condition	True
177	ARG2	0.7538413228840356	0.8825608949404132	0.09844511986331743	1	475.02645191601835	0.12045379190433073	CD4+T	condition	False
178	GLUL	0.009516731151415441	0.05195402807968337	6.778164753962513	1	475.02645191601835	-0.6768981743050991	CD4+T	condition	False
179	TBC1D4	0.012411479328060068	0.062044234944300274	6.299095193183597	1	475.02645191601835	-0.6547913430532448	CD4+T	condition	False
180	MRPL23	0.009738391555966962	0.052754964356275066	6.736482970753612	1	475.02645191601835	-0.8151453157020222	CD4+T	condition	False
181	C1orf21	0.08702602171090427	0.2434662708280135	2.9406900177821957	1	475.02645191601835	0.9973049755283032	CD4+T	condition	False
182	A1BG	6.664782144289634e-08	3.976934560529284e-06	30.105879532057433	1	475.02645191601835	2.014539113304299	CD4+T	condition	False
183	LDB2	4.49314475363541e-07	1.794973251579434e-05	26.1933746903792	1	475.02645191601835	1.9178707559585475	CD4+T	condition	True
184	ZFAND2A	0.7943390872732764	0.9033758888749884	0.06803063438561578	1	475.02645191601835	-0.10913839497701604	CD4+T	condition	False
185	RGCC	0.060413566244940424	0.19191484460541908	3.5428520202904514	1	475.02645191601835	-0.8734017675061511	CD4+T	condition	False
186	CALHM6	0.35573873135709944	0.5830849720505448	0.8545462837893155	1	475.02645191601835	0.34653732096223233	CD4+T	condition	False
187	SKIL	9.773904590758551e-09	7.088336344743971e-07	34.087668237672695	1	475.02645191601835	1.5456924726715369	CD4+T	condition	True
188	CXCL2	0.9031880215286996	0.9537492299146432	0.014810907222372516	1	475.02645191601835	0.11869984180944383	CD4+T	condition	False
189	LIMS2	0.10860593535150004	0.2824816674190607	2.5841035649926467	1	475.02645191601835	0.5168102411299242	CD4+T	condition	False
190	SIK1	1.1565834109513192e-07	6.414275528499435e-06	28.97094024320632	1	475.02645191601835	-3.0281021358759452	CD4+T	condition	True
191	CD79A	0.06479529610914876	0.20115745696655454	3.4260672404046266	1	475.02645191601835	-0.6451106772180999	CD4+T	condition	False
192	ARMH1	0.004032206797699828	0.02754756933964781	8.350497825700279	1	475.02645191601835	0.9730601099275694	CD4+T	condition	False
193	LGALS1	0.1330345722502198	0.3197985586881878	2.2644876818582875	1	475.02645191601835	-0.6599285613793163	CD4+T	condition	False
194	CCNB2	0.004589790821254528	0.030430765023057436	8.111295403820172	1	475.02645191601835	-2.5829792514123007	CD4+T	condition	False
195	LGALS3	0.2960340201392108	0.5249273433473899	1.0943835041385044	1	475.02645191601835	-1.0929543729914786	CD4+T	condition	False
196	CHMP4A	0.4863454528263117	0.6979094260649112	0.4853594443536114	1	475.02645191601835	0.2505079044357333	CD4+T	condition	False
197	ADM	0.1439258220119002	0.33718035889146697	2.142540970441272	1	475.02645191601835	0.8269542560090103	CD4+T	condition	False
198	S100A9	0.013311738153226864	0.06473471843024257	6.1734182362822985	1	475.02645191601835	-3.6754534373501437	CD4+T	condition	True
199	NPPC	0.0021813135834644576	0.017310963354295376	9.493842344688002	1	475.02645191601835	1.4317013757058958	CD4+T	condition	False
200	CSF1	0.10637179289330924	0.2779582215626717	2.6172422700976985	1	475.02645191601835	-1.0490041493794229	CD4+T	condition	False
201	CCNA2	0.3368616137426044	0.5655148316177482	0.924207938539007	1	475.02645191601835	-1.3127724010494135	CD4+T	condition	False
202	AC116366.3	0.9040856737028641	0.9537492299146432	0.01453619223488493	1	475.02645191601835	0.06169595305164144	CD4+T	condition	False
203	LGALS3BP	0.0020451734526860817	0.01656520215801063	9.614547282375996	1	475.02645191601835	0.9679845033671352	CD4+T	condition	True
204	RASD1	0.004084954238077701	0.02782727496863913	8.326464798989635	1	475.02645191601835	1.3880116781428926	CD4+T	condition	False
205	SERPINE1	0.13516721833503953	0.3234407447875007	2.239745487864897	1	475.02645191601835	1.2081175374772293	CD4+T	condition	False
206	ITM2B	0.04139296956484415	0.14883787835902007	4.18253767668324	1	475.02645191601835	-0.3796942632101537	CD4+T	condition	False
207	CITED2	0.38239771749704254	0.6108741774478131	0.764397216337645	1	475.02645191601835	-0.3459996603906098	CD4+T	condition	False
208	FAAH2	0.9234302075697448	0.9645166792932396	0.009247677227571449	1	475.02645191601835	-0.04496408474270151	CD4+T	condition	False
209	ATP5F1D	0.03141121461679867	0.12237393859800735	4.657907663148938	1	475.02645191601835	-0.5991043311641747	CD4+T	condition	False
210	MTG1	0.8386740581650451	0.9232847308007844	0.0414942727348005	1	475.02645191601835	-0.07869429115541117	CD4+T	condition	False
211	H2AFX	0.005240855726335579	0.03365857478739226	7.867025602836541	1	475.02645191601835	-1.1263923410455632	CD4+T	condition	False
212	DNAJB4	0.7140627870413693	0.8576030517485388	0.1344131193493692	1	475.02645191601835	0.1128244897319865	CD4+T	condition	False
213	FTL	0.2275563080396584	0.4505251726581057	1.459842590410471	1	475.02645191601835	-0.2802903819399961	CD4+T	condition	False
214	ITM2C	8.076486092546525e-09	6.140734748429729e-07	34.48574969169094	1	475.02645191601835	1.7037205471681929	CD4+T	condition	False
215	CGAS	0.4618432313909926	0.6786561698183102	0.5423033114454311	1	475.02645191601835	-0.25559031675163063	CD4+T	condition	False
216	ZFY	0.06484233142560866	0.20115745696655454	3.4248599177303016	1	475.02645191601835	-0.7804287715447809	CD4+T	condition	False
217	CDC20	0.02007329085128428	0.08745424498424591	5.4421343622565725	1	475.02645191601835	-2.8860907868559926	CD4+T	condition	False
218	TPX2	0.02474919281872761	0.10216085371933624	5.073557544337712	1	475.02645191601835	-1.4136116443986295	CD4+T	condition	False
219	FP236383.1	9.311831834949756e-07	3.4293730679650904e-05	24.71197024329004	1	475.02645191601835	-5.824430554826543	CD4+T	condition	True
220	TNFSF13B	1.4518502790414507e-12	2.632316236692846e-10	52.90928720378716	1	475.02645191601835	2.318314491654493	CD4+T	condition	True
221	MXD1	0.7947178216301605	0.9033758888749884	0.06777455711460942	1	475.02645191601835	0.07220806490847663	CD4+T	condition	False
222	FBLN2	0.005976452633713083	0.03687565145984748	7.625901431695755	1	475.02645191601835	1.5367528219644122	CD4+T	condition	False
223	C4orf48	0.04690202700777825	0.16221287990804598	3.9695493582842003	1	475.02645191601835	-0.6523335517693771	CD4+T	condition	False
224	ALDOA	0.20291289598517487	0.4209153811438706	1.6257663047777042	1	475.02645191601835	0.4899924157305	CD4+T	condition	False
225	SDF4	0.3896388472170764	0.6155353638677273	0.7414260729434583	1	475.02645191601835	-0.3161840614079338	CD4+T	condition	False
226	CD1E	5.929253558637941e-10	6.211222505648724e-08	39.978163912016	1	475.02645191601835	7.567634222770279	CD4+T	condition	False
227	STAG3	1.2122096496940182e-12	2.2857425154630412e-10	53.303274865619976	1	475.02645191601835	1.6809901316532387	CD4+T	condition	True
228	AURKB	0.058786810061221224	0.1892455250072234	3.5885301473838465	1	475.02645191601835	-2.362159602548731	CD4+T	condition	False
229	HAUS4	0.9387007193419208	0.972748997796838	0.005920334937839632	1	475.02645191601835	-0.0274190109012277	CD4+T	condition	False
230	PLD3	0.19633098907294827	0.4120678016428665	1.6741600615486147	1	475.02645191601835	0.3660870291343413	CD4+T	condition	False
231	LIPA	0.010612184807201452	0.05595731452029938	6.581170227493267	1	475.02645191601835	1.2599425840377505	CD4+T	condition	False
232	PLCG1	0.7401597570036682	0.8741133682116728	0.1101148674215536	1	475.02645191601835	-0.105296359121796	CD4+T	condition	False
233	HIST1H1E	0.013263197262336513	0.0646563721764781	6.179967854495952	1	475.02645191601835	-0.902396284154442	CD4+T	condition	False
234	TNFRSF1B	4.82912086126849e-05	0.0008815966797857348	16.82239904947222	1	475.02645191601835	-1.0781522074950234	CD4+T	condition	False
235	SCML1	1.3171135815467402e-07	7.055537981149243e-06	28.703891304030154	1	475.02645191601835	1.2309388537164547	CD4+T	condition	False
236	TSC22D1	0.5987310302873261	0.7785779652249207	0.27728655671105296	1	475.02645191601835	0.15382302228214573	CD4+T	condition	False
237	ARRDC3	0.22985153837418346	0.4531661028422839	1.4454926918455981	1	475.02645191601835	0.3278155720548495	CD4+T	condition	False
238	RGS2	0.012734919137213741	0.06286116106055034	6.252891093674553	1	475.02645191601835	0.866743783626298	CD4+T	condition	False
239	FXYD2	0.2483759967678044	0.4731377920415784	1.335692476622291	1	475.02645191601835	-0.8329686767724745	CD4+T	condition	False
240	CXCL3	0.03512998636685746	0.13153515149592224	4.464364815899031	1	475.02645191601835	2.0129096109843485	CD4+T	condition	False
241	PMAIP1	0.22010194198799707	0.4414208440045436	1.5076771778208249	1	475.02645191601835	0.4053230568351852	CD4+T	condition	False
242	TFRC	0.2392130609873276	0.4634814506758168	1.3887098884338278	1	475.02645191601835	0.3666541104076589	CD4+T	condition	False
243	CREM	0.0006746584078600651	0.007036149855425547	11.711993431116836	1	475.02645191601835	-1.1318604318750127	CD4+T	condition	True
244	SMCR5	0.20563219624735365	0.4231122536490725	1.6063102021394344	1	475.02645191601835	-0.9145544752236132	CD4+T	condition	False
245	EMG1	0.7673856691441204	0.8890282733707013	0.08759565306299863	1	475.02645191601835	0.13374334222881856	CD4+T	condition	False
246	USP9Y	0.8835032094697741	0.9471438200189788	0.021494064269568867	1	475.02645191601835	-0.07219852411608017	CD4+T	condition	False
247	CASC15	3.941388005768722e-16	1.5483085882661462e-13	71.1891591429746	1	475.02645191601835	2.4036026843386997	CD4+T	condition	False
248	DUSP10	0.5345068688569019	0.7327550073686447	0.3863794536466642	1	475.02645191601835	-0.1987965070470194	CD4+T	condition	False
249	IL18R1	0.8085255083953208	0.9095512193004348	0.05878865899325515	1	475.02645191601835	0.0772170011529884	CD4+T	condition	True
250	KCNA3	0.6463070614845088	0.8098595129819177	0.2108563776337202	1	475.02645191601835	-0.20505952088463206	CD4+T	condition	False
251	IER5	0.9011568211038968	0.9536195941706512	0.015442167858358953	1	475.02645191601835	0.04243638064220323	CD4+T	condition	False
252	SMIM24	7.289891612123441e-05	0.0012015576594248214	16.014636593337052	1	475.02645191601835	4.409632539606836	CD4+T	condition	True
253	CENPE	0.5014237510947429	0.7105295282925165	0.4526131449568583	1	475.02645191601835	-0.32981662597783395	CD4+T	condition	False
254	CSRNP1	0.09383293482439804	0.2579174663336515	2.8186400870740647	1	475.02645191601835	-0.6843848926707554	CD4+T	condition	False
255	SOCS3	8.455796562334249e-05	0.0013558035712531852	15.724432661115953	1	475.02645191601835	-1.5187726343040484	CD4+T	condition	True
256	EPSTI1	3.4132475268914424e-18	2.2985784059666093e-15	82.08084079290019	1	475.02645191601835	2.057695817374452	CD4+T	condition	False
257	PDCD1	0.2261548998682137	0.44907085003317576	1.4686903346982358	1	475.02645191601835	0.4400852519336472	CD4+T	condition	False
258	DPH1	0.9467067919909355	0.9770214284547724	0.004472696060417059	1	475.02645191601835	-0.04397650199137234	CD4+T	condition	False
259	CMTM7	0.8119780813399468	0.910265083338052	0.056647461424971124	1	475.02645191601835	-0.05710565193714506	CD4+T	condition	False
260	ELL2	0.00039222758147776604	0.004646822403909647	12.750180392310474	1	475.02645191601835	-1.1765148200352642	CD4+T	condition	False
261	PAGR1	0.6491602486979955	0.8110631890703289	0.20722361734334055	1	475.02645191601835	0.2095528386866097	CD4+T	condition	False
262	RSAD2	5.310418542882236e-18	3.1291641263933577e-15	81.05724021976768	1	475.02645191601835	3.680531276621328	CD4+T	condition	False
263	GTSE1	0.3480966128785684	0.5763707176359577	0.8821287443944972	1	475.02645191601835	-1.613541845682685	CD4+T	condition	False
264	BIRC3	0.030514343647687212	0.1196710615267866	4.7081830791368535	1	475.02645191601835	-0.8678243344202567	CD4+T	condition	False
265	RELB	0.10626945420941274	0.2778448181603836	2.6187785500523297	1	475.02645191601835	-0.7105854563674753	CD4+T	condition	False
266	HIST1H2AJ	0.011619374831109778	0.058984185639960114	6.417706310955851	1	475.02645191601835	-2.942436239584969	CD4+T	condition	True
267	AHNAK	6.750670120175904e-06	0.00017778021757826378	20.72317940063607	1	475.02645191601835	-1.765831113043604	CD4+T	condition	True
268	FAM118A	0.001405514445738307	0.012668441868471087	10.31976585662106	1	475.02645191601835	0.6485557699035798	CD4+T	condition	False
269	CD59	0.4654547562279116	0.6809038907220754	0.5336062627182628	1	475.02645191601835	0.204901332363186	CD4+T	condition	False
270	LTA	0.43072925700862974	0.6537210938630653	0.6219168296896135	1	475.02645191601835	0.24588946912419904	CD4+T	condition	False
271	PFDN5	0.20398068846685868	0.4221302123746901	1.6180899024676798	1	475.02645191601835	-0.1948795480279207	CD4+T	condition	False
272	PLK2	0.5353432849761588	0.7327550073686447	0.3847993882772327	1	475.02645191601835	-0.2328461442243543	CD4+T	condition	False
273	MCTP1	0.5340208865988214	0.7327550073686447	0.3872995809960538	1	475.02645191601835	0.29245587647083465	CD4+T	condition	False
274	EPHX2	0.2931327305173688	0.5218382521370379	1.1076301846830388	1	475.02645191601835	0.3166535583211789	CD4+T	condition	False
275	RASGEF1B	0.35153118721972154	0.5792093731400795	0.8696310928254933	1	475.02645191601835	0.35120335220758025	CD4+T	condition	False
276	JUP	0.29368199458543337	0.5222244143627812	1.1051094874842124	1	475.02645191601835	0.3385626407257949	CD4+T	condition	False
277	BLOC1S1	0.5831684658196873	0.7659671629629441	0.3015530497910092	1	475.02645191601835	0.17406745597541462	CD4+T	condition	False
278	STAT1	1.493429145388843e-38	7.040024991363006e-35	202.64878215846352	1	475.02645191601835	2.5548150403493213	CD4+T	condition	False
279	POLD4	0.1336867653268586	0.32120255440918016	2.2568742432160174	1	475.02645191601835	-0.5134523711126647	CD4+T	condition	False
280	CDCA7L	0.8546683068328084	0.9334815566287902	0.0335860523767175	1	475.02645191601835	-0.03849077479849855	CD4+T	condition	False
281	MATK	0.0773131533766377	0.22552859221378105	3.134076023894853	1	475.02645191601835	-0.5819399214877973	CD4+T	condition	False
282	ID1	0.008854934707034178	0.04928236388306861	6.9088202731491934	1	475.02645191601835	1.456005166062076	CD4+T	condition	False
283	ANXA2	0.0038335258004565187	0.026614492817896948	8.443997184450309	1	475.02645191601835	1.0255484565998871	CD4+T	condition	False
284	EBPL	0.12555533374962558	0.3087469187771179	2.354903731225878	1	475.02645191601835	-0.5787262052298966	CD4+T	condition	False
285	NDFIP2	0.002488502020031484	0.019074469142160023	9.247508584717874	1	475.02645191601835	1.1064499830380514	CD4+T	condition	True
286	GK	0.06287010502358215	0.1973166944614955	3.4763054347369047	1	475.02645191601835	-0.7148961491359374	CD4+T	condition	False
287	BSCL2	0.7507455696924795	0.8810093640852248	0.10102260812760568	1	475.02645191601835	-0.19693623175502675	CD4+T	condition	False
288	RARRES3	0.043281937561466165	0.15354645927295038	4.106300983213076	1	475.02645191601835	-0.5303493869358714	CD4+T	condition	False
289	SERF1B	5.142664262234254e-05	0.0009182772474307678	16.69880451816775	1	475.02645191601835	-3.3652608151858767	CD4+T	condition	True
290	ABHD16A	0.8604134729654007	0.9348343160938428	0.030956041611488662	1	475.02645191601835	-0.0940312486053657	CD4+T	condition	False
291	ANXA5	0.16765289998095154	0.3729464800695023	1.9096386795957647	1	475.02645191601835	0.34576013265035416	CD4+T	condition	False
292	COX16	0.5940134944785499	0.7748145027592374	0.2845042955472044	1	475.02645191601835	0.17007759448551252	CD4+T	condition	False
293	HIST1H2AM	0.2824118936870899	0.5100726692877172	1.1580724727064298	1	475.02645191601835	-0.7450788661457152	CD4+T	condition	False
294	AIF1	0.07331040400141912	0.21782554887584712	3.2215497993836713	1	475.02645191601835	0.5404034684750769	CD4+T	condition	False
295	RND1	0.6273208220793483	0.8001056156066145	0.2360183068635268	1	475.02645191601835	0.23524747434852955	CD4+T	condition	False
296	CLDND1	0.1276130925541407	0.311693325544155	2.329439550811841	1	475.02645191601835	-0.2665486519321328	CD4+T	condition	False
297	GPR183	0.1925793527135208	0.4070298343384646	1.702605387295589	1	475.02645191601835	-0.4530091874915682	CD4+T	condition	False
298	CYP51A1	0.6311454637009697	0.8025950137271031	0.2308094306222598	1	475.02645191601835	0.26790318667495394	CD4+T	condition	False
299	PTMS	0.06983400907236638	0.21158357002280906	3.3017992304114188	1	475.02645191601835	1.0336499373741321	CD4+T	condition	False
300	SYTL3	0.3763396966077538	0.6067254889907495	0.7840949317296345	1	475.02645191601835	-0.29199177763645	CD4+T	condition	False
301	AP002884.1	3.646538821719036e-07	1.4947638265724815e-05	26.619104511050878	1	475.02645191601835	-1.4822924384282534	CD4+T	condition	False
302	RTKN2	3.281121682755569e-08	2.1187955633575e-06	31.570527505729352	1	475.02645191601835	-1.9392167387066563	CD4+T	condition	True
303	GFOD1	0.08435650991262257	0.23854624338818406	2.991416638760612	1	475.02645191601835	0.5739028666290309	CD4+T	condition	False
304	DNTT	0.1010069929712014	0.26920498956603706	2.7000468821033423	1	475.02645191601835	2.5386217318520177	CD4+T	condition	False
305	TNFSF9	0.4272752653447353	0.6495245407401102	0.6313010098412669	1	475.02645191601835	-0.8140915437730335	CD4+T	condition	False
306	TUBA1B	0.6323461330316399	0.8027574238255154	0.2291889606003024	1	475.02645191601835	-0.10229278205336514	CD4+T	condition	False
307	UBE2S	0.9331090978827078	0.9700698657602588	0.007052347505127134	1	475.02645191601835	0.023468981622180838	CD4+T	condition	False
308	TGFBR3	0.09982489873545712	0.2673205338324583	2.718941315052778	1	475.02645191601835	-1.6515830882460398	CD4+T	condition	False
309	FAM129A	5.347050404286023e-10	5.8618594432103065e-08	40.19711588059256	1	475.02645191601835	-2.6439354849419234	CD4+T	condition	True
310	TIMP3	0.015482401356372572	0.07233304261044629	5.903271948336491	1	475.02645191601835	1.9017640506391147	CD4+T	condition	False
311	CYSLTR1	0.037948098212950684	0.13964663151900822	4.331508867881654	1	475.02645191601835	-0.5873965380468777	CD4+T	condition	False
312	TMBIM4	0.8146691882140076	0.9117641389460664	0.055007592718449135	1	475.02645191601835	0.0825864152755627	CD4+T	condition	False
313	ATP1B1	0.8538871625273593	0.9328445154470386	0.033952199895584984	1	475.02645191601835	-0.061606274516441226	CD4+T	condition	False
314	IRF8	0.13450956689705576	0.3223579554411392	2.247328371697166	1	475.02645191601835	-0.8285156890429285	CD4+T	condition	False
315	FAM173A	0.7366996210381871	0.8735456625156555	0.11318119391967282	1	475.02645191601835	0.12836236388466574	CD4+T	condition	False
316	CD200	2.0814327700454447e-05	0.0004341537202652313	18.482818850243614	1	475.02645191601835	1.5242779985425472	CD4+T	condition	True
317	SYTL2	0.025070579271245657	0.10321634120930308	5.050949923393747	1	475.02645191601835	0.59781764055362	CD4+T	condition	False
318	CXCR4	0.06657361012700322	0.2043151029548784	3.381061606968266	1	475.02645191601835	-0.6500495686711913	CD4+T	condition	False
319	CBWD3	4.9396887481213635e-06	0.00013778516425233195	21.34822092458911	1	475.02645191601835	-2.267396196136694	CD4+T	condition	True
320	MZB1	2.531541959888166e-05	0.000514383137884173	18.0954586628652	1	475.02645191601835	2.002655372002411	CD4+T	condition	False
321	HIST1H1B	0.01156884216471859	0.05892656116782913	6.425553729167077	1	475.02645191601835	-2.624420288302975	CD4+T	condition	False
322	ENC1	0.8015521036448326	0.9063364395734568	0.06324197780048606	1	475.02645191601835	0.08146298525261643	CD4+T	condition	False
323	DEDD2	0.913270503328749	0.9574968494170079	0.011874954957450272	1	475.02645191601835	-0.0253545254074159	CD4+T	condition	False
324	MBNL2	0.6071407097843255	0.7837219866686164	0.2647117745509509	1	475.02645191601835	0.15737065659522145	CD4+T	condition	False
325	MAP1LC3A	0.0007252993274699599	0.00749794085459077	11.574027285879724	1	475.02645191601835	-0.927137429480824	CD4+T	condition	False
326	ZFP36	0.011061247491925866	0.05748921794590797	6.5063975590134575	1	475.02645191601835	-0.8974666059105296	CD4+T	condition	False
327	BCAT1	1.899755173631424e-11	2.8888535124188822e-09	47.330718362218406	1	475.02645191601835	3.0805988781743148	CD4+T	condition	True
328	CSNK2B	0.4355155415571994	0.6565462944997243	0.6091001472917653	1	475.02645191601835	0.2390056299332393	CD4+T	condition	False
329	PECAM1	0.09962660035383483	0.2669924923638303	2.722134890348276	1	475.02645191601835	0.5872888424553557	CD4+T	condition	False
330	VKORC1	0.2091218184117332	0.42583164232955095	1.5817840705687574	1	475.02645191601835	0.4719751792414536	CD4+T	condition	False
331	STX11	0.1229355725068993	0.3043688491583631	2.3880039352120312	1	475.02645191601835	-0.6941988284319344	CD4+T	condition	False
332	ZNF215	4.557561477199374e-12	7.408394759833743e-10	50.41888774350318	1	475.02645191601835	2.3765533123995155	CD4+T	condition	True
333	TENT5A	0.11023591757629288	0.28427358613492604	2.5603966445189847	1	475.02645191601835	0.5403141720590375	CD4+T	condition	False
334	CDKN1A	0.07812723488073495	0.2276472534435267	3.1168837808847334	1	475.02645191601835	-0.8906743248816862	CD4+T	condition	False
335	ZC3H12A	0.2473104367506211	0.4717460905888388	1.34173390485005	1	475.02645191601835	-0.4538562993712908	CD4+T	condition	False
336	USPL1	0.8669579681308643	0.9371795404979852	0.02809458988599142	1	475.02645191601835	0.05059174193868955	CD4+T	condition	False
337	BACH2	0.3577619650386633	0.5847745850181203	0.8473794771588212	1	475.02645191601835	0.30245540283987965	CD4+T	condition	False
338	NREP	2.2544402836055787e-06	7.038034103918344e-05	22.9244541683782	1	475.02645191601835	1.5357207279274154	CD4+T	condition	True
339	COL6A2	0.5123115664600337	0.7185333751785226	0.4299894854940389	1	475.02645191601835	-0.4135029773952881	CD4+T	condition	False
340	B3GAT2	0.4923076125587617	0.7023670108012813	0.4722098883389309	1	475.02645191601835	-0.3335126438978277	CD4+T	condition	False
341	CSGALNACT1	0.0032434705603909915	0.023307500337931605	8.75398019920454	1	475.02645191601835	-0.8452305133541079	CD4+T	condition	False
342	RORA	0.04566749719628173	0.15934610050575282	4.014891940188059	1	475.02645191601835	-0.6138043171915328	CD4+T	condition	False
343	RPS20	0.9631529688583896	0.9833881514399933	0.002136445874782405	1	475.02645191601835	0.014217261693674519	CD4+T	condition	False
344	CDC42EP3	0.4706587701329178	0.6852024219909124	0.5212627476050548	1	475.02645191601835	0.2715433559059521	CD4+T	condition	False
345	CD248	0.3448274447136221	0.5723649909788784	0.8941813649365796	1	475.02645191601835	-0.44620316453425696	CD4+T	condition	False
346	CD82	0.3825414874471668	0.6108741774478131	0.7639351197063162	1	475.02645191601835	0.2724749660298115	CD4+T	condition	False
347	IER3IP1	0.4893895515473318	0.7007844307394052	0.4786123043674213	1	475.02645191601835	0.2444678565875963	CD4+T	condition	False
348	FAM110A	0.532792435152796	0.7324611701711731	0.3896322313111474	1	475.02645191601835	-0.18064224673507012	CD4+T	condition	False
349	DNAJB1	0.8162255283567209	0.91307241117076	0.054070806421502915	1	475.02645191601835	0.08220111427101992	CD4+T	condition	False
350	SERF1A	5.751501382383184e-05	0.0010004641150020046	16.479155631966957	1	475.02645191601835	-3.0444009647879815	CD4+T	condition	True
351	DAPK1	0.0035559186145165712	0.025150205565632862	8.583279664564468	1	475.02645191601835	1.1285712149385634	CD4+T	condition	False
352	ARL4D	0.6475752672682646	0.8103574830404479	0.20923694772214824	1	475.02645191601835	-0.1934257700655405	CD4+T	condition	False
353	SESN1	0.8119323852187861	0.910265083338052	0.056675526802949835	1	475.02645191601835	0.06505146458853281	CD4+T	condition	False
354	MAML2	0.2674572301773391	0.494845294026712	1.2326332370051123	1	475.02645191601835	0.26540065868189644	CD4+T	condition	False
355	C1orf162	0.2601869538376391	0.4876429437148885	1.2707935732143023	1	475.02645191601835	-0.5202198012314108	CD4+T	condition	False
356	FXN	0.3090567608925027	0.5369725068702255	1.0369219702075176	1	475.02645191601835	-0.5291293303902991	CD4+T	condition	False
357	MRPL38	0.8606662986523713	0.9348343160938428	0.030842843686677068	1	475.02645191601835	0.08060102031536598	CD4+T	condition	False
358	MAFF	0.03904928377892628	0.14279731966216758	4.2823915908916215	1	475.02645191601835	-1.2814438289289838	CD4+T	condition	False
359	MEF2C	0.08162850709419231	0.23349319322938256	3.0450854499828792	1	475.02645191601835	-1.3779590967030666	CD4+T	condition	False
360	ZBTB38	0.12746183023844207	0.3114852606241659	2.331295729589061	1	475.02645191601835	-0.4666412200444962	CD4+T	condition	False
361	AC020916.1	0.17500728997602324	0.3830010979326711	1.8450298432370051	1	475.02645191601835	-0.6571515040168082	CD4+T	condition	False
362	CLSPN	0.08216518878562164	0.2348858095424017	3.0343751166697186	1	475.02645191601835	0.8706953588010748	CD4+T	condition	False
363	IL12RB2	0.7168381325837139	0.8597927636463558	0.13169920323107215	1	475.02645191601835	0.1947455511368961	CD4+T	condition	False
364	HNRNPH2	0.10136973739238453	0.26982323098119737	2.694297386732086	1	475.02645191601835	0.38043224117630586	CD4+T	condition	False
365	SAMHD1	1.374641749700609e-06	4.8000453393249405e-05	23.923197722788	1	475.02645191601835	-1.2459850865021196	CD4+T	condition	True
366	CENPK	0.008874962807897917	0.04928445131924477	6.904720897882579	1	475.02645191601835	-0.5479573620275289	CD4+T	condition	False
367	GSTA4	2.820894321230533e-05	0.0005610842122481323	17.881607036799156	1	475.02645191601835	2.422714477579537	CD4+T	condition	True
368	MICAL2	4.906237405888638e-09	3.92000053073882e-07	35.52794512452832	1	475.02645191601835	2.3126216652118736	CD4+T	condition	False
369	RBM4B	0.0010649099245013394	0.010120938274393778	10.844353686160519	1	475.02645191601835	-1.3229484207351383	CD4+T	condition	True
370	LYSMD2	0.8015426947805245	0.9063364395734568	0.06324810314359912	1	475.02645191601835	0.08074918151235594	CD4+T	condition	False
371	POLR2J3.1	0.004072801427635421	0.027784639551191568	8.331973698585713	1	475.02645191601835	0.8570461805943889	CD4+T	condition	False
372	EVI2B	0.2739554806632845	0.5009410922601719	1.1996058090459534	1	475.02645191601835	-0.40635135803219297	CD4+T	condition	False
373	SPRY2	0.05340589987722586	0.1768304012104113	3.749822051787524	1	475.02645191601835	0.8964267051895564	CD4+T	condition	False
374	EGR1	0.3390350456846135	0.5675465928115299	0.915921116412134	1	475.02645191601835	-0.550512337674006	CD4+T	condition	False
375	HIST1H2BD	0.3533005376927821	0.58127594948885	0.8632576849917499	1	475.02645191601835	0.2948337607221127	CD4+T	condition	False
376	PHLDB3	0.006284062016941796	0.038124927088627567	7.533961102036692	1	475.02645191601835	-0.8159714503429399	CD4+T	condition	False
377	BATF	0.07521531693032993	0.2214742023646874	3.1792953696056303	1	475.02645191601835	-0.5057885856174138	CD4+T	condition	False
378	ZNF749	0.3511662294932044	0.5789895989576022	0.8709511695220685	1	475.02645191601835	-0.5773648812325811	CD4+T	condition	False
379	S100A4	3.6770403118900964e-09	3.2099200056018357e-07	36.13227455789465	1	475.02645191601835	-1.5721587772512275	CD4+T	condition	False
380	GLA	0.2960928735597602	0.5249273433473899	1.0941165182959698	1	475.02645191601835	-0.35694777966152075	CD4+T	condition	False
381	HIST1H2BG	0.04564806773748994	0.15934610050575282	4.015615876654171	1	475.02645191601835	0.8057840464699378	CD4+T	condition	False
382	AUTS2	0.22427970102082706	0.4462872564846681	1.480633113583585	1	475.02645191601835	0.338663307159968	CD4+T	condition	False
383	CNPY2	0.8498568993155011	0.9295186597153764	0.03587396748325252	1	475.02645191601835	-0.0663856845095327	CD4+T	condition	False
384	HIST1H4C	0.0001168582306115886	0.0017885379841007425	15.09312854020824	1	475.02645191601835	-1.1000002981436494	CD4+T	condition	False
385	KANSL1-AS1	0.012496637447093164	0.06221295969726364	6.2868107976249625	1	475.02645191601835	-0.4165592529172599	CD4+T	condition	False
386	VCAM1	0.6575072312267323	0.8158697257180353	0.1968135617610208	1	475.02645191601835	-1.5488755595352688	CD4+T	condition	False
387	ZDBF2	0.739835531910477	0.8741133682116728	0.11040020495472264	1	475.02645191601835	0.1148739165446783	CD4+T	condition	False
388	FAM184B	0.2888565407656065	0.5163707748081414	1.1274635570642697	1	475.02645191601835	0.7814779639667168	CD4+T	condition	False
389	IFI44	1.5961062816193554e-14	4.18002500641869e-12	62.862899339467496	1	475.02645191601835	2.849800684443614	CD4+T	condition	False
390	HLA-DRB1	0.0011825417436217686	0.011038617385015872	10.646023626023537	1	475.02645191601835	-2.5538799164498243	CD4+T	condition	True
391	PSMA6	0.4560619180138381	0.6733090765791522	0.5564529544463329	1	475.02645191601835	0.23409070416889666	CD4+T	condition	False
392	NFKBID	0.30216175248131466	0.5306977763639812	1.06694656156974	1	475.02645191601835	-0.4153857315845185	CD4+T	condition	False
393	HAVCR2	0.2454205494757669	0.4706722824364383	1.352527939659689	1	475.02645191601835	0.38204286117089375	CD4+T	condition	False
394	ZC3H11A	0.800040382954503	0.906072951394902	0.06423018416285281	1	475.02645191601835	0.13801450822510292	CD4+T	condition	False
395	MCM4	0.0020167862413514857	0.016419914234422975	9.640745244062703	1	475.02645191601835	0.96167742654089	CD4+T	condition	False
396	ASF1B	0.985920155564024	0.9937504658951204	0.0003117582406215155	1	475.02645191601835	0.009421227086654571	CD4+T	condition	False
397	BCKDHA	0.7506338890229171	0.8810093640852248	0.10111627742062156	1	475.02645191601835	-0.1621178166831629	CD4+T	condition	False
398	SLC16A3	0.3009497406900142	0.530683627265214	1.0723160940234364	1	475.02645191601835	-0.3806346932649048	CD4+T	condition	False
399	TMEM106C	0.01729915351521019	0.07826123768781271	5.705722412448307	1	475.02645191601835	0.4924765488234746	CD4+T	condition	False
400	CEMIP2	0.002119831506764391	0.016965850123747604	9.547375400886494	1	475.02645191601835	-0.8292747736764663	CD4+T	condition	False
401	ABLIM1	0.012841083420612544	0.06312082090173883	6.23798871451304	1	475.02645191601835	0.6703556446585212	CD4+T	condition	False
402	HSPA2	0.003097501417649882	0.022498646660711163	8.839567310114571	1	475.02645191601835	1.1784542603261383	CD4+T	condition	False
403	NET1	0.8338367550544676	0.9214055407976576	0.044057450987281824	1	475.02645191601835	-0.05886753081653519	CD4+T	condition	False
404	CEBPD	0.8586539545338925	0.9348343160938428	0.031749756614773327	1	475.02645191601835	-0.12782719377201016	CD4+T	condition	False
405	CDCA5	0.7180343143056127	0.8606188043825728	0.13053915571563496	1	475.02645191601835	0.33435015020856	CD4+T	condition	False
406	MID1IP1	0.8366497396638028	0.9227738353464701	0.042557168240371694	1	475.02645191601835	-0.04570706735173967	CD4+T	condition	False
407	ODC1	0.3407697165375463	0.5684318626178321	0.9093583371127838	1	475.02645191601835	0.2724528390193756	CD4+T	condition	False
408	P2RX5	0.062455342938665434	0.19627632440857926	3.4873441122202404	1	475.02645191601835	0.9903910522818632	CD4+T	condition	False
409	CAMK1	0.2605220472333413	0.4876429437148885	1.269005702961413	1	475.02645191601835	0.352819793708475	CD4+T	condition	False
410	HPCAL1	0.4006575324756772	0.6258116660339106	0.7076222975068014	1	475.02645191601835	-0.2342520255902312	CD4+T	condition	False
411	SLC5A3	0.9393432358160008	0.9732008821179399	0.005796636503626882	1	475.02645191601835	-0.021885606783186472	CD4+T	condition	False
412	STOM	0.09818353190837778	0.2650444280066881	2.7455870638888835	1	475.02645191601835	-0.4237541843505004	CD4+T	condition	False
413	ZEB2	0.0004447374616425841	0.005015532043500338	12.509015864088886	1	475.02645191601835	-1.839539620285624	CD4+T	condition	False
414	CENPA	0.4771588612819329	0.6889209409136391	0.5061513926525588	1	475.02645191601835	-1.1121627046028957	CD4+T	condition	False
415	PILRB	0.7384570389312056	0.8738159115864347	0.11161794271123192	1	475.02645191601835	0.06734538365203123	CD4+T	condition	False
416	AC243960.1	0.14824074061260328	0.3425523780626529	2.0970768732735894	1	475.02645191601835	-0.4639190439551202	CD4+T	condition	False
417	SERTAD2	0.05621368608970804	0.18380546252914048	3.6636066565951713	1	475.02645191601835	0.4220007632886516	CD4+T	condition	False
418	KCNQ1OT1	0.026329942215399055	0.10681527332477722	4.9651816158340605	1	475.02645191601835	0.8259324184505129	CD4+T	condition	False
419	AHI1	0.4851822071931386	0.6967109230239497	0.4879562887528273	1	475.02645191601835	0.18328270733609847	CD4+T	condition	False
420	DNAJC1	0.09802042048495184	0.2647955657112109	2.748261592468204	1	475.02645191601835	0.427557648235218	CD4+T	condition	False
421	MCM5	0.001565863494499958	0.013736832594454405	10.116181657384221	1	475.02645191601835	0.6508389767560023	CD4+T	condition	False
422	CENPM	0.03986025717723832	0.14476599945545648	4.247141976723379	1	475.02645191601835	-0.7805768285012742	CD4+T	condition	False
423	GNG2	0.3708329125688148	0.6001051664433206	0.802391787240137	1	475.02645191601835	-0.2362575786355799	CD4+T	condition	False
424	PHTF2	0.32319579489533823	0.5513672540405041	0.9780029690871859	1	475.02645191601835	0.19910790165084044	CD4+T	condition	False
425	CKLF	0.6886653902567361	0.8397228788593517	0.1607302015354958	1	475.02645191601835	0.13016576852855632	CD4+T	condition	False
426	MPST	0.0027246202750692344	0.020354770169059226	9.078379782747056	1	475.02645191601835	-0.7574147044184121	CD4+T	condition	False
427	VPS26B	0.4262179675545429	0.6490204584568727	0.6341965414618406	1	475.02645191601835	-0.2727134656994832	CD4+T	condition	False
428	MT1F	0.7917241314722498	0.9025846567739264	0.06981279961246127	1	475.02645191601835	0.22181714089399196	CD4+T	condition	False
429	EIF1	0.002721825281683618	0.020354770169059226	9.080293094054595	1	475.02645191601835	-0.4725103448924969	CD4+T	condition	False
430	AGPAT5	0.2177144256121777	0.4379988743532332	1.5234100843054823	1	475.02645191601835	-0.3740334288666985	CD4+T	condition	False
431	PPAN	0.23352357141287586	0.4567759815934842	1.4228912536908458	1	475.02645191601835	0.5686763836806545	CD4+T	condition	False
432	CXXC5	0.017839987158059355	0.0799407789573116	5.651047301629584	1	475.02645191601835	0.7368926533693454	CD4+T	condition	False
433	KLF3	2.0852465458128808e-11	3.0718288178006006e-09	47.12994056702237	1	475.02645191601835	-1.4206810855655965	CD4+T	condition	False
434	C11orf98	0.9029155487951874	0.9537492299146432	0.014894810346298963	1	475.02645191601835	-0.04854485795160417	CD4+T	condition	False
435	TNFRSF1A	0.2762646689811584	0.5033576959768401	1.1881054030097489	1	475.02645191601835	-0.261686133776711	CD4+T	condition	False
436	UHRF1	0.0374876773829079	0.13846715100745938	4.352491567292596	1	475.02645191601835	1.1333576288458949	CD4+T	condition	False
437	PDF	0.8258505198509055	0.9173089892971652	0.048465114076907616	1	475.02645191601835	0.2400694143494333	CD4+T	condition	False
438	CDKN2A	1.0748721318022178e-06	3.809734758883951e-05	24.421114941398805	1	475.02645191601835	-2.2549430969989737	CD4+T	condition	True
439	ACTN1	0.7326905891135205	0.8715375819028855	0.11679268397877425	1	475.02645191601835	-0.0934494582734413	CD4+T	condition	False
440	SLC7A5	0.6415855300429967	0.8087363602128954	0.2169522295976655	1	475.02645191601835	-0.1930342986798736	CD4+T	condition	False
441	RNASET2	0.28764301625297645	0.514982597271755	1.1331603983707523	1	475.02645191601835	-0.25800209999485385	CD4+T	condition	False
442	LGALS9	0.0484735321155288	0.16570285017592656	3.9136234003855215	1	475.02645191601835	0.4857420291730677	CD4+T	condition	False
443	CENPW	0.11755131672290905	0.2949105412622635	2.4585659243625773	1	475.02645191601835	-0.4502901270608605	CD4+T	condition	False
444	KNL1	0.9970426612016934	0.9984417413378441	1.375248437924202e-05	1	475.02645191601835	-0.002976162493563445	CD4+T	condition	False
445	LDLRAD4	0.025167693875636526	0.10352574950240016	5.044177859729198	1	475.02645191601835	0.5638997597996834	CD4+T	condition	False
446	TRAC	0.1975095438469905	0.41380443986431703	1.6653555887566809	1	475.02645191601835	0.4346524462992782	CD4+T	condition	False
447	SRRT	0.026652431389088224	0.10803057744467916	4.9439061492395036	1	475.02645191601835	0.4425368042861073	CD4+T	condition	False
448	UBE2T	0.6512932585372732	0.8126512495353906	0.20453267687617202	1	475.02645191601835	0.14227802360252567	CD4+T	condition	False
449	CENPU	0.6818599910194321	0.8342299500819109	0.16824634452051293	1	475.02645191601835	0.13278865564301318	CD4+T	condition	False
450	ARPC4	0.4675303246107525	0.6823776582928974	0.5286567001057905	1	475.02645191601835	0.2300120444424529	CD4+T	condition	False
451	ACTN4	0.02802634933409531	0.11193894593126877	4.856178782949745	1	475.02645191601835	0.3614016074873375	CD4+T	condition	False
452	TSPYL2	0.7384986405940508	0.8738159115864347	0.11158108384050236	1	475.02645191601835	-0.10637990443690057	CD4+T	condition	False
453	RHOC	0.0061178674011431	0.037445435771773936	7.583046735956875	1	475.02645191601835	1.0583885894515166	CD4+T	condition	False
454	IFNGR2	0.18727823689747405	0.3996512488613366	1.7439242855596904	1	475.02645191601835	-0.4480633017987341	CD4+T	condition	False
455	STARD4-AS1	0.007022851560514049	0.04174744294610748	7.3307483336608446	1	475.02645191601835	1.4444882107727546	CD4+T	condition	True
456	UBE2F	0.4146480766865612	0.6384234096759388	0.6666019569085267	1	475.02645191601835	-0.20968363486363967	CD4+T	condition	False
457	TMC8	0.3909628264828031	0.6167385068078111	0.7372918935968359	1	475.02645191601835	-0.1836667451331416	CD4+T	condition	False
458	USF1	0.010394222737953837	0.055302896147533184	6.618645353496042	1	475.02645191601835	0.7884251753599624	CD4+T	condition	False
459	PTK2	3.3250631008976645e-11	4.353985404897665e-09	46.12575607759256	1	475.02645191601835	1.9141830798525132	CD4+T	condition	True
460	BUB1	0.2926577969007101	0.5211895937249519	1.1098146463584595	1	475.02645191601835	-1.1964666587291524	CD4+T	condition	False
461	SCO2	0.6338784504962305	0.8032557230219765	0.2271310693447427	1	475.02645191601835	-0.5066081887933882	CD4+T	condition	False
462	MTHFD2	0.02116818879296256	0.09129628725528413	5.348366726153649	1	475.02645191601835	-0.4644488262225675	CD4+T	condition	False
463	HLA-DPA1	0.005521950886496976	0.035034288666146364	7.771019902847048	1	475.02645191601835	-2.2316440900861108	CD4+T	condition	True
464	KIFC1	0.9052212119887181	0.9537492299146432	0.014192412410190753	1	475.02645191601835	-0.08514539124494988	CD4+T	condition	False
465	HIGD1A	0.2046987864496868	0.4228527954968552	1.6129541219943997	1	475.02645191601835	0.4132761490557644	CD4+T	condition	False
466	CCZ1	0.319144742953004	0.5474702759390323	0.9945328573147696	1	475.02645191601835	-0.30446933662376985	CD4+T	condition	False
467	PDE4DIP	0.4999996933150842	0.7091778242998599	0.4556345194224246	1	475.02645191601835	0.20044791811594004	CD4+T	condition	False
468	TUBB2A	0.3063839491092159	0.5345277335680398	1.0484566624732317	1	475.02645191601835	-0.4201373438354158	CD4+T	condition	False
469	CPEB4	0.8221341491225642	0.916167827574727	0.050591367935658924	1	475.02645191601835	0.07713597933545079	CD4+T	condition	False
470	AL731577.1	0.5221943731473473	0.7246465337110966	0.4101653949928093	1	475.02645191601835	0.5946858671786832	CD4+T	condition	False
471	DHFR	0.9246505686390109	0.9651910497263722	0.008954373069495569	1	475.02645191601835	-0.02938348379397254	CD4+T	condition	False
472	C16orf74	7.670654990201473e-14	1.8079733811904873e-11	59.374426549828854	1	475.02645191601835	-3.0593612373591816	CD4+T	condition	True
473	TUBA1C	0.3424534282756125	0.5701381916301742	0.9030313072676371	1	475.02645191601835	-0.24156280946379005	CD4+T	condition	False
474	ASAH1	0.9963883421281744	0.9982942921981328	2.051129995000463e-05	1	475.02645191601835	-0.0008347546736163482	CD4+T	condition	False
475	LYZ	0.027107895441337	0.10950010206552066	4.914311059033485	1	475.02645191601835	-3.2394702617441546	CD4+T	condition	False
476	AL133415.1	0.07488209483725647	0.22131297496102006	3.1866030602531383	1	475.02645191601835	1.3465326259227954	CD4+T	condition	False
477	TYMP	0.2172825221598849	0.4373483387966257	1.526278216001436	1	475.02645191601835	-0.4297890208178449	CD4+T	condition	False
478	RPL13A	0.7083274157038878	0.8538006646227847	0.1401213743280759	1	475.02645191601835	0.1035554534803116	CD4+T	condition	False
479	ATG9A	0.8293591365231129	0.91904066045368	0.04650160351661009	1	475.02645191601835	0.17941010639224705	CD4+T	condition	False
480	GGT1	0.17668411888044747	0.3855234165548431	1.8307368485084807	1	475.02645191601835	0.4987492635527038	CD4+T	condition	False
481	SERF2	0.8654602297634258	0.9369308036367976	0.028736848460675438	1	475.02645191601835	-0.026109553962282008	CD4+T	condition	False
482	PFKFB3	0.02192865432254908	0.09329573689214472	5.286158461854911	1	475.02645191601835	0.7313543478445694	CD4+T	condition	False
483	UBXN10-AS1	8.47542466601682e-06	0.00021139233796615495	20.268816913542747	1	475.02645191601835	1.2675560812628168	CD4+T	condition	True
484	THEMIS	1.9883194883557986e-07	1.0078428030224983e-05	27.85911451578948	1	475.02645191601835	1.1215749488650049	CD4+T	condition	False
485	VPS37B	0.0004591805806455602	0.00511720391764343	12.44773341514366	1	475.02645191601835	-1.1157423155738944	CD4+T	condition	False
486	NPIPB4	4.223414236377166e-06	0.00012139740677001194	21.662284406736628	1	475.02645191601835	-2.0218283055545907	CD4+T	condition	True
487	HSPH1	0.1645166589391133	0.3682485898570656	1.938189384906236	1	475.02645191601835	0.4538873388894336	CD4+T	condition	False
488	MCM2	0.0005374432912123716	0.00581079741920899	12.146331935643225	1	475.02645191601835	1.0949093858948291	CD4+T	condition	True
489	HOOK1	0.0028690596128800533	0.02116548828656741	8.982133971557149	1	475.02645191601835	0.7268984312052928	CD4+T	condition	False
490	RASAL3	0.02373128951547948	0.09882197933410117	5.147232650030579	1	475.02645191601835	0.7228138928862736	CD4+T	condition	False
491	MT-ND6	0.5417095117326992	0.7369063048990396	0.3729189980021781	1	475.02645191601835	0.23925465354445336	CD4+T	condition	False
492	CTNNAL1	0.7029063214658874	0.8491800100948728	0.1456416158110246	1	475.02645191601835	0.10632669465957942	CD4+T	condition	False
493	KDM6A	0.9603512364773704	0.9819723549161432	0.0024739740386788022	1	475.02645191601835	0.012617826786677323	CD4+T	condition	False
494	ITGB1BP1	0.4716761336269845	0.6858363028740299	0.5188753095137046	1	475.02645191601835	-0.10754269899871106	CD4+T	condition	False
495	ARPP21	0.0003227894568349379	0.0039625768216664	13.12493038799544	1	475.02645191601835	2.585392190038301	CD4+T	condition	False
496	CD9	0.005125649122977364	0.033144458114835795	7.907905365655964	1	475.02645191601835	2.594849966378265	CD4+T	condition	False
497	COMMD3	0.39549168563085024	0.6204152432824719	0.7233011016691087	1	475.02645191601835	0.3109336517723844	CD4+T	condition	False
498	YES1	0.6917396075022493	0.8418099002493672	0.15740022236923465	1	475.02645191601835	-0.11639161933533615	CD4+T	condition	False
499	TTN	0.022443910415151414	0.09471852613878584	5.245270330118061	1	475.02645191601835	0.7652877652756765	CD4+T	condition	False
500	SOD2	0.0010236086238932752	0.009748062733399796	10.919312556141854	1	475.02645191601835	-0.8714202556010898	CD4+T	condition	False
501	MKL1	0.36707418486261406	0.5958635356206482	0.8151003546587089	1	475.02645191601835	0.25814169569326034	CD4+T	condition	False
502	EDC4	0.5723201209649393	0.7589077497127212	0.3192588632001356	1	475.02645191601835	0.4066409092911379	CD4+T	condition	False
503	RWDD3	0.8170611697318948	0.9130774279696536	0.05357131919082593	1	475.02645191601835	-0.1137039000571342	CD4+T	condition	False
504	HEXA	0.3721604753642965	0.6018874174805162	0.7979461148225454	1	475.02645191601835	0.2885969587317121	CD4+T	condition	False
505	TSPAN32	5.687382271418462e-10	6.09325455169696e-08	40.066380566076155	1	475.02645191601835	-1.989492307202388	CD4+T	condition	True
506	CTBP2	0.9990962083730948	0.9992727175931072	1.2844399846989848e-06	1	475.02645191601835	0.0009486001716465641	CD4+T	condition	False
507	PLSCR1	3.0494720907816407e-12	5.134004084265946e-10	51.292072459504396	1	475.02645191601835	1.4426420121202093	CD4+T	condition	True
508	C17orf49	0.025916114003893497	0.10559080502537073	4.992884589867396	1	475.02645191601835	0.6418457826587479	CD4+T	condition	False
509	TSPO	4.992903892313368e-05	0.0008983415629147027	16.756859966499213	1	475.02645191601835	-1.907675592664548	CD4+T	condition	True
510	DPYD	0.008693305813443658	0.048819355312975536	6.942255538911359	1	475.02645191601835	-0.6304716382949902	CD4+T	condition	False
511	PHKG1	0.3767795003150053	0.6070193316763277	0.7826498703684058	1	475.02645191601835	-0.5669383453593488	CD4+T	condition	False
512	PIM3	0.00043996045710096584	0.005001580724199043	12.529729327370765	1	475.02645191601835	-1.408699641076718	CD4+T	condition	True
513	IL7R	0.2791623693200456	0.506598070176486	1.1738442646898417	1	475.02645191601835	-0.43867437151133903	CD4+T	condition	False
514	ELOVL4	1.9812311177734663e-07	1.0078428030224983e-05	27.866430686109105	1	475.02645191601835	1.974893703644096	CD4+T	condition	False
515	NDUFA7	0.6162410166178525	0.7904668150223647	0.25151736330045915	1	475.02645191601835	-0.18156657513716448	CD4+T	condition	False
516	FKBP5	0.24713904908166326	0.4717460905888388	1.3427086059443576	1	475.02645191601835	-0.2082765974212771	CD4+T	condition	False
517	IRS2	0.4314040158107933	0.6538677476694023	0.6200968748082979	1	475.02645191601835	-0.19362549488966374	CD4+T	condition	False
518	LYST	0.5318551236642095	0.7324466996649382	0.3914186030584368	1	475.02645191601835	-0.12730989297919668	CD4+T	condition	False
519	NEDD9	0.7352765118219072	0.8731028949854452	0.11445594651086728	1	475.02645191601835	0.09978460107777193	CD4+T	condition	False
520	TOPORS	0.876259625963943	0.9428641581360482	0.02427254420847888	1	475.02645191601835	0.027062439308312237	CD4+T	condition	False
521	ARPC1A	0.2738569575623692	0.5009410922601719	1.200099192352042	1	475.02645191601835	0.6184914791498585	CD4+T	condition	False
522	HNRNPLL	0.013745651769214549	0.06611939024497691	6.1159423326437174	1	475.02645191601835	0.6600729516646209	CD4+T	condition	False
523	SMC2	0.005892359101600394	0.0367901732515818	7.651880560930878	1	475.02645191601835	0.6120340419112965	CD4+T	condition	False
524	MFSD1	0.009203414914725249	0.05062415158461473	6.838816711060307	1	475.02645191601835	0.6024418876264488	CD4+T	condition	False
525	FEN1	0.4568891049568586	0.6736950037921855	0.5544110699281246	1	475.02645191601835	-0.2572360425054426	CD4+T	condition	False
526	CCDC88A	1.5736743603559383e-05	0.0003418571859317001	19.037265172697293	1	475.02645191601835	1.1224993222347497	CD4+T	condition	True
527	SGK1	0.0041439254510228845	0.028147643481443618	8.29996854345776	1	475.02645191601835	-0.7999193015623045	CD4+T	condition	False
528	PGGHG	0.14522038660548692	0.33869822212188244	2.1287407084985466	1	475.02645191601835	0.3431587962753669	CD4+T	condition	False
529	ABHD14A	0.9236506847828824	0.9645166792932396	0.009194334231017126	1	475.02645191601835	0.052335275401147976	CD4+T	condition	False
530	KIT	0.8354435501724352	0.9225300762503772	0.04319715912325549	1	475.02645191601835	-0.2991598491624216	CD4+T	condition	False
531	FAS	2.403176414175672e-07	1.1443003652953654e-05	27.471147253131104	1	475.02645191601835	-1.6138033907210223	CD4+T	condition	True
532	YPEL2	5.934041389337184e-05	0.0010246546193895783	16.417862109109816	1	475.02645191601835	0.8584345789233621	CD4+T	condition	False
533	NKRF	0.3427602110903508	0.5701381916301742	0.9018830079801298	1	475.02645191601835	-0.3281416102716374	CD4+T	condition	False
534	COL1A2	0.7863191932866795	0.8985497148526077	0.07357472679400294	1	475.02645191601835	0.2060054694236219	CD4+T	condition	False
535	NAPRT	0.8591052153319685	0.9348343160938428	0.03154520566474752	1	475.02645191601835	0.04116846837979636	CD4+T	condition	False
536	SNHG19	0.8995858686826016	0.9531687536457146	0.015939567618693737	1	475.02645191601835	-0.038416907556262855	CD4+T	condition	False
537	ENO2	8.907765811943071e-06	0.00021984925674083583	20.169572918007727	1	475.02645191601835	2.1771351017763547	CD4+T	condition	True
538	NEK2	0.49995838827814204	0.7091778242998599	0.4557223732821021	1	475.02645191601835	-1.387185758461852	CD4+T	condition	False
539	NFKBIZ	0.002032683293436998	0.016492373571879534	9.626028297807595	1	475.02645191601835	-1.2150576623094067	CD4+T	condition	False
540	RCN2	0.002760734552544789	0.02046242559857883	9.053836128225909	1	475.02645191601835	-0.8309094183627376	CD4+T	condition	False
541	HPGDS	0.9547856090611976	0.9792878487553062	0.003218082087073256	1	475.02645191601835	-0.06759467677481115	CD4+T	condition	False
542	LUZP1	0.7060634479714705	0.8519025067155136	0.1424119270676682	1	475.02645191601835	0.09477931585472373	CD4+T	condition	False
543	IL6ST	0.8530857316727063	0.9321850113827392	0.03432998998643568	1	475.02645191601835	-0.03557694543043045	CD4+T	condition	False
544	TTC39C	0.06227433518845488	0.1959687690776878	3.4921861244681285	1	475.02645191601835	-0.6066512004587368	CD4+T	condition	False
545	COMMD7	0.08416395734295255	0.2383597192805928	2.9951426869858597	1	475.02645191601835	0.6510523907548863	CD4+T	condition	False
546	MTSS1	0.11746177134527358	0.294842806241544	2.4597695764941565	1	475.02645191601835	-0.492962101690757	CD4+T	condition	False
547	PLEKHF1	2.653330840251484e-07	1.2383961961332173e-05	27.26860055421609	1	475.02645191601835	1.414446954412503	CD4+T	condition	True
548	BCL2L1	0.0037391935644639743	0.02616094249807234	8.49013701158959	1	475.02645191601835	0.8305696299480316	CD4+T	condition	False
549	SLC25A33	0.8210081698610857	0.9153813890078424	0.05124504395236955	1	475.02645191601835	-0.07661208163159162	CD4+T	condition	False
550	TMEM71	3.5209753210000685e-05	0.0006830402330532643	17.444209506531728	1	475.02645191601835	-0.8246671276373605	CD4+T	condition	False
551	SAMSN1	0.1317718101946858	0.31811785201328724	2.2793482246883485	1	475.02645191601835	-0.4390863654968085	CD4+T	condition	False
552	HIST2H2AC	0.013057248465292036	0.06398323208460152	6.2080343624008885	1	475.02645191601835	-0.8416419458308831	CD4+T	condition	False
553	LINC02256	0.00196563320253059	0.016086796730432642	9.688915028017755	1	475.02645191601835	0.962973445168636	CD4+T	condition	False
554	SSBP2	0.035670621084709205	0.13303109793775253	4.438029058947102	1	475.02645191601835	0.4540631481243311	CD4+T	condition	False
555	TOMM5	0.4785483185213917	0.6896596678415898	0.5029645970142057	1	475.02645191601835	-0.2194180342382057	CD4+T	condition	False
556	PLCG2	0.11399240394841102	0.28937005504190066	2.507203178936044	1	475.02645191601835	0.5910486289624837	CD4+T	condition	False
557	MCTP2	0.2555059579918704	0.4808203936022664	1.2960710926442958	1	475.02645191601835	-0.6173862490299534	CD4+T	condition	False
558	SC5D	0.0009904892372187878	0.00948619341037523	10.981674808936525	1	475.02645191601835	-0.7958480632038808	CD4+T	condition	False
559	AC103591.3	0.3467687641771935	0.5751122474615399	0.8870055833677171	1	475.02645191601835	-0.5401321845372057	CD4+T	condition	False
560	ZYX	0.3409212454115763	0.5684834633428266	0.9087871973883124	1	475.02645191601835	0.3065325627732941	CD4+T	condition	False
561	ERCC5	0.7757121995886874	0.8927715076900986	0.08126681003082582	1	475.02645191601835	-0.1302227392405025	CD4+T	condition	False
562	ZBED6	0.3015477260139855	0.530683627265214	1.0696633751827107	1	475.02645191601835	0.6439811339332958	CD4+T	condition	False
563	PER1	0.02212317765162954	0.09403846659132703	5.270605847266867	1	475.02645191601835	-0.7203545898933392	CD4+T	condition	False
564	RAB33A	0.0206972167719466	0.08967525722698186	5.388068935159736	1	475.02645191601835	0.6455554102108253	CD4+T	condition	False
565	RPL36A	0.8647490608160745	0.9366409105831124	0.029044426137898774	1	475.02645191601835	0.04760358447328535	CD4+T	condition	False
566	NABP1	0.05432686668090322	0.1794815288938407	3.7210221726426624	1	475.02645191601835	-0.4528405293798274	CD4+T	condition	False
567	HNRNPA1P48	0.2906376901275392	0.5187679179330631	1.119157100921424	1	475.02645191601835	-0.3836824290613556	CD4+T	condition	False
568	SOCS2	9.214370534062847e-18	4.8262825219524745e-15	79.78385836254883	1	475.02645191601835	-2.3888128556737738	CD4+T	condition	True
569	TSPAN5	0.6374472328295764	0.8056102561819364	0.22238226535281186	1	475.02645191601835	0.23029602189717344	CD4+T	condition	False
570	NPC2	0.07854804020316017	0.2283534362986189	3.108072646524167	1	475.02645191601835	0.4943147843451352	CD4+T	condition	False
571	PLIN2	0.8625029264902552	0.9353232539996356	0.030026941411595714	1	475.02645191601835	-0.03950081458219458	CD4+T	condition	False
572	LIMA1	0.2012722358140817	0.4200076669444805	1.6376544856714468	1	475.02645191601835	0.3181547488517231	CD4+T	condition	False
573	P2RY1	2.3965084060004056e-07	1.1443003652953654e-05	27.4768323505465	1	475.02645191601835	1.765677400980896	CD4+T	condition	False
574	AC136475.9	0.4588147685907492	0.6754693376442198	0.5496801811526721	1	475.02645191601835	0.6245760540127918	CD4+T	condition	False
575	METRNL	0.02572160718972776	0.10507760365992676	5.00606524067021	1	475.02645191601835	-1.6750916683209351	CD4+T	condition	False
576	HPGD	0.02237081869180722	0.094601758420089	5.251010768102941	1	475.02645191601835	0.6416690962559181	CD4+T	condition	False
577	TNFAIP3	0.06018362696045172	0.19150724848575204	3.5492283557696918	1	475.02645191601835	-0.7951334290401347	CD4+T	condition	False
578	FLNA	0.01043580971651615	0.05539910698610037	6.6114330735883104	1	475.02645191601835	-0.8457659126539583	CD4+T	condition	False
579	CD63	0.0018204694868560036	0.015108614720139437	9.832893140669071	1	475.02645191601835	-0.7617919337362823	CD4+T	condition	False
580	APLP2	0.8575942224036396	0.9345120583473779	0.032232802571603464	1	475.02645191601835	0.04178153881854234	CD4+T	condition	False
581	NME1	0.3431689825502352	0.5704173683116174	0.9003551190998214	1	475.02645191601835	0.3434055621894161	CD4+T	condition	False
582	CD70	0.07269342462272069	0.21674687139247648	3.2354894702704518	1	475.02645191601835	-1.8556630326348351	CD4+T	condition	False
583	HIST2H4A	1.0103354286727098e-06	3.608122129366026e-05	24.546581083251127	1	475.02645191601835	-4.4072228860097145	CD4+T	condition	True
584	AC074117.1	0.5797653839318543	0.7636250404735292	0.30703616310782195	1	475.02645191601835	-0.3133745154749824	CD4+T	condition	False
585	GATD3B	0.03273667877538688	0.12505729639155086	4.586293723766273	1	475.02645191601835	-1.2769891879777509	CD4+T	condition	False
586	GIT2	0.1131175134152693	0.2881272491250777	2.5194172172950737	1	475.02645191601835	0.2721791531254056	CD4+T	condition	False
587	GPR155	0.3092364069811288	0.5369725068702255	1.0361513546779275	1	475.02645191601835	0.2491572349280339	CD4+T	condition	False
588	RNF19A	0.4503533820111131	0.6707772171662676	0.5707048382333887	1	475.02645191601835	-0.16425159075746956	CD4+T	condition	False
589	RIPK2	0.3017038865232867	0.530683627265214	1.0689717517196726	1	475.02645191601835	-0.2890090071017365	CD4+T	condition	False
590	UCKL1	0.9967275386198888	0.9984219330756812	1.6839473394676323e-05	1	475.02645191601835	0.000903766560796211	CD4+T	condition	False
591	HIST1H3H	0.05553482372684826	0.1822958574414048	3.684024901760065	1	475.02645191601835	0.7942627462056442	CD4+T	condition	False
592	CKS1B	0.1271542692865012	0.3112915421485068	2.335077481856925	1	475.02645191601835	-0.31700454734054995	CD4+T	condition	False
593	GSTM2	0.9733803368409251	0.9880456270468824	0.0011146635668564263	1	475.02645191601835	0.014071464323372165	CD4+T	condition	False
594	CDKN2C	0.9135743565025416	0.9574968494170079	0.011791565961648287	1	475.02645191601835	0.03648610616211265	CD4+T	condition	False
595	C19orf48	0.012332711896573754	0.06171592768625125	6.310535323719825	1	475.02645191601835	0.561014068936336	CD4+T	condition	False
596	BTAF1	0.4438103745910954	0.6647988896798296	0.5873912503218893	1	475.02645191601835	0.18542889338910895	CD4+T	condition	False
597	CS	0.656397140274629	0.8158213976072332	0.19817947530922525	1	475.02645191601835	-0.10018345780509703	CD4+T	condition	False
598	CEBPB	0.3215250395272822	0.549753005560975	0.984786995560363	1	475.02645191601835	-0.4258497746733833	CD4+T	condition	False
599	LZTFL1	1.3990960707981712e-06	4.8339680688908395e-05	23.88753870809583	1	475.02645191601835	1.2757720682994784	CD4+T	condition	True
600	TRAF4	0.012808128483721709	0.06302454871843856	6.2426009862434615	1	475.02645191601835	-0.8571555298710694	CD4+T	condition	False
601	RAB11FIP1	0.98845779751149	0.9943640754308928	0.00020950035973382587	1	475.02645191601835	-0.003555457580613622	CD4+T	condition	False
602	ETV3	0.019817383386273445	0.08657937468294069	5.464816009160634	1	475.02645191601835	-0.524384016359424	CD4+T	condition	False
603	ACOT7	1.201510158543734e-05	0.00028178700932214736	19.573503178760113	1	475.02645191601835	1.133449861948015	CD4+T	condition	False
604	ZBTB7B	0.07077396821958869	0.21318114133363647	3.2796845271684245	1	475.02645191601835	0.4431597839527667	CD4+T	condition	False
605	EEF1E1	0.6036628448443433	0.7813809932476983	0.2698671829046689	1	475.02645191601835	0.20684928261832455	CD4+T	condition	False
606	TUBB4B	0.011608166777936491	0.058984185639960114	6.41944381527097	1	475.02645191601835	-0.6056595216805724	CD4+T	condition	False
607	NFATC2	0.1030427335246014	0.27182061882203185	2.668069288172303	1	475.02645191601835	-0.4920096067839396	CD4+T	condition	False
608	CTSS	0.973092009217712	0.9880456270468824	0.0011389502601714823	1	475.02645191601835	-0.011414944600311991	CD4+T	condition	False
609	JUN	0.3793055514331709	0.6096789950404207	0.7743958602909771	1	475.02645191601835	-0.3022789742834666	CD4+T	condition	False
610	SPG21	0.28552592595813153	0.5131411418096196	1.143172661465825	1	475.02645191601835	0.2531453982574942	CD4+T	condition	False
611	IGF2BP1	7.294789305931206e-08	4.298454598519963e-06	29.91964611953116	1	475.02645191601835	2.0133251229332494	CD4+T	condition	True
612	RGS1	0.5322524553812701	0.7324611701711731	0.3906606558153303	1	475.02645191601835	-0.20029666444251576	CD4+T	condition	False
613	LINC00672	2.951681861581565e-06	8.806473604743985e-05	22.381921098351864	1	475.02645191601835	1.3819032215229126	CD4+T	condition	True
614	TTC38	0.010065857596201416	0.053798699215979004	6.676657487268691	1	475.02645191601835	-1.48181044533784	CD4+T	condition	False
615	NT5E	0.9326542149326442	0.9698945442736564	0.0071488209501464044	1	475.02645191601835	-0.04651969593479778	CD4+T	condition	False
616	AL157938.3	0.8431084509956406	0.926004948274336	0.03921479543337552	1	475.02645191601835	-0.12675866458184135	CD4+T	condition	False
617	ARL5A	0.29214064755218777	0.5206620085296836	1.112198448762204	1	475.02645191601835	-0.2947973773543628	CD4+T	condition	False
618	TPST2	0.3265103020876764	0.5546556987536241	0.9646809220887099	1	475.02645191601835	-0.19472762006898264	CD4+T	condition	False
619	PLEC	0.811339836315169	0.910265083338052	0.05704012037077823	1	475.02645191601835	-0.07896999727930434	CD4+T	condition	False
620	KRT10	0.9220089296162114	0.963500353405192	0.009595284329811072	1	475.02645191601835	-0.01931699442398445	CD4+T	condition	False
621	RHOA	0.4144507007720773	0.6384234096759388	0.6671664426765089	1	475.02645191601835	0.14508530409624915	CD4+T	condition	False
622	ZNF490	0.11973447336875635	0.2987974099842866	2.429530940675684	1	475.02645191601835	0.6510490505149504	CD4+T	condition	False
623	PCED1B	5.822723748717108e-15	1.7155199844657783e-12	65.11726362858823	1	475.02645191601835	-2.6314616573444183	CD4+T	condition	False
624	RCBTB2	0.0014768290124924685	0.013185174175927076	10.22645230087616	1	475.02645191601835	0.8999352179956889	CD4+T	condition	False
625	AHR	0.4529169917671294	0.6708107240853142	0.5642696704271776	1	475.02645191601835	0.2531161059304044	CD4+T	condition	False
626	AVPI1	0.3378494523052894	0.5665678826635127	0.9204326403889534	1	475.02645191601835	-0.2777548463415338	CD4+T	condition	False
627	VMP1	0.08415661115383499	0.2383597192805928	2.9952850246732594	1	475.02645191601835	0.32400038849816826	CD4+T	condition	False
628	SYNJ2BP	0.18478267534211187	0.3961562543859292	1.7638508681019631	1	475.02645191601835	0.5125013404515054	CD4+T	condition	False
629	SCGB3A1	0.0049435383770218755	0.03223214371961428	7.974482456246021	1	475.02645191601835	-1.9117379589242185	CD4+T	condition	False
630	DEPDC1B	0.21349806082874653	0.4325010136427637	1.5517043375649104	1	475.02645191601835	-1.265686551398168	CD4+T	condition	False
631	HIST2H2BE	0.05553006582699136	0.1822958574414048	3.6841689414429264	1	475.02645191601835	0.5764340904455834	CD4+T	condition	False
632	ITPRIP	0.1159696936457838	0.2926558543074009	2.479976760631393	1	475.02645191601835	-0.5015221055300976	CD4+T	condition	False
633	MAP1A	0.4237381230406274	0.6469893380057193	0.6410305218929934	1	475.02645191601835	0.3973701331406017	CD4+T	condition	False
634	PGM2L1	0.019102189443592568	0.08431434554035146	5.529853820519481	1	475.02645191601835	0.4409227755995198	CD4+T	condition	True
635	CKAP2L	0.4802229037479737	0.6918614817444829	0.4991439128141797	1	475.02645191601835	-1.115964536859112	CD4+T	condition	False
636	HIST1H2AH	0.14475852733648192	0.3384879453691348	2.133648198479888	1	475.02645191601835	-1.580095125643869	CD4+T	condition	False
637	AK4	9.976027183559185e-06	0.00024240717599638135	19.94379280625152	1	475.02645191601835	3.717821368531403	CD4+T	condition	True
638	NMB	0.5935154257579429	0.7745934986220772	0.2852732839462919	1	475.02645191601835	0.2022608802034018	CD4+T	condition	False
639	NAMPT	0.8712175532887387	0.9400616235312556	0.02630874796955577	1	475.02645191601835	0.03938303293767891	CD4+T	condition	False
640	DHRS4	0.5592657181009834	0.748545881637716	0.34145891455079713	1	475.02645191601835	-0.19891516579235805	CD4+T	condition	False
641	FLT3LG	0.9296755220182084	0.9674371767756808	0.0077968742914462435	1	475.02645191601835	0.022920836559312468	CD4+T	condition	False
642	NCAPH	0.37266177890790586	0.6020314001959796	0.7962731478602585	1	475.02645191601835	-1.2054478557386137	CD4+T	condition	False
643	HTD2	0.5790334033740627	0.7636250404735292	0.30822398731063044	1	475.02645191601835	0.4698482777858322	CD4+T	condition	False
644	GRSF1	0.9464734203453338	0.9770214284547724	0.0045120130363713006	1	475.02645191601835	-0.019299825311181733	CD4+T	condition	False
645	MTRNR2L1	0.7253218061551867	0.8663906357298847	0.12359663560411675	1	475.02645191601835	0.2074930566553247	CD4+T	condition	False
646	MLC1	0.9888204522925153	0.9945166656938164	0.00019654137149822351	1	475.02645191601835	-0.012309772714359237	CD4+T	condition	False
647	RAB37	2.6428467360598306e-05	0.0005346943997333065	18.01041132845389	1	475.02645191601835	-1.8749838361515536	CD4+T	condition	True
648	DNAJC25-GNG10	0.4650024802304248	0.6807138153298559	0.5346894918226822	1	475.02645191601835	-0.5207156861049861	CD4+T	condition	False
649	DUSP6	0.4336090451763255	0.6558816908560492	0.6141795286035224	1	475.02645191601835	0.3680569298788498	CD4+T	condition	False
650	NEU1	0.4830224573984754	0.6950451355849856	0.4928051606690262	1	475.02645191601835	0.1694581951606602	CD4+T	condition	False
651	NDC80	1.8125269547648902e-08	1.2565076565826022e-06	32.8018235862951	1	475.02645191601835	-3.9009564985101894	CD4+T	condition	False
652	USP11	0.4919011924392162	0.7022858548775169	0.4730977915573452	1	475.02645191601835	0.16478313040902162	CD4+T	condition	False
653	TROAP	0.18064466520840095	0.3908026396477294	1.7975920683653843	1	475.02645191601835	-1.4776792200384932	CD4+T	condition	False
654	LINC00685	0.09986242258781483	0.2673205338324583	2.7183377791223	1	475.02645191601835	0.8104603596860066	CD4+T	condition	False
655	SASH3	0.01876899563020316	0.08307703793500253	5.561021122763213	1	475.02645191601835	0.6415747398363267	CD4+T	condition	False
656	MTRNR2L8	0.004253705903559919	0.028604806889274543	8.251653654433898	1	475.02645191601835	0.9472326548656932	CD4+T	condition	False
657	LMNB1	0.6071858601686936	0.7837219866686164	0.26464525972542857	1	475.02645191601835	0.1571753077499901	CD4+T	condition	False
658	TGFBR2	0.9283766834428542	0.9669393914603656	0.008088324900127036	1	475.02645191601835	0.020836782990572813	CD4+T	condition	False
659	APBA2	0.3055338322951822	0.534022660326798	1.052152841732788	1	475.02645191601835	-0.30899548907307306	CD4+T	condition	False
660	SAT1	0.022847400976425892	0.09616307875256397	5.21392704267628	1	475.02645191601835	-0.5159951097986062	CD4+T	condition	False
661	LYAR	0.21692540919464606	0.4368160525175401	1.5286548374297322	1	475.02645191601835	-0.3028541504594743	CD4+T	condition	False
662	SGO2	0.14001272772087553	0.3311690910568024	2.1851223343711053	1	475.02645191601835	-0.6314295896639658	CD4+T	condition	False
663	SYNGR1	0.012614286695201845	0.06244287644545669	6.2699806931425925	1	475.02645191601835	2.388598063555466	CD4+T	condition	True
664	IL2RG	0.29325947088048704	0.5218667971803004	1.1070480075296918	1	475.02645191601835	0.38112654278105096	CD4+T	condition	False
665	RAB30	0.06509834930787788	0.2013606421504832	3.4183047391166497	1	475.02645191601835	-0.600228483411561	CD4+T	condition	False
666	CCR7	0.8598633378718347	0.9348343160938428	0.031203092990134525	1	475.02645191601835	0.06096454739345395	CD4+T	condition	False
667	NFKBIA	0.18808304584768865	0.40082435719982107	1.7375639598564236	1	475.02645191601835	-0.4401800672197714	CD4+T	condition	False
668	MBOAT2	0.031303522949566995	0.1220552582169221	4.6638645636918445	1	475.02645191601835	0.707671080773645	CD4+T	condition	False
669	APOLD1	0.13577102042588196	0.3243915814939724	2.232819863435668	1	475.02645191601835	-0.5387195706261456	CD4+T	condition	False
670	MARCKS	0.00014139056627916887	0.002038272567094808	14.722275015502932	1	475.02645191601835	1.7986267318274731	CD4+T	condition	True
671	CLEC11A	0.8893834292485276	0.950048750114953	0.019365246359096613	1	475.02645191601835	0.044110739382244364	CD4+T	condition	False
672	AC008555.5	0.00113187816593104	0.010619070778654005	10.728870110757695	1	475.02645191601835	-1.1921443728378076	CD4+T	condition	False
673	ZBTB10	0.0024146496614728197	0.018599115202913196	9.303782204100166	1	475.02645191601835	-0.8849294447478777	CD4+T	condition	False
674	RPS2	0.6726305330287843	0.8270162578762883	0.1787621362337859	1	475.02645191601835	-0.1114667642838282	CD4+T	condition	False
675	PCNA	0.9758875997558064	0.9891399156365716	0.0009145144061558973	1	475.02645191601835	-0.007152107929253069	CD4+T	condition	False
676	SKAP2	0.13215087599837227	0.31848631362797897	2.2748705770359434	1	475.02645191601835	0.3018151264795048	CD4+T	condition	False
677	AL133453.1	0.5466607038721567	0.7385951728441807	0.3638553815093197	1	475.02645191601835	-0.41529333428952253	CD4+T	condition	False
678	LRRC2	2.514385750449228e-05	0.000514383137884173	18.108902291947967	1	475.02645191601835	1.6667409767953163	CD4+T	condition	True
679	MORF4L1	0.7613383493691473	0.8868840587733033	0.09235425058747987	1	475.02645191601835	0.04414534536859948	CD4+T	condition	False
680	SH3BP5	0.0023299422493830483	0.01812642120825485	9.370527020079656	1	475.02645191601835	-1.1115826005276148	CD4+T	condition	False
681	PTPN6	0.0106032547730244	0.05595731452029938	6.5826899807097465	1	475.02645191601835	0.7216225280917509	CD4+T	condition	False
682	SMPD3	5.41250294021722e-06	0.00014920782959171916	21.165140076086878	1	475.02645191601835	2.4990644590803464	CD4+T	condition	True
683	ANKRD37	0.6751582077221638	0.8288388854505202	0.17584491718929854	1	475.02645191601835	-0.12527312058968895	CD4+T	condition	False
684	BACH1	0.9254704633230624	0.9657090634377924	0.008759995931984838	1	475.02645191601835	-0.0201461356200706	CD4+T	condition	False
685	ERAP2	0.27094777242529905	0.4973706383227647	1.2147690727090843	1	475.02645191601835	0.23597383138378064	CD4+T	condition	False
686	IDH1	0.01837533287209389	0.08179539108503363	5.59859255968096	1	475.02645191601835	0.7751062253497742	CD4+T	condition	False
687	ARHGAP4	0.9735833554587968	0.9880456270468824	0.0010977199120483561	1	475.02645191601835	-0.008398073937747727	CD4+T	condition	False
688	HMGB2	0.0014797812657523289	0.013186557441883705	10.22268873795443	1	475.02645191601835	-0.5765998274612214	CD4+T	condition	False
689	NUF2	0.017866020746606957	0.07998140721700397	5.648458942074098	1	475.02645191601835	-2.053479423905392	CD4+T	condition	False
690	LPAR6	0.034493494408806544	0.12977041711341902	4.495920692042891	1	475.02645191601835	0.568372533070194	CD4+T	condition	False
691	IL17RA	0.041278313425056015	0.14858348520056538	4.187282559317713	1	475.02645191601835	0.4732820928683018	CD4+T	condition	False
692	APOBEC3G	0.8873082254050986	0.949401054655024	0.020103603452942476	1	475.02645191601835	-0.0264815584187438	CD4+T	condition	False
693	ERN1	0.4734257141367103	0.6871086257513709	0.5147890139446583	1	475.02645191601835	-0.21210921418951145	CD4+T	condition	False
694	GSTP1	0.00034570677158146635	0.00418936175124687	12.99290245728534	1	475.02645191601835	0.6552119279960238	CD4+T	condition	False
695	RAC1	0.6920191483897246	0.8418099002493672	0.15709942678759511	1	475.02645191601835	-0.07493995809691757	CD4+T	condition	False
696	HLA-DPB1	0.0013773055097789078	0.012437965848846306	10.358012037885217	1	475.02645191601835	-2.298903052070926	CD4+T	condition	True
697	CYBA	0.013565785437325277	0.06552163171265507	6.139536831161902	1	475.02645191601835	-0.8102906097774891	CD4+T	condition	False
698	CLTB	0.20733397940008333	0.4250289786657644	1.5942884448883738	1	475.02645191601835	-0.2739811090450959	CD4+T	condition	False
699	IFIT3	1.2483414862705073e-07	6.764002030205947e-06	28.81405006995882	1	475.02645191601835	2.703079702412544	CD4+T	condition	True
700	RIN3	0.01000846112037995	0.053674500251957996	6.686997339163974	1	475.02645191601835	-0.6728045415698931	CD4+T	condition	False
701	TLE4	0.23035685196754574	0.4536515424545984	1.4423566682512878	1	475.02645191601835	-0.3405362472620987	CD4+T	condition	False
702	TOMM40	0.6322479286291488	0.8027574238255154	0.2293212374454221	1	475.02645191601835	-0.17089735270281836	CD4+T	condition	False
703	TBRG1	0.6784671315368721	0.8314678069538984	0.17206862531301734	1	475.02645191601835	0.10080689917606553	CD4+T	condition	False
704	ITGAM	0.0005644453254495559	0.006061037048221428	12.052581242975185	1	475.02645191601835	-2.906776338226145	CD4+T	condition	True
705	GNAI1	0.12221994547164487	0.3032560349830121	2.397182414105556	1	475.02645191601835	0.4558100590073698	CD4+T	condition	False
706	LAT2	0.0015738825355545649	0.013736832594454405	10.106564779611793	1	475.02645191601835	-2.835179741675702	CD4+T	condition	True
707	SERPINE2	0.1692910612330735	0.3746657571139476	1.8949685085341552	1	475.02645191601835	0.5795103412203993	CD4+T	condition	False
708	ARMC10	0.8623211355374001	0.9353232539996356	0.030107197637727887	1	475.02645191601835	-0.0583966731955468	CD4+T	condition	False
709	RGS3	0.07101403802179787	0.21335893896415248	3.274086914602667	1	475.02645191601835	0.7109647086847486	CD4+T	condition	False
710	SRP14	0.4989508193180737	0.7084738828044271	0.45786924909227	1	475.02645191601835	0.08681999234345192	CD4+T	condition	False
711	PYHIN1	0.1097424479732729	0.2836216555625046	2.5675327951790266	1	475.02645191601835	-0.4089912318336689	CD4+T	condition	False
712	IRF7	0.0124307718933735	0.06207485032347741	6.296304566332201	1	475.02645191601835	0.5568633087660739	CD4+T	condition	False
713	RAVER1	0.7139607177394756	0.8576030517485388	0.13451352802076094	1	475.02645191601835	0.17460591050551438	CD4+T	condition	False
714	GOLGA8A	0.03890445431832572	0.14239349239481205	4.288767750940391	1	475.02645191601835	-0.6643698283702996	CD4+T	condition	False
715	RHOBTB3	0.004553429985224075	0.030317611511788557	8.125964890166449	1	475.02645191601835	0.7495008731674797	CD4+T	condition	False
716	TCEAL4	0.0013076007149425868	0.011876743295258872	10.456041615516565	1	475.02645191601835	1.0028465805156768	CD4+T	condition	False
717	PIK3R1	0.00019730425864913283	0.002672678951931069	14.07565076645182	1	475.02645191601835	-0.8473053418623495	CD4+T	condition	False
718	MMP23B	0.7600846624354115	0.8864520283821202	0.09335797637118308	1	475.02645191601835	0.3086461986905206	CD4+T	condition	False
719	EXOC5	0.003567711578743228	0.025150205565632862	8.577140355707337	1	475.02645191601835	0.4626667627708618	CD4+T	condition	False
720	PFKL	0.27386728957587697	0.5009410922601719	1.2000474412934852	1	475.02645191601835	-0.1837821945498631	CD4+T	condition	False
721	ZNF410	0.9823172290154728	0.9920567160958916	0.0004917552262901397	1	475.02645191601835	0.008968257600122136	CD4+T	condition	False
722	PRKAR1B	0.6241552018096157	0.7969305583235451	0.2403841141205097	1	475.02645191601835	-0.13997301325720332	CD4+T	condition	False
723	CDK6	0.006740169482352918	0.04040865068759968	7.405794134007706	1	475.02645191601835	-0.7551782575908875	CD4+T	condition	False
724	EGLN2	0.05191302341329967	0.17394990772304098	3.797646114520413	1	475.02645191601835	-0.6696424214454507	CD4+T	condition	False
725	TIFA	0.4615810589506793	0.67848241717914	0.5429388811334187	1	475.02645191601835	0.20058314194273447	CD4+T	condition	False
726	CLN5	0.14715269055005606	0.3413768618370887	2.108398623851576	1	475.02645191601835	0.5061725455714478	CD4+T	condition	False
727	SLC12A7	0.5872284579876108	0.7690951689010104	0.2950953715472641	1	475.02645191601835	-0.1962874706566768	CD4+T	condition	False
728	KLRG1	3.2004867238069913e-07	1.4152285769877774e-05	26.885462831247068	1	475.02645191601835	-1.4586748137103387	CD4+T	condition	True
729	RLF	0.015530215255085118	0.07241289289067386	5.89777162826936	1	475.02645191601835	0.4377558994573013	CD4+T	condition	False
730	AL022238.2	0.34152325714555365	0.5692859385375317	0.9065214857628752	1	475.02645191601835	0.6638157279698316	CD4+T	condition	False
731	PDP1	0.011543318444111036	0.058890912495172525	6.429530843221383	1	475.02645191601835	-0.7320760825136213	CD4+T	condition	False
732	MGAT1	0.4704613837818702	0.6852024219909124	0.521726918509372	1	475.02645191601835	0.1257692868201619	CD4+T	condition	False
733	UPP1	9.42904470647458e-15	2.6146186321365395e-12	64.03831511398164	1	475.02645191601835	-2.272946780168858	CD4+T	condition	True
734	RPN1	0.9237999166332156	0.9645166792932396	0.009158316943123829	1	475.02645191601835	0.02126849543635681	CD4+T	condition	False
735	GRINA	0.33746873826005863	0.5661308299494364	0.9218858855035786	1	475.02645191601835	0.3117648980258841	CD4+T	condition	False
736	EIF4EBP3	0.02502102783790487	0.10310238219220592	5.054415817106538	1	475.02645191601835	-1.360573817672155	CD4+T	condition	False
737	RPL27A	0.9461093435391252	0.9770214284547724	0.004573695533034545	1	475.02645191601835	-0.017453260545735885	CD4+T	condition	False
738	HOXB2	0.8670766069166062	0.9371795404979852	0.028044034334211373	1	475.02645191601835	0.054351693547960066	CD4+T	condition	False
739	SYTL1	0.0018517556200546485	0.015314343847258969	9.800898483712805	1	475.02645191601835	-0.9189230982790106	CD4+T	condition	False
740	PSMB10	0.3233965437045586	0.5513672540405041	0.9771909576419309	1	475.02645191601835	-0.27075510465644315	CD4+T	condition	False
741	DDAH2	0.10200812254976033	0.270605677940107	2.684233568468124	1	475.02645191601835	0.4193274927139183	CD4+T	condition	False
742	NME4	0.5181702824144854	0.7218287865325655	0.4181572637292104	1	475.02645191601835	0.17017633299643986	CD4+T	condition	False
743	PLEKHF2	0.014966461930515656	0.07055190154045081	5.963765967723779	1	475.02645191601835	0.5043906403992929	CD4+T	condition	False
744	IER2	0.00047362622046320265	0.005241018787003608	12.38836319272617	1	475.02645191601835	-0.9067154885132742	CD4+T	condition	False
745	AHCY	0.42184715210664026	0.6454357270466414	0.6462821817640938	1	475.02645191601835	0.19245775754563	CD4+T	condition	False
746	CASP1	0.04693840288151715	0.1622196709556245	3.968232537882231	1	475.02645191601835	0.4974007887677594	CD4+T	condition	False
747	PNMA1	0.11967142243324992	0.2987974099842866	2.4303612260619185	1	475.02645191601835	0.6058363802062897	CD4+T	condition	False
748	GRAP	0.7609334205615893	0.8867837192898225	0.09267779611758872	1	475.02645191601835	-0.07678120381035136	CD4+T	condition	False
749	GLB1	0.0239479918357303	0.09940820725428766	5.131275757084322	1	475.02645191601835	0.4398283183294167	CD4+T	condition	False
750	CHTF8	0.2290653775792472	0.4521834966116295	1.4503882675172388	1	475.02645191601835	-0.24158370248289485	CD4+T	condition	False
751	MED6	0.2725125038248887	0.4992708678703946	1.2068543090076147	1	475.02645191601835	0.2910566578639962	CD4+T	condition	False
752	SPRY1	0.9260241517100458	0.9659823892706886	0.008629946941737356	1	475.02645191601835	-0.029122201009768187	CD4+T	condition	False
753	SLA2	0.12334187287120467	0.3047345852803244	2.382819229588958	1	475.02645191601835	0.5057737626594656	CD4+T	condition	False
754	IFNAR2	0.6446036522296932	0.8098595129819177	0.21304345120199625	1	475.02645191601835	0.1270758263271893	CD4+T	condition	False
755	GGPS1	0.6708149959418568	0.8260767739994547	0.1808749471627113	1	475.02645191601835	0.1840104141461444	CD4+T	condition	False
756	RMRP	0.9514716774959064	0.9790387610005692	0.0037077061090871884	1	475.02645191601835	0.032176994748334624	CD4+T	condition	False
757	ACVR2B	0.28149338020280795	0.50919408836379	1.162507161107566	1	475.02645191601835	-0.5195316308258694	CD4+T	condition	False
758	PHACTR2	0.9296477321206128	0.9674371767756808	0.007803053730125184	1	475.02645191601835	-0.022248768578948332	CD4+T	condition	False
759	TRAPPC5	0.7477077404712906	0.8789761318158762	0.103587570300447	1	475.02645191601835	0.13836009695935236	CD4+T	condition	False
760	GABRE	0.7126182505945593	0.8565228029838737	0.13583811630343506	1	475.02645191601835	-0.4164484698802463	CD4+T	condition	False
761	YBX3	0.00014963660916000068	0.0021204515180657147	14.612110815994036	1	475.02645191601835	-1.0003471144868594	CD4+T	condition	False
762	DHRS3	0.5876951478364199	0.7691268536648759	0.2943588748186818	1	475.02645191601835	0.10030265400868338	CD4+T	condition	False
763	EVI2A	0.03157052940642674	0.12269041683585792	4.649134352122505	1	475.02645191601835	0.5902193274892268	CD4+T	condition	False
764	ZC3H3	0.002204877766122586	0.017439780994246395	9.473730943373972	1	475.02645191601835	0.6644518540885842	CD4+T	condition	False
765	REC8	0.2029327185458976	0.4209153811438706	1.6256233653289136	1	475.02645191601835	-0.4280105778253692	CD4+T	condition	False
766	MRPL17	0.7112165035000089	0.8554923698645169	0.1372290691654824	1	475.02645191601835	-0.08043858523407425	CD4+T	condition	False
767	USP4	0.2593279361667569	0.4864591687584927	1.2753898881345296	1	475.02645191601835	0.21626494751652345	CD4+T	condition	False
768	PRKD3	0.22069252998317354	0.4423233785462075	1.5038169068011795	1	475.02645191601835	0.2833013577600388	CD4+T	condition	False
769	CD81	0.08630136566833227	0.2419313770420603	2.9542913081108733	1	475.02645191601835	-0.5006544740557577	CD4+T	condition	False
770	THOC3	0.3061841969860307	0.5344092675241597	1.0493239566163497	1	475.02645191601835	0.23405370772700265	CD4+T	condition	False
771	PDE6G	4.0139717532955617e-07	1.6172532346183998e-05	26.42326477816723	1	475.02645191601835	-1.467472629540609	CD4+T	condition	True
772	MLLT11	0.0019160581208930848	0.015818385257250444	9.736831967759473	1	475.02645191601835	1.03719206914519	CD4+T	condition	True
773	MAPRE2	0.8046815440691476	0.9070465802826309	0.0612221310348185	1	475.02645191601835	-0.0616128762175298	CD4+T	condition	False
774	PXN	0.0021065090560510873	0.01688789743235514	9.559183657342002	1	475.02645191601835	-0.898565859577212	CD4+T	condition	False
775	CDK2	3.9657896908637564e-07	1.6116148795458403e-05	26.44789275825007	1	475.02645191601835	1.1252800145429105	CD4+T	condition	True
776	RTL8C	0.06490464404881831	0.20115745696655454	3.4232618936020094	1	475.02645191601835	0.4950942844795359	CD4+T	condition	False
777	RAB7A	0.12899117173379954	0.3140828427443859	2.3126410885099333	1	475.02645191601835	0.2087676749699353	CD4+T	condition	False
778	ELOB	0.8659752888089789	0.9369308036367976	0.028515139152779364	1	475.02645191601835	-0.025057095269507224	CD4+T	condition	False
779	ATP6V0E1	0.5353331349087682	0.7327550073686447	0.3848185357836919	1	475.02645191601835	-0.0893558504217982	CD4+T	condition	False
780	CRTAP	0.2018437551396966	0.4201922594232152	1.6335003356207112	1	475.02645191601835	-0.4179011426048611	CD4+T	condition	False
781	SESN3	0.4294791447786426	0.6522437785072555	0.6253000774962886	1	475.02645191601835	-0.2302290373955912	CD4+T	condition	False
782	FOS	0.00014931054571451708	0.0021204515180657147	14.616349110627	1	475.02645191601835	-1.4752595932076669	CD4+T	condition	False
783	SYNE2	0.013212083636857915	0.0644738739794495	6.186891402096117	1	475.02645191601835	-0.6685095040759312	CD4+T	condition	False
784	STAT5A	2.3366805381031287e-06	7.246784247775098e-05	22.852256733605675	1	475.02645191601835	1.1462344150497812	CD4+T	condition	False
785	NAF1	0.4266506332515483	0.6490204584568727	0.6330103285281218	1	475.02645191601835	-0.2044860789298951	CD4+T	condition	False
786	ADAM8	0.192785588443208	0.4071645447675997	1.7010248702251285	1	475.02645191601835	-0.6105851394158663	CD4+T	condition	False
787	DDX60	2.381511865891503e-14	5.908656282006603e-12	61.97120809771776	1	475.02645191601835	1.7026473021613775	CD4+T	condition	True
788	DOK2	0.7144943273095942	0.8579027659035725	0.13398907007408833	1	475.02645191601835	-0.10067560976995447	CD4+T	condition	False
789	GNPTG	0.8947121047461062	0.9522855863113896	0.01753373737910206	1	475.02645191601835	-0.03667458699740694	CD4+T	condition	False
790	PRDM6	0.7957046863114955	0.9037668019141148	0.06710972031120971	1	475.02645191601835	0.3329258096499552	CD4+T	condition	False
791	STAM	0.4661018475920019	0.6813035998600611	0.5320593664747063	1	475.02645191601835	0.16504473770507602	CD4+T	condition	False
792	CD6	0.0007560293034999637	0.0076479015808987765	11.494992423403875	1	475.02645191601835	0.947149200772984	CD4+T	condition	False
793	CMPK2	2.143312904490347e-09	1.9063352890127352e-07	37.265893821356094	1	475.02645191601835	2.73468656187885	CD4+T	condition	True
794	ATP6AP1	0.8288223309334284	0.91904066045368	0.046799258821318655	1	475.02645191601835	0.03560666021976086	CD4+T	condition	False
795	GMDS	0.4781066205759682	0.6894618093095082	0.5039760135477146	1	475.02645191601835	-0.2319159672244898	CD4+T	condition	False
796	CD1B	2.1223463292305683e-10	2.565318101536641e-08	42.15993334777641	1	475.02645191601835	inf	CD4+T	condition	False
797	ARRDC1	0.09826536503148177	0.2650444280066881	2.7442470816809577	1	475.02645191601835	-0.3762646160998472	CD4+T	condition	False
798	MCM10	0.9269483441921704	0.9664512865864492	0.008415059834629248	1	475.02645191601835	-0.08144615718808061	CD4+T	condition	False
799	SPINT2	0.00015867179516541383	0.002207840102761344	14.498239376365818	1	475.02645191601835	0.9261768685070536	CD4+T	condition	False
800	MAP3K1	2.718144791974994e-11	3.660952728391464e-09	46.55920455778917	1	475.02645191601835	-1.3858406069242937	CD4+T	condition	False
801	NEURL1	0.03477809101799187	0.1307367791537589	4.481736138515859	1	475.02645191601835	0.5542802352615173	CD4+T	condition	False
802	TMUB1	0.3123929750094593	0.5402205082496886	1.0227053665530823	1	475.02645191601835	-0.2645262503904289	CD4+T	condition	False
803	FDX1	0.6016888814002281	0.780936505209437	0.27282141669681825	1	475.02645191601835	0.1429475078721423	CD4+T	condition	False
804	NDUFAF8	0.002745597273310221	0.020426253468505143	9.064083517972886	1	475.02645191601835	-0.5886603828998909	CD4+T	condition	False
805	HIST1H2AI	0.06628349899800505	0.20408910142168246	3.3883152004410007	1	475.02645191601835	-1.8446510402926009	CD4+T	condition	False
806	YWHAH	0.3188198759481189	0.5471120841716172	0.995870417341784	1	475.02645191601835	-0.2719571770980561	CD4+T	condition	False
807	KLF2	0.0022302700888123315	0.017591937865085682	9.45230278853418	1	475.02645191601835	-1.1766504085587643	CD4+T	condition	True
808	RNASEH2A	0.3668889922903903	0.5957680708428866	0.8157311921795756	1	475.02645191601835	0.4716419045149679	CD4+T	condition	False
809	HCFC1R1	0.5160971178623248	0.7208640379448334	0.4223173548383006	1	475.02645191601835	0.12843795733241775	CD4+T	condition	False
810	COMT	0.02749892089359095	0.1106057278945288	4.8893140785231886	1	475.02645191601835	0.5062400481706969	CD4+T	condition	False
811	SELENOP	0.9274107791884024	0.9665740466712645	0.008308562997008677	1	475.02645191601835	-0.10897135410248754	CD4+T	condition	False
812	CAPN2	1.678287744819081e-06	5.651034592197961e-05	23.519850642760158	1	475.02645191601835	-1.2973425468886102	CD4+T	condition	True
813	HAUS1	0.39613658955163744	0.6210135959914929	0.7213276074991478	1	475.02645191601835	0.13660646203298635	CD4+T	condition	False
814	ANO6	0.3034073673766686	0.5321058167234284	1.06145710324734	1	475.02645191601835	0.29126711374315034	CD4+T	condition	False
815	TESC	0.0636431714072054	0.1989482161893676	3.4559369636089237	1	475.02645191601835	0.5286834566297668	CD4+T	condition	False
816	IFI6	7.76604933129349e-16	2.81608896520904e-13	69.65276790412611	1	475.02645191601835	1.776596562420756	CD4+T	condition	False
817	PRPS2	0.01249802139018003	0.06221295969726364	6.286611871899019	1	475.02645191601835	0.4924350846497774	CD4+T	condition	False
818	APP	0.00372535119277848	0.02613853168903784	8.497007431074383	1	475.02645191601835	0.792800694189038	CD4+T	condition	False
819	KIF20B	0.20494685851647848	0.4231122536490725	1.6111848782499905	1	475.02645191601835	0.273412051983206	CD4+T	condition	False
820	B4GALT1	0.0003917065748844125	0.004646822403909647	12.752733829304766	1	475.02645191601835	-0.8664523185276015	CD4+T	condition	False
821	IFIT1	1.112872657282663e-10	1.3805478174817034e-08	43.536881285968676	1	475.02645191601835	4.130967191867612	CD4+T	condition	True
822	USP20	0.11000680553060556	0.28399347276630593	2.5637054833518254	1	475.02645191601835	0.4264456555674953	CD4+T	condition	False
823	LAMP1	0.2029730043942812	0.4209153811438706	1.6253329169745412	1	475.02645191601835	0.2901756989655165	CD4+T	condition	False
824	NAPA	0.00013812266278922814	0.0020034160996566814	14.767741090785806	1	475.02645191601835	0.6649374949214145	CD4+T	condition	False
825	DIABLO	0.8063900268887184	0.9081038191001956	0.060134094250752924	1	475.02645191601835	0.13722454211714136	CD4+T	condition	False
826	RAG1	4.795955531730144e-09	3.92000053073882e-07	35.575549047095215	1	475.02645191601835	4.810851876973963	CD4+T	condition	False
827	RC3H1	0.5955746827639352	0.7762065398255987	0.2821025433945573	1	475.02645191601835	0.12160988583047437	CD4+T	condition	False
828	CFLAR	5.135630388635465e-05	0.0009182772474307678	16.701492819234392	1	475.02645191601835	-0.7099154461762294	CD4+T	condition	False
829	NOP10	0.4542298453490132	0.6718280807543716	0.5609962210590518	1	475.02645191601835	0.11897743359424978	CD4+T	condition	False
830	AP3M2	0.07221140692628787	0.2158557845596202	3.2464687738249527	1	475.02645191601835	-0.35249745375214925	CD4+T	condition	False
831	PLAUR	0.9436660946110722	0.9757494998895796	0.004998522053198041	1	475.02645191601835	-0.03251585461438481	CD4+T	condition	False
832	SDC4	0.16295203078214113	0.3666615146095529	1.9526672249427464	1	475.02645191601835	1.1445376017085689	CD4+T	condition	False
833	SERTAD1	0.539525698006395	0.7354899191446346	0.3769654191717858	1	475.02645191601835	0.19986643442674007	CD4+T	condition	False
834	SH3TC1	0.2754579170168308	0.5025627139506227	1.1921094574257938	1	475.02645191601835	-0.740732430051222	CD4+T	condition	False
835	MBOAT7	0.6699941311323314	0.825497212273343	0.18183503411356056	1	475.02645191601835	0.1132403920641824	CD4+T	condition	False
836	TBK1	0.002311281438845909	0.01806862471429456	9.3855627583977	1	475.02645191601835	-0.7528201506901953	CD4+T	condition	False
837	TRIB1	0.41137769597638063	0.6351897998141691	0.6760067211334602	1	475.02645191601835	0.6245109264477443	CD4+T	condition	False
838	CREB3L2	0.2124267673088098	0.4307009811155825	1.5589995671521082	1	475.02645191601835	-0.3223321629093759	CD4+T	condition	False
839	HSPB1	0.8487958929491409	0.9287891920525188	0.03638900473768948	1	475.02645191601835	-0.06221375586782106	CD4+T	condition	False
840	ZFP36L2	0.09955155987200244	0.2669924923638303	2.723345225922003	1	475.02645191601835	-0.5264818457704747	CD4+T	condition	False
841	MAGEF1	0.11481827119676564	0.2908400485876159	2.4957682778557597	1	475.02645191601835	0.4394615193557099	CD4+T	condition	False
842	CCDC50	0.010720759273867992	0.056466658343032085	6.562797129877036	1	475.02645191601835	0.609887380088597	CD4+T	condition	False
843	FHL2	0.012537559411780318	0.0622555881346928	6.280938314971148	1	475.02645191601835	1.3114545496083658	CD4+T	condition	False
844	RNF144A	0.1821455594261537	0.3931500566652981	1.785250984091103	1	475.02645191601835	0.4649310227383474	CD4+T	condition	False
845	ARPC3	0.4034183197808172	0.6292898608361259	0.699362907473899	1	475.02645191601835	-0.1113388427737825	CD4+T	condition	False
846	CHMP7	0.89213623305767	0.9510400751381678	0.01840751773401354	1	475.02645191601835	-0.026818519135345515	CD4+T	condition	False
847	FAM213A	0.00021813068691494303	0.0028883934216770834	13.88139806375908	1	475.02645191601835	1.7809495031896152	CD4+T	condition	True
848	TTPAL	0.10237621017950584	0.2709721812387369	2.678462205153966	1	475.02645191601835	-0.5154993717123102	CD4+T	condition	False
849	GNB2	0.000158773397292341	0.002207840102761344	14.496996490006426	1	475.02645191601835	-0.8203216339687013	CD4+T	condition	False
850	THEMIS2	0.4077980231750544	0.6323844570893647	0.6864281989165469	1	475.02645191601835	-0.2666787461541142	CD4+T	condition	False
851	LST1	0.33064750487818506	0.5589342791878517	0.9483019904896329	1	475.02645191601835	-0.3180669097894533	CD4+T	condition	False
852	TCIRG1	0.4249696149883315	0.6476905156983495	0.6376292651188653	1	475.02645191601835	-0.22788111246901965	CD4+T	condition	False
853	PNRC1	0.05217616422132875	0.17420952659826175	3.789111251457233	1	475.02645191601835	-0.5295702415261235	CD4+T	condition	False
854	SERINC5	0.8816835754901794	0.9464785949636676	0.02217580038501219	1	475.02645191601835	0.031205729435270144	CD4+T	condition	False
855	LAMP2	0.0004314167874779179	0.004948172107471788	12.567349906920938	1	475.02645191601835	0.6462572511665687	CD4+T	condition	False
856	ARID5A	0.8025015341225736	0.906648444909092	0.06262550229119875	1	475.02645191601835	-0.0556836713047031	CD4+T	condition	False
857	CDCA7	0.2702574261856058	0.4972652252298773	1.2182792426816162	1	475.02645191601835	0.29456695502326524	CD4+T	condition	False
858	GYG1	0.33512456643791305	0.5636022854756767	0.9308827267576814	1	475.02645191601835	-0.2438429488672906	CD4+T	condition	False
859	GRN	0.6558700694166213	0.8158213976072332	0.19882999319780048	1	475.02645191601835	0.13313684412959356	CD4+T	condition	False
860	PPT1	0.0008234719531624412	0.008172309025700522	11.332389537893	1	475.02645191601835	0.7881850168269369	CD4+T	condition	False
861	MYO1G	0.9811614731080238	0.99167992800841	0.0005581511834703665	1	475.02645191601835	-0.006418890062203985	CD4+T	condition	False
862	PLA2G12A	0.6791600926193526	0.8318258077362717	0.1712838724955821	1	475.02645191601835	0.13711980120789558	CD4+T	condition	False
863	DUSP5	0.011163863088355305	0.05770444144573125	6.4897501117436365	1	475.02645191601835	-1.634533681988	CD4+T	condition	False
864	TPM4	0.6791891247299342	0.8318258077362717	0.171251040569604	1	475.02645191601835	0.10216798841022652	CD4+T	condition	False
865	TPP1	0.4134815516380244	0.6376028898991322	0.6699439526185239	1	475.02645191601835	0.1159610640295896	CD4+T	condition	False
866	ITGA5	0.05251647521217759	0.1749559463959047	3.778140925111588	1	475.02645191601835	0.6905796080325599	CD4+T	condition	False
867	EMD	0.3021622468733401	0.5306977763639812	1.0669443769658025	1	475.02645191601835	-0.2945431988854408	CD4+T	condition	False
868	ARRDC2	0.5612981652762243	0.749776013349992	0.337937024955422	1	475.02645191601835	0.15220264224147892	CD4+T	condition	False
869	AP2A1	0.6301339678482544	0.8019840360902315	0.23218004284968335	1	475.02645191601835	0.11674859812126899	CD4+T	condition	False
870	OAS3	1.0148276260759907e-09	9.966452977754623e-08	38.8416144072083	1	475.02645191601835	1.9173622675263773	CD4+T	condition	True
871	CRY1	0.8990425382523426	0.9530315230858092	0.016113462918287743	1	475.02645191601835	-0.03514112835016192	CD4+T	condition	False
872	CBWD5	0.010225863098055902	0.05446860863755426	6.648149968141817	1	475.02645191601835	-0.7152216217165319	CD4+T	condition	False
873	PLAC8	0.02747039314514337	0.11058534012485556	4.8911251816533134	1	475.02645191601835	-0.8022907619608594	CD4+T	condition	False
874	MARCKSL1	0.07551679631510931	0.22207497057356534	3.1727138126085985	1	475.02645191601835	-0.4676933869705274	CD4+T	condition	False
875	STARD4	0.4585185712182592	0.6752441564270147	0.5504058199611108	1	475.02645191601835	0.18633693035756546	CD4+T	condition	False
876	MCM6	0.022295352243475543	0.09459972140030938	5.2569582092172045	1	475.02645191601835	0.5666887225034389	CD4+T	condition	False
877	HIST1H2BN	0.6347107761987143	0.8036601125438462	0.22601803428890854	1	475.02645191601835	-0.15880814163697402	CD4+T	condition	False
878	ICAM1	0.023682247830034444	0.09882197933410117	5.1508648833655855	1	475.02645191601835	-1.414871824123221	CD4+T	condition	False
879	SH3BGRL	0.2950768229416967	0.5239141782851819	1.0987353818560062	1	475.02645191601835	0.14162644379847245	CD4+T	condition	False
880	PIKFYVE	0.1413462169415177	0.3334865198510082	2.170462538626888	1	475.02645191601835	0.30576849875545764	CD4+T	condition	False
881	MND1	0.2973064142122775	0.5261785249358941	1.0886265072867858	1	475.02645191601835	-0.715305130559478	CD4+T	condition	False
882	SLC25A25	0.26630157562981016	0.4932595785928979	1.2386120712605009	1	475.02645191601835	0.3933305224504303	CD4+T	condition	False
883	ABI3	0.01147922395090171	0.05869095629560809	6.439558144197456	1	475.02645191601835	0.8450893853954446	CD4+T	condition	False
884	CBWD2	0.0043188492572188205	0.029001503416708714	8.223582426064603	1	475.02645191601835	-0.8564354839642598	CD4+T	condition	False
885	IFIT2	7.865339210639439e-05	0.0012741308948094265	15.86596918668437	1	475.02645191601835	1.9346089211040425	CD4+T	condition	False
886	HSH2D	0.04279697616417619	0.15255778532757336	4.125533666974193	1	475.02645191601835	0.7429496599787305	CD4+T	condition	False
887	EIF2AK4	0.8562850958071877	0.9341652260206162	0.03283472676901388	1	475.02645191601835	0.034619527344132955	CD4+T	condition	False
888	CTSA	0.2375342507360549	0.4611764653911709	1.3986922787885014	1	475.02645191601835	0.2825236115502332	CD4+T	condition	False
889	ING1	0.3052625945752108	0.534022660326798	1.053334952340211	1	475.02645191601835	0.2382544507378645	CD4+T	condition	False
890	ARHGAP5	0.6462933513421316	0.8098595129819177	0.21087392604746408	1	475.02645191601835	-0.1274800774051029	CD4+T	condition	False
891	MTERF2	2.022187852199684e-06	6.39771378205994e-05	23.14364503903464	1	475.02645191601835	1.3479666056123756	CD4+T	condition	False
892	NSF	0.015972518754678512	0.07369571986989712	5.847705752760544	1	475.02645191601835	0.5834434453350378	CD4+T	condition	False
893	ITGB7	0.0001296448994068485	0.0019340065057084925	14.890958568889511	1	475.02645191601835	-1.1318287375065053	CD4+T	condition	False
894	RPL39L	0.8368388091018581	0.9227738353464701	0.0424573015799067	1	475.02645191601835	0.09153850589275676	CD4+T	condition	False
895	NUP58	0.4570378918386528	0.6736950037921855	0.5540444134710555	1	475.02645191601835	0.16243320261742555	CD4+T	condition	False
896	TXNDC11	0.009634385240172846	0.05231573340443636	6.755917846798608	1	475.02645191601835	-0.6102770391948974	CD4+T	condition	False
897	CYP2R1	0.3550404287983937	0.5824036485049848	0.8570328579729969	1	475.02645191601835	0.2427599399852304	CD4+T	condition	False
898	TRAPPC9	0.003025931544717991	0.022046740806492444	8.883046511925382	1	475.02645191601835	0.7256939684853128	CD4+T	condition	False
899	AC007952.4	0.22481002512641945	0.4471537799349963	1.4772434376304646	1	475.02645191601835	0.6528873754039978	CD4+T	condition	False
900	ZNF330	0.3087105648308585	0.5366415825450055	1.0384086705973383	1	475.02645191601835	0.1806990643225307	CD4+T	condition	False
901	TMBIM6	9.91639250883863e-07	3.568387350127123e-05	24.584439084702268	1	475.02645191601835	0.6033448170907031	CD4+T	condition	False
902	AC010654.1	0.6500515915755867	0.8119616329325161	0.2060965457966618	1	475.02645191601835	0.25299802951574724	CD4+T	condition	False
903	NENF	0.7522910000420973	0.8817254535550588	0.09973132130870996	1	475.02645191601835	-0.1411209456104908	CD4+T	condition	False
904	IKZF2	0.04452649506576965	0.15640677923996882	4.057966765546111	1	475.02645191601835	0.5803114469770388	CD4+T	condition	False
905	TMEM131L	0.9899200911970352	0.9949857803630756	0.00015977667811426104	1	475.02645191601835	-0.00300339634922414	CD4+T	condition	False
906	SNX2	0.3810135413061063	0.6107099060581385	0.7688587950605842	1	475.02645191601835	0.12787179118195996	CD4+T	condition	False
907	MYOM2	6.30767078343004e-05	0.0010581622801811108	16.29813031471074	1	475.02645191601835	-1.6629256608292495	CD4+T	condition	False
908	MX2	0.0280199910150468	0.11193894593126877	4.856574350268311	1	475.02645191601835	0.5530468473341302	CD4+T	condition	False
909	NOL8	0.1974134888912127	0.41380443986431703	1.6660708601078715	1	475.02645191601835	0.2397870619304096	CD4+T	condition	False
910	AC245297.3	0.21519651608448315	0.4350867468282445	1.540227212843536	1	475.02645191601835	0.391173806550124	CD4+T	condition	False
911	CAPN12	0.8158765857844253	0.9128987005430288	0.0542801027793955	1	475.02645191601835	0.17969096018848707	CD4+T	condition	False
912	GAMT	0.0564068711685226	0.1840152184694917	3.657844149153988	1	475.02645191601835	0.5352977191912619	CD4+T	condition	False
913	SEC24B	0.4887141332907116	0.7002426821679071	0.4801033082295805	1	475.02645191601835	0.16914828866976298	CD4+T	condition	False
914	SLC29A1	2.7562293029492857e-06	8.328759573142906e-05	22.51975478095315	1	475.02645191601835	1.7033689703102497	CD4+T	condition	False
915	LAMTOR4	0.6476478714799158	0.8103574830404479	0.20914446464050465	1	475.02645191601835	-0.06871678256501143	CD4+T	condition	False
916	IQGAP1	0.013632532960820544	0.0657766226993941	6.130743548903109	1	475.02645191601835	0.4726005559169799	CD4+T	condition	False
917	PIM2	0.00011912827566196368	0.0018115183595822477	15.055653049856572	1	475.02645191601835	-0.9448107017801272	CD4+T	condition	False
918	PAM	0.6910719067913188	0.8415688371517119	0.15812003961031268	1	475.02645191601835	0.19580159167210606	CD4+T	condition	False
919	QRICH1	0.5348153162690596	0.7327550073686447	0.3857962463702833	1	475.02645191601835	-0.13428251730492513	CD4+T	condition	False
920	RAB1A	0.14068379374100076	0.3324227587443998	2.177725363751436	1	475.02645191601835	0.2340857332365523	CD4+T	condition	False
921	KIF14	0.9859505576986588	0.9937504658951204	0.00031041321654337747	1	475.02645191601835	0.013809650543649066	CD4+T	condition	False
922	HIST2H4B	6.046384860106942e-07	2.355591589301167e-05	25.588932694108443	1	475.02645191601835	-4.14810088029047	CD4+T	condition	True
923	PLP2	0.0025551161827851014	0.01939584168381476	9.19819092783064	1	475.02645191601835	0.6817050385541836	CD4+T	condition	False
924	ADRB2	0.0074196844908898454	0.043395028151432674	7.2304660661778275	1	475.02645191601835	1.3438114916045931	CD4+T	condition	False
925	RASL11A	0.3946991670809259	0.6193781203793224	0.7257326889916055	1	475.02645191601835	-0.5348742342665062	CD4+T	condition	False
926	TMC6	0.03920803956306404	0.14310092096754293	4.275430849032052	1	475.02645191601835	-0.3410348958787117	CD4+T	condition	False
927	MTFP1	0.18212270305933634	0.3931500566652981	1.7854380338825104	1	475.02645191601835	-0.36322298272792575	CD4+T	condition	False
928	BLOC1S4	0.5157871637342586	0.720848114391727	0.42294183837766	1	475.02645191601835	-0.2950573195442436	CD4+T	condition	False
929	BNIP3	0.0005898781762385996	0.006305409802242083	11.968346215127614	1	475.02645191601835	0.7471521687688939	CD4+T	condition	True
930	MEST	0.04786915560751232	0.1641128723882277	3.934901376531632	1	475.02645191601835	0.9106153501125772	CD4+T	condition	False
931	ATP2A3	0.7824075192977988	0.8969525890004435	0.07636351102959205	1	475.02645191601835	0.09045388259357176	CD4+T	condition	False
932	SELL	0.0012994697539700569	0.01182567648690125	10.467820935917985	1	475.02645191601835	-0.9335545132394072	CD4+T	condition	False
933	GPM6B	0.6024900247776912	0.7811797449809643	0.2716199591412669	1	475.02645191601835	-0.3445838003096721	CD4+T	condition	False
934	REL	0.05287090630160035	0.1758881103075117	3.766795385842439	1	475.02645191601835	-0.4755325393357074	CD4+T	condition	False
935	ARC	0.13755531828927708	0.32710520756219363	2.212554297320962	1	475.02645191601835	0.7607652861143244	CD4+T	condition	False
936	LRCH1	0.9377252389945764	0.9723794053278556	0.006110647704439968	1	475.02645191601835	0.02169520526992856	CD4+T	condition	False
937	RASA3	7.870343343777188e-08	4.52448762470313e-06	29.76314457603226	1	475.02645191601835	-1.4876040422968682	CD4+T	condition	True
938	NPIPB13	3.0282754830947414e-05	0.0005948037761378588	17.7415438712553	1	475.02645191601835	-2.489975537961877	CD4+T	condition	True
939	HDAC7	0.05333006952104125	0.1767918057118062	3.752216848191846	1	475.02645191601835	0.4893689436332738	CD4+T	condition	False
940	NBPF15	0.409122568731272	0.6326504713424165	0.6825564223350916	1	475.02645191601835	-0.35903187066570835	CD4+T	condition	False
941	IRF9	0.003224527748457916	0.02322240385393292	8.764862668497782	1	475.02645191601835	0.7556785240301669	CD4+T	condition	False
942	SH3BP1	0.2719136369669653	0.4985612153489982	1.2098767615637258	1	475.02645191601835	0.2251925514228476	CD4+T	condition	False
943	BOLA2-SMG1P6	0.5548846211135143	0.7447967266312946	0.3491342921633765	1	475.02645191601835	0.21986387724022624	CD4+T	condition	False
944	PLEKHA5	7.315562815635409e-07	2.7810937994278478e-05	25.20165637317981	1	475.02645191601835	1.458412729185785	CD4+T	condition	True
945	MGST2	0.3938524724766885	0.618461210944407	0.7283382902669657	1	475.02645191601835	-0.24386936201347534	CD4+T	condition	False
946	MIF	0.7940712548781977	0.9032943763262123	0.06821203782532763	1	475.02645191601835	0.07855061078622617	CD4+T	condition	False
947	LRRC47	0.9674965396544346	0.9850493926416858	0.0016621771402894644	1	475.02645191601835	-0.01427628332186267	CD4+T	condition	False
948	CKAP2	0.8103028363321731	0.9099017557098296	0.05768115818402825	1	475.02645191601835	-0.0461879018287161	CD4+T	condition	False
949	TCF12	0.023300600663444044	0.09758635855621753	5.179401649097111	1	475.02645191601835	0.4358136807269433	CD4+T	condition	False
950	ARHGAP27	0.04147906345230989	0.1490337691419122	4.178983900183696	1	475.02645191601835	0.5459818311889247	CD4+T	condition	False
951	SQSTM1	0.0005534421976076229	0.005970083568700994	12.090223432047805	1	475.02645191601835	-0.7881643669025846	CD4+T	condition	False
952	WSB1	0.0007975673539359097	0.007982446935146237	11.393189285628939	1	475.02645191601835	0.5207560910190294	CD4+T	condition	False
953	MRC2	0.00029475573178955116	0.0036856194155330093	13.299982086240453	1	475.02645191601835	3.655474695249404	CD4+T	condition	False
954	LAIR1	0.451032450404747	0.6707772171662676	0.5689946674137719	1	475.02645191601835	0.18762118057835847	CD4+T	condition	False
955	CORO1B	0.467705179029349	0.6823776582928974	0.5282413392701643	1	475.02645191601835	-0.1561490729702697	CD4+T	condition	False
956	ANKRD36C	0.011746658366293593	0.05941389220891416	6.3980947451432595	1	475.02645191601835	0.5869356593883037	CD4+T	condition	False
957	JMY	2.169065284375961e-06	6.816649167032187e-05	23.002265798229075	1	475.02645191601835	-1.2541975267512695	CD4+T	condition	False
958	CD200R1	0.5073016074242103	0.7147100350859914	0.4402958093670727	1	475.02645191601835	0.25023334228402283	CD4+T	condition	False
959	OSBPL3	0.958138270563485	0.9808443017809956	0.002758108707688948	1	475.02645191601835	-0.015165923906981273	CD4+T	condition	False
960	ID3	0.02372328651921835	0.09882197933410117	5.147824851833115	1	475.02645191601835	0.7239947046422707	CD4+T	condition	False
961	HIST1H4J	0.008699248719325299	0.048819355312975536	6.941014892777045	1	475.02645191601835	-1.150430369006834	CD4+T	condition	False
962	HIST3H2A	2.3798220185940408e-07	1.1443003652953654e-05	27.49112910588498	1	475.02645191601835	-1.1533104139539687	CD4+T	condition	False
963	ACADVL	0.5965924817512052	0.7772009576199888	0.28054377433635497	1	475.02645191601835	-0.08038647265990831	CD4+T	condition	False
964	MYL4	0.033500003567961775	0.12714896684329452	4.546417427805477	1	475.02645191601835	3.529370045323564	CD4+T	condition	False
965	FGFR1	0.6036733332885976	0.7813809932476983	0.269851540474746	1	475.02645191601835	0.2803077927428577	CD4+T	condition	False
966	RAB43	0.3307959843485845	0.5589342791878517	0.9477192473424509	1	475.02645191601835	0.7177558949517242	CD4+T	condition	False
967	CDC14A	0.0017879131177597387	0.014890852362401782	9.866786272134416	1	475.02645191601835	-0.7160823484858818	CD4+T	condition	False
968	VIM	0.0017569245721919696	0.0147895400594874	9.899635541732	1	475.02645191601835	0.9890860068089812	CD4+T	condition	False
969	SKIV2L	0.4412928949857764	0.661658621807554	0.5939134880963041	1	475.02645191601835	0.19864191564156	CD4+T	condition	False
970	APMAP	0.046669715274992966	0.16176546897523295	3.977984698551737	1	475.02645191601835	0.3638141435154768	CD4+T	condition	False
971	DPF3	0.12526244023505226	0.3082751139516528	2.358566009210486	1	475.02645191601835	0.7101158151225584	CD4+T	condition	False
972	PTP4A2	0.8593941940461447	0.9348343160938428	0.031414573342585544	1	475.02645191601835	0.030263258066187425	CD4+T	condition	False
973	AC007383.2	0.8110189055258679	0.910265083338052	0.05723810406748602	1	475.02645191601835	0.13343719676942853	CD4+T	condition	False
974	PHLDA2	0.9718290418202388	0.987753795416258	0.0012484217717857965	1	475.02645191601835	-0.02335177266206492	CD4+T	condition	False
975	SAMD9L	1.0300572878584856e-05	0.0002490097464084565	19.880011023338486	1	475.02645191601835	1.1368348899252347	CD4+T	condition	False
976	POLK	0.056813390948924535	0.1845749999539837	3.645786421763932	1	475.02645191601835	0.3029004840519766	CD4+T	condition	False
977	PTPRK	0.032651446040633095	0.12493418558079905	4.590806662429637	1	475.02645191601835	0.7522134773988631	CD4+T	condition	False
978	PPP1R15A	0.012162691915664943	0.06113968211900647	6.335487859130466	1	475.02645191601835	-0.7341583276463953	CD4+T	condition	False
979	PCBD1	0.946761536949809	0.9770214284547724	0.004463498002406	1	475.02645191601835	-0.020675600690670492	CD4+T	condition	False
980	RAB5C	0.023418908047125958	0.09786944373595016	5.170503787041243	1	475.02645191601835	0.40372723470620986	CD4+T	condition	False
981	RDH14	0.9792587250616762	0.99110391433514	0.0006766219038872564	1	475.02645191601835	0.008047159541104259	CD4+T	condition	False
982	MON2	0.16694335213112552	0.3717387633189068	1.916044075077006	1	475.02645191601835	0.32174105569138617	CD4+T	condition	False
983	ACOT2	0.3774853433533598	0.6077410889917139	0.7803356462642769	1	475.02645191601835	-0.3564554066779436	CD4+T	condition	False
984	NRROS	0.8093423756155128	0.9096331168923444	0.05827826289408367	1	475.02645191601835	-0.07822225797337794	CD4+T	condition	False
985	MFAP4	0.02797839022808149	0.11193894593126877	4.859164756805505	1	475.02645191601835	2.8869352967685353	CD4+T	condition	False
986	PCNT	0.0004463091992772083	0.005021244786140239	12.50224993330948	1	475.02645191601835	0.6365178762848119	CD4+T	condition	False
987	RPS26	0.621556805314535	0.7955522075082048	0.2440048060976185	1	475.02645191601835	0.07887155183334209	CD4+T	condition	False
988	S100A11	0.9382674862314392	0.9727055683305728	0.006004483315750064	1	475.02645191601835	0.02117564378335408	CD4+T	condition	False
989	CHST12	0.3028449113773994	0.5315007119259347	1.0639322438361352	1	475.02645191601835	-0.3648305682431388	CD4+T	condition	False
990	PGRMC1	0.026901623630045748	0.10885343673136108	4.9276493816582825	1	475.02645191601835	0.4544189114818959	CD4+T	condition	False
991	LARP4	0.391821609612242	0.6167385068078111	0.7346210332797456	1	475.02645191601835	0.14865663627065104	CD4+T	condition	False
992	ITGAL	0.7626304279622025	0.8872260210794232	0.09132598638915827	1	475.02645191601835	-0.0620947995925651	CD4+T	condition	False
993	CEP41	0.0074806769276192	0.04364345425346152	7.215542264903492	1	475.02645191601835	0.5377457915057404	CD4+T	condition	False
994	SLC35E2B	0.7015660720943289	0.8484305961653839	0.1470252217449689	1	475.02645191601835	0.07040669600672235	CD4+T	condition	False
995	TLDC1	6.368962081030084e-13	1.2509703020823258e-10	54.711710004961866	1	475.02645191601835	1.9615981148220891	CD4+T	condition	True
996	ARF1	0.813074362507266	0.91062783199317	0.05597635474562816	1	475.02645191601835	0.03471294994778043	CD4+T	condition	False
997	USP36	0.008265807964196894	0.0469152923199119	7.033864174005939	1	475.02645191601835	-0.8516536463061091	CD4+T	condition	False
998	CUX1	0.03442696181017864	0.12977041711341902	4.499254443944691	1	475.02645191601835	0.36866719243928747	CD4+T	condition	False
999	FHL3	0.40043125435498905	0.6258116660339106	0.7083029215252591	1	475.02645191601835	0.31728304662044304	CD4+T	condition	False
1000	H1FX	0.5904784445803357	0.771270542463758	0.28999115421861194	1	475.02645191601835	-0.13461502510294696	CD4+T	condition	False
1001	AFF4	0.2731954445663439	0.5001333303633962	1.2034177004784157	1	475.02645191601835	0.21071921910651534	CD4+T	condition	False
1002	PLK3	0.5051679601946384	0.7134092518047559	0.4447385726555148	1	475.02645191601835	0.18032811315524394	CD4+T	condition	False
1003	SIGMAR1	0.06053641555783721	0.19216744979100647	3.5394559541102755	1	475.02645191601835	-0.4224464898081536	CD4+T	condition	False
1004	RAB5IF	0.16326518064312984	0.36705833785112585	1.9497568732888573	1	475.02645191601835	-0.2500794082912225	CD4+T	condition	False
1005	FAM53C	0.7404301204010998	0.8741266184750274	0.1098772448274694	1	475.02645191601835	-0.08569515132525367	CD4+T	condition	False
1006	ALKBH6	0.6283650343874716	0.8006260852572485	0.23458904599599906	1	475.02645191601835	-0.21046842249216596	CD4+T	condition	False
1007	ZNF718	0.27091392811008863	0.4973706383227647	1.2149408978598175	1	475.02645191601835	0.3915654221795951	CD4+T	condition	False
1008	SLC43A3	0.015728170712987308	0.07303430531305448	5.87518443579908	1	475.02645191601835	0.8253780290831486	CD4+T	condition	False
1009	RABEPK	0.6059294927290264	0.7832058208732193	0.2665000708182422	1	475.02645191601835	0.1437463825000377	CD4+T	condition	False
1010	TMEM160	0.07151829220260278	0.2145480111929136	3.262395364895461	1	475.02645191601835	-0.3538319200979472	CD4+T	condition	False
1011	PGAP1	0.1623104998502148	0.36539240510693055	1.9586495270062112	1	475.02645191601835	-0.5553480554996231	CD4+T	condition	False
1012	SDHAF1	0.531845137510876	0.7324466996649382	0.3914376657466235	1	475.02645191601835	-0.1488289150723538	CD4+T	condition	False
1013	TOP1MT	0.0008492580577656037	0.00835783399646567	11.27376532381949	1	475.02645191601835	0.7602693296858023	CD4+T	condition	False
1014	RALGAPA1	0.1606853896989242	0.3637992397601657	1.973925592621245	1	475.02645191601835	-0.3281125351480896	CD4+T	condition	False
1015	UBE2G2	0.2770667748655499	0.5040342383014113	1.184138987213191	1	475.02645191601835	0.17951809078263029	CD4+T	condition	False
1016	OSM	0.00026067188101124207	0.0032943894023780037	13.537055973945206	1	475.02645191601835	-2.003112481218865	CD4+T	condition	True
1017	H1F0	0.0001920663356275946	0.0026167650466719108	14.127773664090142	1	475.02645191601835	1.9886040755712453	CD4+T	condition	True
1018	FHIT	0.038258299887895066	0.1405686871952746	4.317522472333858	1	475.02645191601835	-0.4049874080913557	CD4+T	condition	False
1019	MYLIP	0.6852538879998835	0.8366451251052708	0.16447299005922458	1	475.02645191601835	-0.10851647452244803	CD4+T	condition	False
1020	AGGF1	0.3917893173570691	0.6167385068078111	0.7347213117107894	1	475.02645191601835	0.24865265294679556	CD4+T	condition	False
1021	SUSD3	0.14821523087296692	0.3425523780626529	2.097341237561312	1	475.02645191601835	-0.4305601606997372	CD4+T	condition	False
1022	STT3A	0.6345787131064189	0.8036601125438462	0.226194413016	1	475.02645191601835	0.12127230686162085	CD4+T	condition	False
1023	CASP10	0.6975941614632504	0.8449277690487571	0.15116980371787753	1	475.02645191601835	-0.08886318272668996	CD4+T	condition	False
1024	MT2A	0.009631288930486849	0.05231573340443636	6.756499732922335	1	475.02645191601835	-0.92111511788288	CD4+T	condition	False
1025	RHBDD2	0.3707952192590381	0.6001051664433206	0.8025183376434976	1	475.02645191601835	0.1902697430191848	CD4+T	condition	False
1026	OAZ1	0.0571464519388885	0.1852739851718847	3.635975821310445	1	475.02645191601835	-0.2786931272877757	CD4+T	condition	False
1027	RPP21	0.6940894313488319	0.8424144128162703	0.15488208173792592	1	475.02645191601835	-0.10828415677701687	CD4+T	condition	False
1028	RRS1	0.37036145085377536	0.6001051664433206	0.8039759545709583	1	475.02645191601835	0.22593978839653234	CD4+T	condition	False
1029	ASXL1	0.4929872924694082	0.7029467927104629	0.4707277387976664	1	475.02645191601835	0.12830425375841895	CD4+T	condition	False
1030	NPIPB5	0.06437335494888252	0.20030098694985626	3.4369399473085167	1	475.02645191601835	-0.4380859770407696	CD4+T	condition	False
1031	TOMM7	0.1030292876844458	0.27182061882203185	2.668278215492897	1	475.02645191601835	-0.2657537741346549	CD4+T	condition	False
1032	SNHG15	0.04429133415282172	0.1560458514173405	4.066989389090939	1	475.02645191601835	-0.461441707928825	CD4+T	condition	False
1033	AFF1	0.5653158951974183	0.7540303228037605	0.33104660033876304	1	475.02645191601835	0.12357632525624528	CD4+T	condition	False
1034	PYGB	0.0016888141997371028	0.014422228510073737	9.97395626835574	1	475.02645191601835	0.7456006236749717	CD4+T	condition	False
1035	PHF1	0.0068957285511239775	0.041043515643937406	7.364106114847883	1	475.02645191601835	-0.6932339710262145	CD4+T	condition	False
1036	LRRC75A	0.8910369987693785	0.950745425807504	0.018786984884787	1	475.02645191601835	0.06888219058748242	CD4+T	condition	False
1037	SHMT2	0.8336346462543363	0.9214055407976576	0.04416628881366688	1	475.02645191601835	-0.04665361257964279	CD4+T	condition	False
1038	AP1S1	0.03206251694469084	0.12388746301415787	4.622330821326346	1	475.02645191601835	0.5315046059906147	CD4+T	condition	False
1039	PTP4A1	0.4525180856629834	0.6708107240853142	0.5652672497039807	1	475.02645191601835	-0.16147916967241266	CD4+T	condition	False
1040	RARG	0.2694796528102185	0.4969920481030825	1.222247430110856	1	475.02645191601835	-0.3744506254336249	CD4+T	condition	False
1041	SLC9A3R1	0.0015757715860237034	0.013736832594454405	10.104306576362287	1	475.02645191601835	-0.8174982004187626	CD4+T	condition	False
1042	PNPLA2	0.05890796589679256	0.18929253663086584	3.5850819715638798	1	475.02645191601835	-0.4777760750942269	CD4+T	condition	False
1043	UBL5	0.09134578544142756	0.2524056462900877	2.8620835207101387	1	475.02645191601835	-0.2427775398194893	CD4+T	condition	False
1044	CEP290	0.22816231069075854	0.4511565153507701	1.4560369236117492	1	475.02645191601835	0.2457915278089285	CD4+T	condition	False
1045	CLN8	0.6379583376856903	0.8060400975208641	0.2217071854148359	1	475.02645191601835	0.12225794350874974	CD4+T	condition	False
1046	CYTL1	0.023340542515698514	0.09762849815350737	5.1763923885813155	1	475.02645191601835	4.009918733735998	CD4+T	condition	False
1047	EFNB1	0.5802011265298175	0.7639855057155194	0.30633048344035524	1	475.02645191601835	0.19492000824650088	CD4+T	condition	False
1048	PAPSS1	0.002258915763020511	0.01772572889274831	9.428425380915096	1	475.02645191601835	0.8024507756677302	CD4+T	condition	False
1049	LIMS1	0.3470591138202782	0.5752590233997157	0.8859370394852635	1	475.02645191601835	0.17832292855598025	CD4+T	condition	False
1050	ARF5	0.7779319714168583	0.8937780436897563	0.07962291652935763	1	475.02645191601835	-0.07810065705266547	CD4+T	condition	False
1051	ROBO1	0.05686548272730139	0.18461700108574292	3.6442479785336315	1	475.02645191601835	0.7867303321845406	CD4+T	condition	False
1052	NEAT1	4.580776842375739e-06	0.00013008302430698331	21.49940117631228	1	475.02645191601835	-0.931482350047711	CD4+T	condition	False
1053	TESPA1	0.75199836241386	0.8817254535550588	0.09997513374128318	1	475.02645191601835	-0.08849143388878998	CD4+T	condition	False
1054	B3GNT2	0.4954034328723453	0.7053252136998599	0.465486632441707	1	475.02645191601835	-0.17911309952930282	CD4+T	condition	False
1055	MICAL1	0.07087943557030241	0.2132847268365488	3.277222877227104	1	475.02645191601835	0.5475654301553402	CD4+T	condition	False
1056	PHGDH	0.00012823748519074794	0.0019190841434577328	14.912199883359289	1	475.02645191601835	1.4215100089099222	CD4+T	condition	False
1057	RALB	0.20832932273869395	0.4251361157533348	1.587311182310618	1	475.02645191601835	0.2938674254965646	CD4+T	condition	False
1058	MZT2A	0.4937086619310696	0.7033755552622027	0.4691584250205558	1	475.02645191601835	-0.14916089759607906	CD4+T	condition	False
1059	PRC1	0.040834575891088805	0.14750512701194834	4.205777823379811	1	475.02645191601835	-1.6878342351209343	CD4+T	condition	False
1060	THAP9-AS1	0.20819681775802934	0.4251361157533348	1.588237746705956	1	475.02645191601835	0.3124460315363509	CD4+T	condition	False
1061	MAPK8IP3	0.6285780953621292	0.8006260852572485	0.23429807821909795	1	475.02645191601835	0.17298629778638172	CD4+T	condition	False
1062	COMMD5	0.0033629777242135763	0.023947246211393956	8.686784606088807	1	475.02645191601835	-0.5759316942535064	CD4+T	condition	False
1063	RAB1B	0.7850661404681081	0.8978170272117082	0.07446200750480386	1	475.02645191601835	0.07298112471239211	CD4+T	condition	False
1064	ATP8A1	0.3382370736495378	0.5668146339082549	0.9189552892833132	1	475.02645191601835	-0.24262952970601245	CD4+T	condition	False
1065	IGLL1	0.31471423267800225	0.542237899431324	1.0129303160474572	1	475.02645191601835	-2.1719979631695816	CD4+T	condition	False
1066	NUDT1	7.607668649501136e-08	4.427475310339304e-06	29.83309001928527	1	475.02645191601835	0.8163760956495858	CD4+T	condition	False
1067	TOGARAM1	0.00010860691619173504	0.0016676645046509414	15.23583240578794	1	475.02645191601835	0.8179858978614261	CD4+T	condition	False
1068	RNF138	0.044932392127583584	0.15759769084034894	4.042511143401469	1	475.02645191601835	-0.40468350805609055	CD4+T	condition	False
1069	RAB30-AS1	0.9174794982005524	0.960683774881698	0.010746289946006356	1	475.02645191601835	-0.0269001662195414	CD4+T	condition	False
1070	IFI27L2	0.0017389130259392533	0.014690387104440213	9.919000531670504	1	475.02645191601835	0.7720573328057709	CD4+T	condition	False
1071	HIST1H3G	0.6919343650279675	0.8418099002493672	0.15719062141026385	1	475.02645191601835	-0.7848945238454574	CD4+T	condition	False
1072	RRBP1	0.6461522802787771	0.8098595129819177	0.2110545425342964	1	475.02645191601835	-0.11595789558553014	CD4+T	condition	False
1073	LIG1	0.0014627852483698846	0.013084572411414868	10.244460795574335	1	475.02645191601835	0.6861536176497124	CD4+T	condition	False
1074	GRASP	0.007130705502223591	0.04228194432387673	7.302928787336966	1	475.02645191601835	-1.3581752068327917	CD4+T	condition	False
1075	LRIF1	0.09935483049527716	0.2667190609081644	2.7265230434020458	1	475.02645191601835	0.3432897733580634	CD4+T	condition	False
1076	APEH	0.6957716797495835	0.8435873709721031	0.15309373014638122	1	475.02645191601835	0.08082126100183293	CD4+T	condition	False
1077	IGFLR1	0.1788324377545664	0.3883077437010714	1.812652571002885	1	475.02645191601835	-0.40469914788469147	CD4+T	condition	False
1078	CD69	0.006114751504570504	0.037445435771773936	7.583980008838561	1	475.02645191601835	-1.1055430084996298	CD4+T	condition	False
1079	TPGS1	0.6597458146019856	0.8177864238847646	0.19407626531280528	1	475.02645191601835	0.2831568449607563	CD4+T	condition	False
1080	NAB2	0.0003419793574014499	0.004154872914408337	13.013761641350165	1	475.02645191601835	0.9189977204572848	CD4+T	condition	False
1081	DDX39B	0.10901923143058624	0.28299375383468256	2.5780555353596672	1	475.02645191601835	0.42004130593819106	CD4+T	condition	False
1082	GMNN	0.5570520834371795	0.7468553814911445	0.3453226994460093	1	475.02645191601835	0.13111978571374866	CD4+T	condition	False
1083	ATXN1	0.5039810511650135	0.7124780527685489	0.4472239687435604	1	475.02645191601835	-0.16942016422501516	CD4+T	condition	False
1084	ATF4	0.11537400396817332	0.2917773898637173	2.488124741433995	1	475.02645191601835	0.2884923542114313	CD4+T	condition	False
1085	TSPAN13	0.2687653508219616	0.4960953349964316	1.2259044382079198	1	475.02645191601835	0.4908782649675278	CD4+T	condition	False
1086	AQP3	0.2900897306673115	0.5179859811991312	1.121705591725367	1	475.02645191601835	-0.3642419489513551	CD4+T	condition	False
1087	SMC4	3.628994280347789e-06	0.00010559925331826841	21.966738374580498	1	475.02645191601835	-0.8338929366225342	CD4+T	condition	False
1088	MYD88	0.00031523573549666767	0.0039003182601871174	13.170536284772576	1	475.02645191601835	0.8189499290471046	CD4+T	condition	False
1089	TFPI	0.8255911181919584	0.9173089892971652	0.04861197158157839	1	475.02645191601835	0.09617749349415107	CD4+T	condition	False
1090	ODF2	0.19481605225453444	0.40977785324733207	1.685569106165736	1	475.02645191601835	0.24353244082710665	CD4+T	condition	False
1091	G6PD	0.539055764863824	0.7352774370161725	0.3778400985661585	1	475.02645191601835	-0.10688066886172658	CD4+T	condition	False
1092	HIST1H2BJ	0.583684083325644	0.7664308548181298	0.3007278876278579	1	475.02645191601835	-0.2404132139253529	CD4+T	condition	False
1093	PARP14	0.00030499824123468377	0.003783583445211315	13.234143402178251	1	475.02645191601835	0.7122382597737625	CD4+T	condition	False
1094	ATP5ME	0.33870779571028764	0.5673093287706916	0.9171642733357578	1	475.02645191601835	-0.17169504070744904	CD4+T	condition	False
1095	TACC3	0.16137785874104105	0.3641623868383281	1.967394867131167	1	475.02645191601835	-0.25492394918241296	CD4+T	condition	False
1096	ENTPD4	0.7991257532220004	0.905556833492595	0.06483203440872846	1	475.02645191601835	0.050310256202751855	CD4+T	condition	False
1097	CAMK1D	3.3828498994163966e-06	9.904816413570743e-05	22.107828447064023	1	475.02645191601835	1.0543566184962327	CD4+T	condition	False
1098	PNP	0.3010049581682465	0.530683627265214	1.0720708588757757	1	475.02645191601835	-0.284705103358704	CD4+T	condition	False
1099	HK2	0.07234205674721053	0.2159197025144898	3.243485086445693	1	475.02645191601835	0.8157593289282307	CD4+T	condition	True
1100	NFKBIE	0.9295659345596156	0.9674371767756808	0.007821256779851475	1	475.02645191601835	-0.030545682391663182	CD4+T	condition	False
1101	IRF2BP2	0.00023526978836419803	0.003071944167482349	13.735125269237619	1	475.02645191601835	-0.7478872822799427	CD4+T	condition	False
1102	KRI1	0.6315128076649221	0.8026291117100143	0.2303129030641864	1	475.02645191601835	0.09861513939414587	CD4+T	condition	False
1103	GALNT2	0.7654453804880428	0.8888551623042117	0.08910751347006217	1	475.02645191601835	0.06789769572398904	CD4+T	condition	False
1104	GABARAPL1	1.2296386166480454e-07	6.7401353940452175e-06	28.84506554287742	1	475.02645191601835	-1.215992440180106	CD4+T	condition	True
1105	PPFIBP1	0.002254189624559516	0.01772572889274831	9.432343508866154	1	475.02645191601835	1.1754912673746367	CD4+T	condition	False
1106	TRANK1	0.42470847082776864	0.6476905156983495	0.6383492801867986	1	475.02645191601835	0.23641805491609644	CD4+T	condition	False
1107	RBBP8	0.2054648736250271	0.4231122536490725	1.6074985606263834	1	475.02645191601835	-0.3762529868388957	CD4+T	condition	False
1108	ESCO1	0.747481533909556	0.8789293965701291	0.10377998517102373	1	475.02645191601835	0.06279098745801194	CD4+T	condition	False
1109	AL117339.5	0.27548197981510586	0.5025627139506227	1.1919898158623177	1	475.02645191601835	0.2919712135870113	CD4+T	condition	False
1110	FKBP1C	0.004887314193309821	0.031909694054380176	7.995544884352503	1	475.02645191601835	-1.9613427161003367	CD4+T	condition	True
1111	TRADD	1.8634204177500502e-13	3.819201673597277e-11	57.413411499374	1	475.02645191601835	-1.7686823518704378	CD4+T	condition	True
1112	LSG1	0.09399904307950914	0.2581847018526404	2.815783507807477	1	475.02645191601835	0.3438154517404446	CD4+T	condition	False
1113	INSIG1	0.9255565440415666	0.9657090634377924	0.008739713094435555	1	475.02645191601835	0.026442322763162024	CD4+T	condition	False
1114	PHKB	0.3062026795890444	0.5344092675241597	1.0492436770431504	1	475.02645191601835	0.17261035650145448	CD4+T	condition	False
1115	SRGN	0.008809120952666468	0.049089837701695546	6.918233418859257	1	475.02645191601835	-0.6412230488729697	CD4+T	condition	False
1116	IFNGR1	0.6190947601796967	0.7932624896675972	0.2474666286206537	1	475.02645191601835	0.12760921398079758	CD4+T	condition	False
1117	PDE4D	0.7351507247572637	0.8731028949854452	0.11456900320382313	1	475.02645191601835	-0.10310444728727504	CD4+T	condition	False
1118	FAM102A	0.0063172103776728255	0.03827677341947263	7.524329926201541	1	475.02645191601835	0.5703267580580942	CD4+T	condition	False
1119	LYN	0.0059493116606258245	0.03680453434145687	7.634244997427875	1	475.02645191601835	-3.0988318977121514	CD4+T	condition	False
1120	SNHG7	0.9908838222498579	0.9951057388337944	0.00013068373267784836	1	475.02645191601835	-0.002821127012803149	CD4+T	condition	False
1121	MGAT4A	0.8005857625734328	0.9061131536065216	0.06387273160665043	1	475.02645191601835	0.05476948566690501	CD4+T	condition	False
1122	MPP1	0.004406014426149818	0.029502772734190687	8.186691014932897	1	475.02645191601835	0.6535598563117571	CD4+T	condition	False
1123	MAST4	0.007916847699468842	0.04556779005530662	7.112324925500773	1	475.02645191601835	-0.6125443598605873	CD4+T	condition	False
1124	ARL4A	0.013038437616738232	0.0639575389441249	6.210620616163763	1	475.02645191601835	-0.5519097145286088	CD4+T	condition	False
1125	PDE6D	0.7810303510448613	0.8958095072568069	0.07735864210455445	1	475.02645191601835	0.05817326957056052	CD4+T	condition	False
1126	ATP6V1F	0.2152077089784862	0.4350867468282445	1.540151936625366	1	475.02645191601835	0.18147823435375465	CD4+T	condition	False
1127	LDLRAP1	1.491956748510965e-05	0.00032912085710442	19.14314110725849	1	475.02645191601835	-0.8893474836944512	CD4+T	condition	False
1128	SLC40A1	0.2493170069984289	0.4740945425536886	1.3303836049266908	1	475.02645191601835	0.6672514150480028	CD4+T	condition	False
1129	SNHG12	0.09733252657097057	0.26380459029851633	2.759594762985667	1	475.02645191601835	-0.5149929569646143	CD4+T	condition	False
1130	ISYNA1	0.0015545215402644045	0.013671668919414931	10.129869400670401	1	475.02645191601835	-1.4556498401072786	CD4+T	condition	False
1131	RPL26	0.7757884989241117	0.8927715076900986	0.08121000376191523	1	475.02645191601835	-0.07050414539751566	CD4+T	condition	False
1132	ZZEF1	0.24081845175423686	0.4658260900982653	1.379243517092114	1	475.02645191601835	-0.2571608711879195	CD4+T	condition	False
1133	DGKE	0.12730641897175854	0.3113983331367597	2.3332053835061815	1	475.02645191601835	-0.4658716460614499	CD4+T	condition	False
1134	LASP1	0.8030562741503777	0.9067322817592528	0.06226678855028926	1	475.02645191601835	-0.04396526358264578	CD4+T	condition	False
1135	HYPK	0.02617745018554288	0.10647152732929174	4.97533674681974	1	475.02645191601835	0.5862775245676292	CD4+T	condition	False
1136	KLHL6	0.8247576094682192	0.9172544131600976	0.04908543124511693	1	475.02645191601835	0.053771959401894914	CD4+T	condition	False
1137	AL512625.3	0.02173396834766457	0.09297089545452883	5.301868326586241	1	475.02645191601835	1.0878519281842745	CD4+T	condition	False
1138	PPAT	0.33310965104345824	0.5612313520756276	0.9386835772590332	1	475.02645191601835	0.22088023236049747	CD4+T	condition	False
1139	KPNA2	0.7433591384953833	0.8760487447168093	0.10732116308080204	1	475.02645191601835	0.0659044949084471	CD4+T	condition	False
1140	MYB	0.061398910519938336	0.1942513182489861	3.51581824082848	1	475.02645191601835	1.3157093274052665	CD4+T	condition	False
1141	ZNF524	0.5452070337030095	0.7380873904743461	0.3665006488646701	1	475.02645191601835	0.10181413811366176	CD4+T	condition	False
1142	GOLGA3	0.0033396083946900753	0.023852899958437902	8.699730878815826	1	475.02645191601835	0.5143472978247697	CD4+T	condition	False
1143	BCL2L11	0.003025032675139232	0.022046740806492444	8.883599225712555	1	475.02645191601835	-0.7076423954329213	CD4+T	condition	False
1144	NKIRAS2	1.529038687553446e-05	0.0003336985357929141	19.09438991092189	1	475.02645191601835	0.7532506866239168	CD4+T	condition	False
1145	SLC25A32	0.9992727175931072	0.9992727175931072	8.317317648519465e-07	1	475.02645191601835	-0.0002515917514967302	CD4+T	condition	False
1146	MAGEH1	0.5874254020764951	0.7690951689010104	0.2947844230336838	1	475.02645191601835	-0.10478506470464988	CD4+T	condition	False
1147	NINJ2	5.6502628292823446e-08	3.5046498654259176e-06	30.446627928657175	1	475.02645191601835	1.4425087529988625	CD4+T	condition	True
1148	LAPTM4B	0.6936731682932824	0.8421260147655251	0.1553264509587879	1	475.02645191601835	-0.18978234808518704	CD4+T	condition	False
1149	GRB2	0.0451778208182936	0.1582230663725379	4.0332371835278735	1	475.02645191601835	0.2629042026528869	CD4+T	condition	False
1150	MRPS25	0.9645082644536016	0.9845586744552356	0.0019820699473247615	1	475.02645191601835	0.008520147240232116	CD4+T	condition	False
1151	C12orf75	0.0255401179431168	0.10469227476856748	5.018457803813393	1	475.02645191601835	-0.5517524358991606	CD4+T	condition	False
1152	CCRL2	0.14700016840279814	0.3412020048365688	2.109993269332216	1	475.02645191601835	0.4232823350651648	CD4+T	condition	False
1153	KLF6	0.04289030229190845	0.15270761707255018	4.121814712244243	1	475.02645191601835	-0.5634292600429534	CD4+T	condition	False
1154	RNF145	0.4075770316128864	0.6323844570893647	0.6870759773694677	1	475.02645191601835	-0.15921146607857986	CD4+T	condition	False
1155	PREP	0.7849509582746722	0.8978170272117082	0.07454385424662474	1	475.02645191601835	0.07484967270906706	CD4+T	condition	False
1156	OST4	0.15942711965093256	0.3613170394396616	1.9858751503780423	1	475.02645191601835	-0.2000005330574104	CD4+T	condition	False
1157	USP18	1.6976715883643365e-13	3.637647212522492e-11	57.61883865909022	1	475.02645191601835	2.865506282228512	CD4+T	condition	False
1158	TAPBPL	0.0008672733734785378	0.008517347255370473	11.23386982865493	1	475.02645191601835	0.5982398401065989	CD4+T	condition	False
1159	TTTY14	0.9500146230578256	0.978548815014512	0.0039339922272803324	1	475.02645191601835	0.031555269331143554	CD4+T	condition	False
1160	RASA4B	4.9726536325461044e-05	0.0008983415629147027	16.764844720275345	1	475.02645191601835	-2.421010658579639	CD4+T	condition	True
1161	MYC	0.0028923944409600328	0.02127105677798065	8.967049826385214	1	475.02645191601835	-0.9505802225577028	CD4+T	condition	False
1162	CCDC34	0.2662898873707464	0.4932595785928979	1.2386727064153047	1	475.02645191601835	0.2365815002738653	CD4+T	condition	False
1163	RPL31	0.6180196086407329	0.7923155929106377	0.2489879240338687	1	475.02645191601835	-0.11536070139902108	CD4+T	condition	False
1164	INF2	0.13294299960626313	0.3197472220635017	2.265560011613021	1	475.02645191601835	-0.4749573984084896	CD4+T	condition	False
1165	POLR2J3	0.10347299482009012	0.27218875033762296	2.6613994576722018	1	475.02645191601835	-0.6922897784949105	CD4+T	condition	False
1166	MT-ND4	0.5325662115617817	0.7324611701711731	0.3900628585592067	1	475.02645191601835	-0.12226398037725784	CD4+T	condition	False
1167	DCTN2	0.6030476302865261	0.7811944295605067	0.2707857199341832	1	475.02645191601835	0.07882135413705882	CD4+T	condition	False
1168	PGD	0.1371084303198838	0.32642885885249107	2.2176020927992828	1	475.02645191601835	0.40568306090962497	CD4+T	condition	False
1169	CBWD1	0.009597184940738515	0.05230188417415186	6.762921616235795	1	475.02645191601835	-0.7895648311382412	CD4+T	condition	False
1170	DDB2	0.483592290842644	0.6954251334630718	0.4915223497242646	1	475.02645191601835	0.13119231528476238	CD4+T	condition	False
1171	CKS2	0.0295397821378412	0.11652764267596938	4.764596712281005	1	475.02645191601835	-0.5265033434815143	CD4+T	condition	False
1172	CD84	0.04725817685663783	0.1629544454028282	3.956702855130436	1	475.02645191601835	0.9625621357432671	CD4+T	condition	False
1173	TGIF1	0.0008272972815647073	0.008193023918689141	11.323576026180382	1	475.02645191601835	-1.0954519087354953	CD4+T	condition	False
1174	CHD7	0.2492461158042341	0.4740945425536886	1.330782692076454	1	475.02645191601835	0.2116666804867164	CD4+T	condition	False
1175	LINC00665	0.6444202363435432	0.8098595129819177	0.21327976245966115	1	475.02645191601835	-0.11998778671012685	CD4+T	condition	False
1176	ARL6IP1	0.6983010194633392	0.8451324790115997	0.1504273691760946	1	475.02645191601835	0.08097866729592815	CD4+T	condition	False
1177	SLC16A10	0.19489222464584607	0.40977785324733207	1.6849929665055987	1	475.02645191601835	-0.6616003656918151	CD4+T	condition	False
1178	TRIM69	0.013280110084693366	0.06467194105293858	6.1776830051109615	1	475.02645191601835	0.6425242162033509	CD4+T	condition	False
1179	LMBR1	0.7484721611172442	0.8796553895553949	0.10293879969129537	1	475.02645191601835	0.09521287629896057	CD4+T	condition	False
1180	SNX9	0.0007716881884450798	0.007772944701560054	11.45596355709291	1	475.02645191601835	-0.7970462009206173	CD4+T	condition	False
1181	NHEJ1	0.2699811185794672	0.4971288625264198	1.219687319976823	1	475.02645191601835	-0.7783199828760077	CD4+T	condition	False
1182	PARP9	1.8685027329243013e-09	1.7192490971986695e-07	37.55461297890334	1	475.02645191601835	1.1868557973626392	CD4+T	condition	True
1183	IGSF8	0.77416121847499	0.8920547504011496	0.08242620343586522	1	475.02645191601835	0.08259706267998353	CD4+T	condition	False
1184	SEC61A1	0.5170442399581656	0.7214368904465502	0.4204131934851678	1	475.02645191601835	0.11902369859675675	CD4+T	condition	False
1185	TIMM23	0.4479578960744194	0.6686743261858179	0.5767699507842321	1	475.02645191601835	-0.18509173160691225	CD4+T	condition	False
1186	CD58	0.5717452440055792	0.7583587732814577	0.3202157106773933	1	475.02645191601835	0.14767216830448046	CD4+T	condition	False
1187	FAM177A1	0.000228033222421809	0.003011060533603382	13.795525866738028	1	475.02645191601835	-0.8413340287686452	CD4+T	condition	False
1188	FBLN5	0.6453140744791851	0.8098595129819177	0.21212964927911707	1	475.02645191601835	-0.20966865050004435	CD4+T	condition	False
1189	DCPS	0.7664663302792043	0.8888583036081377	0.08831024076569471	1	475.02645191601835	-0.06015327639274139	CD4+T	condition	False
1190	TSNAX	0.2418331109915197	0.466258194361564	1.3733000492551928	1	475.02645191601835	0.3092795864034829	CD4+T	condition	False
1191	ARAP2	0.9665330088280856	0.9850493926416858	0.001762243669739454	1	475.02645191601835	-0.009646232369657915	CD4+T	condition	False
1192	C2orf69	0.009072838307340472	0.05011158220830235	6.8647230275239615	1	475.02645191601835	0.4758381450538743	CD4+T	condition	False
1193	TNFAIP8L2	0.14961712522007398	0.34408402681778383	2.082888940332541	1	475.02645191601835	-0.5270250559496036	CD4+T	condition	False
1194	WBP4	0.00013305488672997538	0.0019539586792682367	14.840444949654259	1	475.02645191601835	0.5708070495756575	CD4+T	condition	False
1195	FNIP1	0.0067885733247009614	0.04055140818494399	7.392717664129868	1	475.02645191601835	0.5211795420888499	CD4+T	condition	False
1196	YDJC	0.19113777636550988	0.4056039260030711	1.7137087362990522	1	475.02645191601835	-0.3361214704460049	CD4+T	condition	False
1197	NDUFA13	0.5620244856792619	0.7505335482980285	0.33668435751336784	1	475.02645191601835	-0.15526056117538026	CD4+T	condition	False
1198	SESN2	0.5328449472226459	0.7324611701711731	0.38953231939487337	1	475.02645191601835	0.20355565188531852	CD4+T	condition	False
1199	ULK3	0.5684256161303641	0.75650998149027	0.3257781298410093	1	475.02645191601835	0.12649040584410978	CD4+T	condition	False
1200	GLMP	0.012585800153461144	0.062386395292761125	6.274040887455086	1	475.02645191601835	0.6087911130235618	CD4+T	condition	False
1201	RPA1	0.432952088787436	0.6554065981194519	0.6159377193672378	1	475.02645191601835	-0.1244217832580452	CD4+T	condition	False
1202	SEMA7A	0.0019246836682758567	0.01586181610533634	9.728404913408331	1	475.02645191601835	1.7504516606751257	CD4+T	condition	False
1203	NUDT4	0.4676720288919005	0.6823776582928974	0.5283200671430868	1	475.02645191601835	-0.1765346518278371	CD4+T	condition	False
1204	RPS29	0.4410369477582761	0.6614852598576244	0.5945798069810697	1	475.02645191601835	-0.17487339493301268	CD4+T	condition	False
1205	GNB5	0.5097665113127365	0.7164644193858787	0.4352031906195142	1	475.02645191601835	-0.20866599183325105	CD4+T	condition	False
1206	ADI1	0.2945969794750041	0.5232592921044346	1.1009238073309522	1	475.02645191601835	-0.1948225710729949	CD4+T	condition	False
1207	GATA3	0.8797584769640525	0.9452723597083263	0.022908897765723045	1	475.02645191601835	-0.035181718583361735	CD4+T	condition	False
1208	JPX	0.8845068284402368	0.9478088426705996	0.021122704262780886	1	475.02645191601835	-0.022047661742255	CD4+T	condition	False
1209	UBASH3A	0.5350334801529704	0.7327550073686447	0.3853841143216885	1	475.02645191601835	-0.19290085562443995	CD4+T	condition	False
1210	BCL6	0.014580565312134443	0.06900882016204997	6.010438545165161	1	475.02645191601835	0.9818373136059624	CD4+T	condition	False
1211	PIK3AP1	0.005969782603986347	0.03687565145984748	7.627948303026577	1	475.02645191601835	-2.1300232320207755	CD4+T	condition	False
1212	STARD3NL	0.16556626552785667	0.3695451589480664	1.9285652947523613	1	475.02645191601835	0.2749185056646934	CD4+T	condition	False
1213	AIMP2	0.5477613811128945	0.7393704045874846	0.3618611486517301	1	475.02645191601835	-0.16043863331491273	CD4+T	condition	False
1214	CNDP2	0.2847451042469387	0.512323824969492	1.1468892338300558	1	475.02645191601835	0.2153408044003304	CD4+T	condition	False
1215	PLAA	0.059282598280551366	0.1895917016923468	3.574467341666792	1	475.02645191601835	0.4186255372842384	CD4+T	condition	False
1216	ALAS1	0.00033216227474959124	0.004067046657583306	13.069820624612875	1	475.02645191601835	0.7442112767742571	CD4+T	condition	False
1217	ZNF462	2.7671174718285182e-05	0.0005550719898808356	17.91962538516841	1	475.02645191601835	-1.3717693643110962	CD4+T	condition	False
1218	TWISTNB	0.18668475132058135	0.3989265266206803	1.7486349976574165	1	475.02645191601835	0.24472952522430574	CD4+T	condition	False
1219	DNTTIP2	0.3325322379014656	0.5608432806681606	0.940930708760622	1	475.02645191601835	0.16867258542255614	CD4+T	condition	False
1220	TECPR1	0.009200823839127343	0.05062415158461473	6.839327095862862	1	475.02645191601835	-0.5460148070194137	CD4+T	condition	False
1221	TUBB	4.9798262300519954e-05	0.0008983415629147027	16.762012789939064	1	475.02645191601835	0.6118887989410215	CD4+T	condition	False
1222	ATP9A	0.24108624071806525	0.4661528050635601	1.377671953711992	1	475.02645191601835	1.797723639286728	CD4+T	condition	False
1223	AZIN1	0.7348937681029595	0.8731028949854452	0.1148001477574599	1	475.02645191601835	0.06578431009269606	CD4+T	condition	False
1224	PARP10	0.00015072367440953748	0.0021204515180657147	14.598047881834331	1	475.02645191601835	0.8575198138123192	CD4+T	condition	False
1225	SLC39A3	0.017450119924154118	0.07864231866392211	5.690284393844488	1	475.02645191601835	0.9469925957509384	CD4+T	condition	False
1226	HGS	0.4506973294936367	0.6707772171662676	0.569838134728821	1	475.02645191601835	0.16307849515637887	CD4+T	condition	False
1227	N4BP2	0.3843633303055489	0.6127455999527757	0.7581007517133374	1	475.02645191601835	-0.1687392799757165	CD4+T	condition	False
1228	TAF15	0.33534244164299565	0.5637675712928251	0.9300429757271288	1	475.02645191601835	0.204212231425933	CD4+T	condition	False
1229	THUMPD3	0.05085572048818311	0.1713608766127914	3.8324083800539337	1	475.02645191601835	0.3625622824268885	CD4+T	condition	False
1230	ARID5B	0.0005346131076556659	0.005798823920016768	12.15643342615099	1	475.02645191601835	-0.9191231582435619	CD4+T	condition	False
1231	DEDD	0.4177160865908337	0.641614086734829	0.6578785662938244	1	475.02645191601835	0.21015019316323316	CD4+T	condition	False
1232	HMGN5	0.04542815063496231	0.15886372558843642	4.0238327102506215	1	475.02645191601835	0.5594872126795848	CD4+T	condition	False
1233	TIPARP	0.04666268591120787	0.16176546897523295	3.9782406296974133	1	475.02645191601835	-0.5725581350750825	CD4+T	condition	False
1234	MAP2K3	0.026010229589923287	0.1058827480888587	4.986543874394819	1	475.02645191601835	-0.5298457822750667	CD4+T	condition	False
1235	RPL23	0.2791985121592088	0.506598070176486	1.17366756774667	1	475.02645191601835	-0.2590396190556682	CD4+T	condition	False
1236	MPHOSPH10	0.07011902320843931	0.2121573012866386	3.295059999014089	1	475.02645191601835	0.3331434147778853	CD4+T	condition	False
1237	LITAF	9.410172493821124e-05	0.0014688593753600255	15.51552574527188	1	475.02645191601835	-1.1223157827645294	CD4+T	condition	False
1238	GCNT1	0.5035847278214792	0.7122974991344758	0.4480561062705995	1	475.02645191601835	0.3121092510761485	CD4+T	condition	False
1239	CTPS1	0.050324080615575716	0.17012049545012303	3.850178608796264	1	475.02645191601835	0.4242384284527469	CD4+T	condition	False
1240	IL4I1	0.28993660548955863	0.5179087375057898	1.1224188573331748	1	475.02645191601835	-1.1834770550016875	CD4+T	condition	False
1241	ZNF281	0.0016701581594287026	0.014367017451727925	9.994845757891351	1	475.02645191601835	0.5839981973665744	CD4+T	condition	False
1242	AMBRA1	0.13626981369065866	0.3252536211330456	2.227124719296332	1	475.02645191601835	0.5204612618518625	CD4+T	condition	False
1243	ERCC1	0.0023353377437528786	0.01812642120825485	9.366202512104241	1	475.02645191601835	0.4872392954719768	CD4+T	condition	False
1244	AKR7A2	0.09508057372608082	0.2601333862708909	2.797318001762889	1	475.02645191601835	-0.33749215580805103	CD4+T	condition	False
1245	ATP6AP2	0.014700374233437716	0.06950608238357613	5.995812864402963	1	475.02645191601835	0.3424270907748074	CD4+T	condition	False
1246	HIST1H2BH	0.009615193908568642	0.05231573340443636	6.759527555095946	1	475.02645191601835	0.8774343556153859	CD4+T	condition	False
1247	WASHC1	0.019641166052640588	0.08605914807204218	5.480611951790711	1	475.02645191601835	0.6595239447995557	CD4+T	condition	False
1248	HCST	1.182474836415201e-05	0.0002793782082613571	19.605277105438145	1	475.02645191601835	-1.1480639310067484	CD4+T	condition	True
1249	POP4	0.2542667230584811	0.4792536315464533	1.3028590132697742	1	475.02645191601835	0.1964293905079636	CD4+T	condition	False
1250	SDE2	0.6437358232723367	0.8094560965131115	0.21416295772330612	1	475.02645191601835	-0.0926728393322547	CD4+T	condition	False
1251	DAZAP2	0.7735443596402927	0.8915618854142641	0.08288979065062953	1	475.02645191601835	0.05215070447497395	CD4+T	condition	False
1252	GBP1	2.854303652915661e-05	0.0005629785531315659	17.858354330362758	1	475.02645191601835	1.2248758327789142	CD4+T	condition	False
1253	TMX4	0.03767509451247357	0.1389674456430363	4.343917906270565	1	475.02645191601835	-0.4167855188737653	CD4+T	condition	False
1254	BCL7A	0.010869709643520364	0.05705992345162026	6.5379008276008825	1	475.02645191601835	0.6670023279157999	CD4+T	condition	False
1255	CDC6	0.5795027598126925	0.7636250404735292	0.3074619923642621	1	475.02645191601835	0.3288317629864835	CD4+T	condition	False
1256	XAF1	3.641259475801589e-11	4.639161397007753e-09	45.93052884046154	1	475.02645191601835	1.5890255985837094	CD4+T	condition	False
1257	PGM2	0.09638619786733753	0.26173072393239005	2.775329642703253	1	475.02645191601835	0.3306917189272323	CD4+T	condition	False
1258	ATAD2	0.0963740032158332	0.26173072393239005	2.77553350724424	1	475.02645191601835	-0.42165137170741707	CD4+T	condition	False
1259	GPCPD1	0.09306377141465376	0.2562515294676856	2.8319397708118816	1	475.02645191601835	-0.33281666188508674	CD4+T	condition	False
1260	FARS2	0.047038537249602615	0.16234973322215154	3.964613205270685	1	475.02645191601835	-0.3951543184708261	CD4+T	condition	False
1261	PCDH10	8.673816718805554e-05	0.001381363919339506	15.67468200318359	1	475.02645191601835	2.111205053425486	CD4+T	condition	True
1262	TMEM41A	0.05436988189656439	0.1794815288938407	3.719689741482294	1	475.02645191601835	0.3510681469651397	CD4+T	condition	False
1263	ACTRT3	0.3806635294614252	0.6105640959105677	0.7699906192668173	1	475.02645191601835	0.7299051441682454	CD4+T	condition	False
1264	ANKH	0.8588149217503979	0.9348343160938428	0.03167671391100657	1	475.02645191601835	-0.059948120444039375	CD4+T	condition	False
1265	MEX3B	0.018215537120053613	0.08131443369690598	5.6140822357513835	1	475.02645191601835	0.9995048170115312	CD4+T	condition	False
1266	CHD1L	0.18334163857577448	0.39410509997546783	1.7755004980170943	1	475.02645191601835	0.2287189527748612	CD4+T	condition	False
1267	RIC1	0.8359642225393381	0.9225635778298029	0.04292028500619943	1	475.02645191601835	0.06008588291509968	CD4+T	condition	False
1268	VAPA	0.1476452880780982	0.34197402065293603	2.103261179509045	1	475.02645191601835	0.21738665250940187	CD4+T	condition	False
1269	TMEM184C	0.2619359307067821	0.4895979291640645	1.26149333465419	1	475.02645191601835	0.2304034542499127	CD4+T	condition	False
1270	RFC4	0.067503056678358	0.20649539856053187	3.358048968619058	1	475.02645191601835	0.4558984431150125	CD4+T	condition	False
1271	GRPEL2	0.6416092656316621	0.8087363602128954	0.21692132089989047	1	475.02645191601835	-0.0973417125602315	CD4+T	condition	False
1272	MOB3A	0.15432015981394578	0.3527959424650535	2.035504024940872	1	475.02645191601835	0.2436060041198552	CD4+T	condition	False
1273	MAD2L1	0.16123336857485854	0.3641623868383281	1.9687549161065407	1	475.02645191601835	0.3734076398786987	CD4+T	condition	False
1274	FAM3C	0.7597020305077321	0.8864356776974115	0.0936655004825181	1	475.02645191601835	0.06959801177190664	CD4+T	condition	False
1275	AC098484.3	0.5796692073329089	0.7636250404735292	0.30719206291346496	1	475.02645191601835	0.4168434447330817	CD4+T	condition	False
1276	SYNC	0.5691016844142939	0.7566312778597023	0.3246401542642228	1	475.02645191601835	0.2879676677662774	CD4+T	condition	False
1277	P4HA1	3.321009070269638e-07	1.436260252958814e-05	26.809976441046626	1	475.02645191601835	1.0626496145716668	CD4+T	condition	True
1278	PSPH	0.15874764313272974	0.3599501634091814	1.9923728810751933	1	475.02645191601835	0.5014566350671907	CD4+T	condition	False
1279	SLC25A24	0.005624894459689547	0.035543904132676316	7.737106574817251	1	475.02645191601835	1.0965621710869295	CD4+T	condition	False
1280	ZNF883	0.26398363266134994	0.4912826073294922	1.250702222312645	1	475.02645191601835	0.5616240418830118	CD4+T	condition	False
1281	BCL11B	0.7672693068156329	0.8890282733707013	0.08768592510867608	1	475.02645191601835	0.05301302459775032	CD4+T	condition	False
1282	CEP170	0.011053832084027151	0.05748921794590797	6.507606724570673	1	475.02645191601835	0.6290848606515927	CD4+T	condition	False
1283	STN1	0.7352942953099323	0.8731028949854452	0.1144399678329714	1	475.02645191601835	-0.07378631574965837	CD4+T	condition	False
1284	MYBL2	0.5922978762947815	0.773432739294626	0.28715873147495663	1	475.02645191601835	0.5907035522304711	CD4+T	condition	False
1285	HMGB3	0.05919117627810243	0.1895917016923468	3.577051030212812	1	475.02645191601835	-0.5892639642248931	CD4+T	condition	False
1286	ZNF267	0.8579271248582805	0.9346587627875976	0.03208065384586853	1	475.02645191601835	0.041987093158589485	CD4+T	condition	False
1287	BCL2	1.5406181283593834e-06	5.262662215279806e-05	23.692756681265372	1	475.02645191601835	-1.0875740584541922	CD4+T	condition	False
1288	GGA1	0.161828845792888	0.3647328672711154	1.9631587806143551	1	475.02645191601835	0.29125408683574683	CD4+T	condition	False
1289	NDE1	0.05144250472500765	0.17284388258994016	3.813022285163433	1	475.02645191601835	-0.4642019116874296	CD4+T	condition	False
1290	SLC12A6	0.12198852426459385	0.3029788742799238	2.400163368627388	1	475.02645191601835	-0.4510075071959541	CD4+T	condition	False
1291	CDKN1C	0.7172238169025202	0.8598659900504783	0.13132453537915734	1	475.02645191601835	0.14634527277234047	CD4+T	condition	False
1292	AC007216.4	0.2276743874540433	0.4505697155576659	1.4591000998731258	1	475.02645191601835	0.8792215049882686	CD4+T	condition	False
1293	CALCRL	0.12803471535949773	0.3123994038326461	2.3242786445476518	1	475.02645191601835	0.6068602454569996	CD4+T	condition	False
1294	MSL3	0.021465925308874808	0.09215880865759186	5.323738578735725	1	475.02645191601835	0.362410835928516	CD4+T	condition	False
1295	HARS2	0.1431714335574551	0.3361106263893642	2.150647665041516	1	475.02645191601835	0.4009398396846415	CD4+T	condition	False
1296	MSMO1	0.00042265224350314856	0.0048952891299111605	12.606735502195944	1	475.02645191601835	0.8423345230377307	CD4+T	condition	False
1297	PAM16	0.8881849650675087	0.9497264168051746	0.019789941040729016	1	475.02645191601835	0.07095475821751969	CD4+T	condition	False
1298	ABHD3	0.6965802128409359	0.8441334507280647	0.15223846141297714	1	475.02645191601835	-0.0779423101803859	CD4+T	condition	False
1299	CASP6	0.9443583954604146	0.975942872048565	0.0048762218111386745	1	475.02645191601835	0.017964902906208932	CD4+T	condition	False
1300	LRRC61	0.08836770920558938	0.2467804390966519	2.915829216593984	1	475.02645191601835	0.5600520493704209	CD4+T	condition	False
1301	NPRL3	0.5736731768198701	0.7597953079422339	0.3170142325280386	1	475.02645191601835	0.11717284850903682	CD4+T	condition	False
1302	VPS39	0.1618627828449668	0.3647328672711154	1.9628405588661382	1	475.02645191601835	0.3392093236061762	CD4+T	condition	False
1303	CD38	0.22943061862955874	0.4527149167935286	1.4481113221610358	1	475.02645191601835	0.4314882879131851	CD4+T	condition	False
1304	BPGM	0.002605285825260938	0.0197131900165009	9.161905180951855	1	475.02645191601835	0.7030022361043986	CD4+T	condition	False
1305	BET1L	0.43916567079771385	0.6597281619313011	0.5994695375526503	1	475.02645191601835	-0.1885241887420982	CD4+T	condition	False
1306	RIMKLB	1.260843354249731e-05	0.00029049697099470066	19.477624578369078	1	475.02645191601835	1.0194305970173403	CD4+T	condition	True
1307	SF3A2	0.7556443452428709	0.8834591873697653	0.0969607964989684	1	475.02645191601835	0.0700901383384008	CD4+T	condition	False
1308	ICA1	0.10941658103580734	0.2834009686828549	2.5722646400358182	1	475.02645191601835	0.9401822295185224	CD4+T	condition	False
1309	AC132192.1	0.20703242293887408	0.4249334234035838	1.5964101659518843	1	475.02645191601835	1.0909123939659366	CD4+T	condition	False
1310	PLEKHO1	0.3491705997504234	0.5767552654938809	0.8782027480264435	1	475.02645191601835	0.21963172040804813	CD4+T	condition	False
1311	CHEK1	0.4716320872853773	0.6858363028740299	0.5189785002142712	1	475.02645191601835	-0.21881965052476324	CD4+T	condition	False
1312	AGTRAP	0.028303646016597205	0.11287934629631068	4.839018003340294	1	475.02645191601835	0.4842814745474944	CD4+T	condition	False
1313	MZT2B	0.3696879521525014	0.5994871023209122	0.8062438853513775	1	475.02645191601835	-0.22004168378710195	CD4+T	condition	False
1314	ERV3-1	0.0005256301227865427	0.005735695367629079	12.188858257547178	1	475.02645191601835	0.9416204227346736	CD4+T	condition	False
1315	HAGHL	0.44562307305736537	0.6668784655214033	0.5827302761594327	1	475.02645191601835	0.3538926050998764	CD4+T	condition	False
1316	STK38L	0.13767007462948494	0.32710520756219363	2.2112610478966417	1	475.02645191601835	0.32814739586562625	CD4+T	condition	False
1317	WARS	0.2157212070421963	0.4355073961442884	1.5367034914386395	1	475.02645191601835	0.4125606860743539	CD4+T	condition	False
1318	DIP2B	0.4739951027813031	0.6877232731643775	0.513464434590841	1	475.02645191601835	-0.1898350258804947	CD4+T	condition	False
1319	ATP6V0B	0.8736135812021582	0.9414516208754454	0.025330645297733347	1	475.02645191601835	0.02240631572730251	CD4+T	condition	False
1320	AXIN2	0.3100515493576668	0.5375443191143955	1.032662008957042	1	475.02645191601835	-0.337359535819226	CD4+T	condition	False
1321	CDK17	0.6525842409432695	0.8134008756759842	0.20291429873210787	1	475.02645191601835	-0.111174744918696	CD4+T	condition	False
1322	PDE4A	0.02395581744609053	0.09940820725428766	5.130702333047012	1	475.02645191601835	-1.3389772327503338	CD4+T	condition	True
1323	ADCY7	0.21623998719521745	0.43580816572819797	1.5332295057681349	1	475.02645191601835	0.2371810662830496	CD4+T	condition	False
1324	CDC45	0.3701207063147969	0.5999824654635325	0.8047859724207327	1	475.02645191601835	0.5209718949368202	CD4+T	condition	False
1325	TRDMT1	0.1778863753842252	0.3871451401483091	1.8205852445850472	1	475.02645191601835	0.3334563437415117	CD4+T	condition	False
1326	AFTPH	0.0794570446768725	0.23017375935238046	3.0892120449730514	1	475.02645191601835	0.2645773933803689	CD4+T	condition	False
1327	XBP1	1.3738267082276374e-05	0.00030839138583738486	19.30701462244906	1	475.02645191601835	-1.0566919989641603	CD4+T	condition	False
1328	TSPYL1	0.3277352432680014	0.5560323375773438	0.9598028139771752	1	475.02645191601835	0.18984375342998186	CD4+T	condition	False
1329	CLTA	0.8958414771538648	0.9527678421344162	0.01715745125027384	1	475.02645191601835	0.018095618260433342	CD4+T	condition	False
1330	LRMP	0.008484135441948565	0.048069969318924925	6.986486215735778	1	475.02645191601835	0.5965442016923883	CD4+T	condition	False
1331	ACTR2	0.00335389213351178	0.02391868005654241	8.691806954391689	1	475.02645191601835	0.4356171985924316	CD4+T	condition	False
1332	CYSTM1	0.0001996274661070944	0.002688696786368123	14.052978847739134	1	475.02645191601835	0.9982637770752404	CD4+T	condition	False
1333	MYL6B	1.7406613870509313e-08	1.224698175904193e-06	32.88591664842326	1	475.02645191601835	1.1946789211024371	CD4+T	condition	False
1334	CTNNA1	2.788617311282086e-10	3.2863855013459386e-08	41.578986788820465	1	475.02645191601835	2.4154225399175626	CD4+T	condition	True
1335	NRBP1	0.6925840760027628	0.8421050642963693	0.15649256132939307	1	475.02645191601835	0.05065821074159151	CD4+T	condition	False
1336	SLC16A1	0.9033656714958032	0.9537492299146432	0.014756332596614697	1	475.02645191601835	-0.027048797661889324	CD4+T	condition	False
1337	ARHGDIA	0.12406226852194514	0.3060332463696753	2.37367298857584	1	475.02645191601835	-0.24123097212761566	CD4+T	condition	False
1338	HSBP1L1	0.005576179615932753	0.03528337007987517	7.753075113252297	1	475.02645191601835	-1.0237686991639203	CD4+T	condition	True
1339	FZD3	0.5825878694631161	0.7656312285054724	0.3024839627688389	1	475.02645191601835	0.24504159488319605	CD4+T	condition	False
1340	UBIAD1	0.9775597810104432	0.9901626144570752	0.0007920381111791073	1	475.02645191601835	0.00595479128424253	CD4+T	condition	False
1341	UBE2V1	0.9118958890429674	0.9567008978987503	0.012255917858007977	1	475.02645191601835	0.02350758603016617	CD4+T	condition	False
1342	RAB3GAP1	0.39191295626468026	0.6167385068078111	0.7343374351598216	1	475.02645191601835	0.1728303843347024	CD4+T	condition	False
1343	SNX3	0.8605356919415845	0.9348343160938428	0.030901293682507755	1	475.02645191601835	0.026834345913072873	CD4+T	condition	False
1344	GPATCH3	0.1452196986897419	0.33869822212188244	2.1287480048330263	1	475.02645191601835	0.33835299826354004	CD4+T	condition	False
1345	GGCT	0.8336279167679101	0.9214055407976576	0.04416991512854816	1	475.02645191601835	0.03513262902430831	CD4+T	condition	False
1346	TCF19	0.1388432729084645	0.32889808466859377	2.1981087872995433	1	475.02645191601835	0.62412053106999	CD4+T	condition	False
1347	INPP5K	0.0109869956926407	0.05729280718485427	6.518542992369626	1	475.02645191601835	-0.5280632516689437	CD4+T	condition	False
1348	SPAG9	0.7277974394550456	0.8672490216357646	0.12128667504312432	1	475.02645191601835	-0.06954283928378165	CD4+T	condition	False
1349	ARL5B	0.1319377457374765	0.3181353112053525	2.277386368148188	1	475.02645191601835	-0.4742201255152082	CD4+T	condition	False
1350	DDX11	0.05905700409173454	0.18951308188457225	3.580850604323855	1	475.02645191601835	0.6167794071647811	CD4+T	condition	False
1351	HSD17B7	0.657467713541792	0.8158697257180353	0.19686208928901672	1	475.02645191601835	0.10668169368847512	CD4+T	condition	False
1352	CEP350	0.3011818617862102	0.530683627265214	1.0712855751484218	1	475.02645191601835	-0.1722256225301365	CD4+T	condition	False
1353	PINX1	0.5202970686325148	0.7227659745763243	0.4139198639936822	1	475.02645191601835	0.22339290693274905	CD4+T	condition	False
1354	HERC1	0.903062442441995	0.9537492299146432	0.01484954718508653	1	475.02645191601835	-0.019881730983356997	CD4+T	condition	False
1355	EPM2AIP1	1.4798695634463364e-05	0.00032906156236254863	19.15929639785989	1	475.02645191601835	0.856687351777427	CD4+T	condition	False
1356	RBM7	0.3179964658360984	0.545897793135968	0.9992686557346204	1	475.02645191601835	0.2632545972335658	CD4+T	condition	False
1357	INTS12	0.005517654138817013	0.035034288666146364	7.772449440297251	1	475.02645191601835	0.5491201110589611	CD4+T	condition	False
1358	MXI1	0.6307524997951337	0.8025282817906236	0.23134131678408898	1	475.02645191601835	-0.14085889100522034	CD4+T	condition	False
1359	PIK3R5	0.0017864576856873344	0.014890852362401782	9.868316090014488	1	475.02645191601835	-0.9725371648319971	CD4+T	condition	False
1360	ZNF280D	0.00023680732772849423	0.0030752334515485448	13.72253434191733	1	475.02645191601835	0.6882518954326469	CD4+T	condition	False
1361	PTK7	4.777253676968387e-06	0.00013404746329302958	21.41522182292713	1	475.02645191601835	1.8301232020248392	CD4+T	condition	True
1362	UBALD2	6.206206536554762e-06	0.00016717747207610934	20.891312057552717	1	475.02645191601835	-1.03211878178827	CD4+T	condition	False
1363	DOPEY2	0.17925111195133414	0.3889697701522611	1.8091575161787583	1	475.02645191601835	-0.4080505624234663	CD4+T	condition	False
1364	MTMR6	0.9876393360858868	0.9939649509626112	0.00024026773514338213	1	475.02645191601835	-0.0027457745043193635	CD4+T	condition	False
1365	UQCR11	0.07062921546924811	0.21288115199618646	3.283069540182339	1	475.02645191601835	-0.30682137235378426	CD4+T	condition	False
1366	RANBP2	0.37945900718492603	0.6096789950404207	0.7738969370588528	1	475.02645191601835	-0.17566883697950986	CD4+T	condition	False
1367	PGRMC2	0.010971409228065188	0.057274887155148724	6.521103215992364	1	475.02645191601835	-0.5885739871096507	CD4+T	condition	False
1368	BLVRB	0.487746561401216	0.6994941559006183	0.4822452378261744	1	475.02645191601835	0.3395355773434818	CD4+T	condition	False
1369	TIMM10B	0.01839529264191005	0.08180699010751318	5.59666758961252	1	475.02645191601835	0.6740241263257768	CD4+T	condition	False
1370	PRMT9	0.0017227067783945474	0.014632143699733147	9.936599745103043	1	475.02645191601835	-0.7061449582780681	CD4+T	condition	False
1371	SSBP3	0.3639776478174421	0.5928785873570913	0.82570690044082	1	475.02645191601835	-0.1510259771744919	CD4+T	condition	False
1372	RECQL	0.7776922888352596	0.8937204898999059	0.07979954418872864	1	475.02645191601835	0.04221114742112469	CD4+T	condition	False
1373	TAGAP	0.07503657917063884	0.2214742023646874	3.1832108101566297	1	475.02645191601835	-0.5335996873381771	CD4+T	condition	False
1374	TMEM248	0.41500531242618705	0.6384905492092184	0.6655812918347902	1	475.02645191601835	0.1844147702046864	CD4+T	condition	False
1375	MAGED1	0.06795265834678396	0.2074668597452977	3.347038685225714	1	475.02645191601835	0.5448851470324354	CD4+T	condition	False
1376	SRM	0.0987716906020642	0.2659173529348052	2.7359832776818327	1	475.02645191601835	-0.5142019098126537	CD4+T	condition	False
1377	ZFAND3	0.6932716282007996	0.8421061517493578	0.15575580030310335	1	475.02645191601835	0.10388373217193576	CD4+T	condition	False
1378	RNASE6	0.8056827417189825	0.9075241205408084	0.06058326929367126	1	475.02645191601835	-0.11416926237168362	CD4+T	condition	False
1379	CD2	0.033227619435234466	0.12642049880362818	4.560536560842825	1	475.02645191601835	0.4196468034337707	CD4+T	condition	False
1380	ELOC	0.4394694935064156	0.6597640740093131	0.5986734580105447	1	475.02645191601835	-0.09506893750852967	CD4+T	condition	False
1381	TRIB2	5.995786647696427e-05	0.0010277868457178527	16.39755930751022	1	475.02645191601835	-1.0986196817971317	CD4+T	condition	False
1382	TRPM7	0.453019435729712	0.6708107240853142	0.5640137023441049	1	475.02645191601835	0.12778152484052765	CD4+T	condition	False
1383	ITPR2	0.019800341984735164	0.08657937468294069	5.466337204627677	1	475.02645191601835	0.5597349756750141	CD4+T	condition	False
1384	ITGB1	4.679486009023919e-05	0.0008650626292760295	16.884268616918035	1	475.02645191601835	-0.6286129382394666	CD4+T	condition	False
1385	ERAL1	0.2540309513483729	0.4792536315464533	1.304155079545634	1	475.02645191601835	0.30528457439237594	CD4+T	condition	False
1386	MDN1	0.4570351803693021	0.6736950037921855	0.5540510936754736	1	475.02645191601835	-0.17510224121448498	CD4+T	condition	False
1387	MEG3	0.5996723269378095	0.7789420809346664	0.2758605682623317	1	475.02645191601835	-1.1283757423385143	CD4+T	condition	False
1388	SLC41A3	0.07857218363944843	0.2283534362986189	3.1075686607659434	1	475.02645191601835	0.3455695133989201	CD4+T	condition	False
1389	MIR503HG	0.01597730710798364	0.07369571986989712	5.847171621755336	1	475.02645191601835	0.9922963736017746	CD4+T	condition	False
1390	BRCA2	0.6839366560142546	0.8359028769642718	0.16593156949760968	1	475.02645191601835	0.18149266957742252	CD4+T	condition	False
1391	HIRIP3	0.0124542480202833	0.0621262700186407	6.292914813788303	1	475.02645191601835	0.5343442492112389	CD4+T	condition	False
1392	MEMO1	0.6932995279888114	0.8421061517493578	0.15572594613026447	1	475.02645191601835	0.12290866532429187	CD4+T	condition	False
1393	RALGPS2	0.4845354849220645	0.6961755099291059	0.4894045033929732	1	475.02645191601835	-0.15741240015388966	CD4+T	condition	False
1394	PKIA	0.5042632414468039	0.7125590288310053	0.4466321521939251	1	475.02645191601835	0.1479396097960459	CD4+T	condition	False
1395	EFHD2	0.044264903807690166	0.1560458514173405	4.06800662665275	1	475.02645191601835	-0.5874743616895282	CD4+T	condition	False
1396	ARHGAP11A	0.010522251663308923	0.0556699150851159	6.596535930948759	1	475.02645191601835	-1.4365858747719644	CD4+T	condition	False
1397	HK1	0.3053571155877764	0.534022660326798	1.0529228553716354	1	475.02645191601835	0.1864285076081252	CD4+T	condition	False
1398	RPUSD3	0.5036248546065354	0.7122974991344758	0.4479718033768498	1	475.02645191601835	-0.1310137011649304	CD4+T	condition	False
1399	MAPK1	0.9653999473955344	0.9850422839875644	0.0018836653512678985	1	475.02645191601835	-0.008007253062745655	CD4+T	condition	False
1400	MIR210HG	1.2903115099467343e-06	4.539200341708139e-05	24.051262491994766	1	475.02645191601835	1.9725586894200091	CD4+T	condition	True
1401	SURF4	0.4904379980517173	0.7018593572604114	0.4763046168832009	1	475.02645191601835	0.1251580266246395	CD4+T	condition	False
1402	MUM1	0.060096104349949525	0.19148973015940213	3.5516622380991323	1	475.02645191601835	0.3388660181300759	CD4+T	condition	False
1403	DUT	0.3397371139494089	0.5681166211981247	0.9132595431147422	1	475.02645191601835	-0.16056193997044876	CD4+T	condition	False
1404	DDX5	0.8960651909249299	0.9527678421344162	0.017083406598903218	1	475.02645191601835	-0.020232037483757574	CD4+T	condition	False
1405	ABHD18	0.2368189069855233	0.4605463397399987	1.4029718927721209	1	475.02645191601835	0.2723556774132108	CD4+T	condition	False
1406	MANBA	0.6951036713635299	0.8434282385605353	0.15380243662969986	1	475.02645191601835	-0.10618486237473468	CD4+T	condition	False
1407	PES1	0.5189490390276223	0.7226959438629873	0.41660212399453705	1	475.02645191601835	0.15561510272212287	CD4+T	condition	False
1408	PFKP	0.005564381663543852	0.035256041884335634	7.756963915971736	1	475.02645191601835	0.9683168824865122	CD4+T	condition	False
1409	LMBRD1	0.27680028476951946	0.5037978928198898	1.1854551740822687	1	475.02645191601835	-0.19835092222246012	CD4+T	condition	False
1410	PPIF	0.4513321582441363	0.6707772171662676	0.5682411616504894	1	475.02645191601835	0.21653011063518826	CD4+T	condition	False
1411	ABCE1	0.5688602362592394	0.7566312778597023	0.32504626306419104	1	475.02645191601835	0.0986141576570778	CD4+T	condition	False
1412	DHRS4L2	0.3576555388310684	0.5847745850181203	0.8477550759341607	1	475.02645191601835	0.2432114477152837	CD4+T	condition	False
1413	GNL3L	0.002259898825740716	0.01772572889274831	9.427611437612072	1	475.02645191601835	0.6574552011691218	CD4+T	condition	False
1414	FLOT1	0.3093164474013586	0.5369725068702255	1.0358081985559378	1	475.02645191601835	-0.17814492468505752	CD4+T	condition	False
1415	PLCB2	0.05680083498418225	0.1845749999539837	3.64615746578729	1	475.02645191601835	0.637242559356086	CD4+T	condition	False
1416	AKR1A1	0.029149806987436813	0.1155695459535552	4.787718085020919	1	475.02645191601835	0.4169262991604623	CD4+T	condition	False
1417	CTDSP2	0.1108972541439834	0.2853546157394857	2.550888003078602	1	475.02645191601835	-0.2945015064829617	CD4+T	condition	False
1418	ZNF184	0.040471846385130524	0.14664433809339375	4.221054620128972	1	475.02645191601835	-0.5816167469228098	CD4+T	condition	False
1419	CHST11	0.1259117124065254	0.3093005796166549	2.3504604696706592	1	475.02645191601835	-0.38692621532323895	CD4+T	condition	False
1420	MED23	0.868037358270416	0.9374405743154044	0.02763635318156349	1	475.02645191601835	-0.03247346857671606	CD4+T	condition	False
1421	AL390728.5	0.3867192141679118	0.6131834428481454	0.7506142315595123	1	475.02645191601835	0.4558014842905826	CD4+T	condition	False
1422	EML3	0.4407481505344699	0.6612625021067763	0.5953323615003354	1	475.02645191601835	0.16861904557061946	CD4+T	condition	False
1423	IMPDH1	0.1495928839879724	0.34408402681778383	2.0831375402986017	1	475.02645191601835	0.499950509351703	CD4+T	condition	False
1424	SLC7A6	0.005934581093683596	0.03680453434145687	7.638789741616367	1	475.02645191601835	0.5241163463843684	CD4+T	condition	False
1425	STMN1	7.1853808433415024e-06	0.0001850922693743817	20.598475433911183	1	475.02645191601835	0.9116774769818454	CD4+T	condition	False
1426	SCD	0.11474937046605528	0.2908217916005293	2.49671878861834	1	475.02645191601835	0.5383953264833375	CD4+T	condition	False
1427	DENND4C	0.6471851159079933	0.8103574830404479	0.2097343452394708	1	475.02645191601835	-0.11016811109130137	CD4+T	condition	False
1428	SIPA1	0.25279734793843306	0.4778214507545202	1.3109606265025755	1	475.02645191601835	-0.28866533544662737	CD4+T	condition	False
1429	TRAPPC6B	0.28047877432967616	0.5085295931500359	1.1674271460121064	1	475.02645191601835	0.21785214472487516	CD4+T	condition	False
1430	DGKA	0.11306626896127543	0.2881272491250777	2.5201358576683126	1	475.02645191601835	0.346759748644132	CD4+T	condition	False
1431	C16orf72	0.10317938237700898	0.272028863828423	2.665947674876055	1	475.02645191601835	-0.33359839915587336	CD4+T	condition	False
1432	AC097534.2	7.243213028458629e-05	0.0011980528496896134	16.027211438185642	1	475.02645191601835	1.308960004631294	CD4+T	condition	True
1433	PHLDB2	0.025661880208990233	0.10507760365992676	5.01013346683584	1	475.02645191601835	-1.4619603942890085	CD4+T	condition	False
1434	CCDC171	1.5210786397905716e-05	0.00033350533525454667	19.104753638084734	1	475.02645191601835	1.65392728235701	CD4+T	condition	True
1435	NBPF19	0.1496334864184253	0.34408402681778383	2.0827211779139163	1	475.02645191601835	-0.4104751255848516	CD4+T	condition	False
1436	AC092368.3	1.7183315857123695e-07	9.101365275334953e-06	28.158207257927927	1	475.02645191601835	-3.5558032104442088	CD4+T	condition	True
1437	JUNB	3.2365192681866165e-07	1.4152285769877774e-05	26.862598914327368	1	475.02645191601835	-1.3741371603004977	CD4+T	condition	True
1438	CSRP1	0.6084906541242299	0.7847947861946976	0.2627276206417523	1	475.02645191601835	-0.1262928762391917	CD4+T	condition	False
1439	RFLNB	0.0005892333441981917	0.006305409802242083	11.970436086495743	1	475.02645191601835	-0.8837509520480444	CD4+T	condition	False
1440	ABRAXAS1	0.3138402003009231	0.541325541243524	1.0165998440565358	1	475.02645191601835	0.19579434575239932	CD4+T	condition	False
1441	MAP4	0.0007481990151709968	0.007584968080679739	11.51481760188159	1	475.02645191601835	0.6412063875493528	CD4+T	condition	False
1442	NOP2	0.8453209759103222	0.9270163745350728	0.03810247392215612	1	475.02645191601835	0.058796459197609285	CD4+T	condition	False
1443	PPP2R5A	0.5433320026610449	0.7374920577968824	0.369932049430028	1	475.02645191601835	-0.11799430240987675	CD4+T	condition	False
1444	DUS3L	0.2121777428725487	0.4305026142223104	1.56070163216024	1	475.02645191601835	0.3229015517413318	CD4+T	condition	False
1445	ATP2B4	0.9270879758048204	0.9664512865864492	0.008382831188407144	1	475.02645191601835	-0.024896480917419087	CD4+T	condition	False
1446	RHOT1	0.050852328601977866	0.1713608766127914	3.832521129327978	1	475.02645191601835	0.2978705986062811	CD4+T	condition	False
1447	CD109	0.6254460623835043	0.7981568542660449	0.23859786230167665	1	475.02645191601835	0.3330735288131316	CD4+T	condition	False
1448	ATXN2L	0.7427131083145151	0.8759363259632036	0.10788207186120057	1	475.02645191601835	0.0703590679883538	CD4+T	condition	False
1449	SLC44A2	0.1193491506282618	0.29815150824675474	2.434612655880606	1	475.02645191601835	-0.3784561629957525	CD4+T	condition	False
1450	APOPT1	0.6281666011175969	0.8006260852572485	0.23486023794962896	1	475.02645191601835	0.12282020646614612	CD4+T	condition	False
1451	MPZL1	0.014491498956287588	0.06865887707766065	6.021392013194233	1	475.02645191601835	0.6455842395852432	CD4+T	condition	False
1452	ETFDH	0.19254575765848075	0.4070298343384646	1.7028630355465888	1	475.02645191601835	0.2252097133831621	CD4+T	condition	False
1453	GPHN	0.10956545089615864	0.2835782386490401	2.5701010072401176	1	475.02645191601835	-0.5022017540398894	CD4+T	condition	False
1454	MAP4K2	0.7264506504710679	0.8669590800811682	0.12254030071075404	1	475.02645191601835	0.08132941137338337	CD4+T	condition	False
1455	EHD1	0.2753271608187642	0.5025627139506227	1.1927598145680347	1	475.02645191601835	-0.2256643661167884	CD4+T	condition	False
1456	ALKBH5	0.6807509760432133	0.8333056611445617	0.16949019750787994	1	475.02645191601835	0.07442675091582181	CD4+T	condition	False
1457	C19orf24	0.07025984300650143	0.2123108332901588	3.291741132070084	1	475.02645191601835	-0.4148697898053034	CD4+T	condition	False
1458	CHD3	0.5203792358319993	0.7227659745763243	0.4137567669273085	1	475.02645191601835	0.13504400338872716	CD4+T	condition	False
1459	COX10	0.7378851700771238	0.8735518723763033	0.11212530185959486	1	475.02645191601835	0.07782761846706661	CD4+T	condition	False
1460	MIDN	0.7539399074936454	0.8825608949404132	0.09836364083724873	1	475.02645191601835	-0.07827223709374442	CD4+T	condition	False
1461	SLC38A10	0.5132295391559105	0.7191926419681813	0.4281199818860059	1	475.02645191601835	-0.14230452940528435	CD4+T	condition	False
1462	CA2	0.7706119983235914	0.8901408870613599	0.08511282604924171	1	475.02645191601835	0.16065127043307806	CD4+T	condition	False
1463	PGAM1	6.430562983595276e-10	6.589929109710463e-08	39.80630389526237	1	475.02645191601835	1.1562119780348925	CD4+T	condition	True
1464	DERA	0.3021069067653372	0.5306977763639812	1.0671889407983404	1	475.02645191601835	-0.18791877803651968	CD4+T	condition	False
1465	ZNF814	0.7999759496680636	0.906072951394902	0.06427248512802376	1	475.02645191601835	0.08398922192838616	CD4+T	condition	False
1466	SNRNP25	0.09995895451317854	0.2674270780789578	2.7167862946197148	1	475.02645191601835	0.3355406426990259	CD4+T	condition	False
1467	OPTN	0.00016690872846328514	0.0023081292053965968	14.400001854345355	1	475.02645191601835	-0.9346018267557265	CD4+T	condition	False
1468	TOX	0.008676837403697691	0.048815687432220575	6.945698056054157	1	475.02645191601835	0.9014584622063724	CD4+T	condition	False
1469	GPR82	0.34757741862713865	0.5757132647253449	0.8840325923417366	1	475.02645191601835	-0.4135890639935634	CD4+T	condition	False
1470	RAP2B	0.03497408351257679	0.13115976903602786	4.472038330776777	1	475.02645191601835	-0.4617381861903401	CD4+T	condition	False
1471	DCTPP1	0.8255838024980728	0.9173089892971652	0.04861611666222368	1	475.02645191601835	0.05043625528545126	CD4+T	condition	False
1472	FAM215B	0.38241681766832825	0.6108741774478131	0.7643358115264858	1	475.02645191601835	0.3171967557966042	CD4+T	condition	False
1473	ATP11B	0.14780154990461367	0.3420405038047859	2.1016355315240367	1	475.02645191601835	-0.2440716822808905	CD4+T	condition	False
1474	TTC39B	0.8743405889186343	0.941786096451038	0.0250376239929094	1	475.02645191601835	-0.036589751384034544	CD4+T	condition	False
1475	LCP2	0.2509942006361808	0.475557339951349	1.3209822066307872	1	475.02645191601835	0.34186063849342946	CD4+T	condition	False
1476	PITRM1	0.09494689590151437	0.2599185059696508	2.799587896383819	1	475.02645191601835	-0.4198479251952285	CD4+T	condition	False
1477	ERMP1	0.0013733173098804973	0.012425753932392827	10.36348345373557	1	475.02645191601835	0.926343256588504	CD4+T	condition	False
1478	UCK2	0.2452555435775284	0.4705472659440248	1.3534751962868077	1	475.02645191601835	-0.6605779072561254	CD4+T	condition	False
1479	BEND5	0.0021347046367460702	0.017055928233255892	9.534281632911812	1	475.02645191601835	1.5092080910359351	CD4+T	condition	True
1480	LINC02210-CRHR1	0.8235529792902256	0.9168366287147829	0.049773955158752166	1	475.02645191601835	0.12120188955089428	CD4+T	condition	False
1481	SHMT1	0.002502163292129298	0.01912049245606134	9.237285732393213	1	475.02645191601835	0.8954320885284031	CD4+T	condition	False
1482	NUCB2	0.3067540463956888	0.5347775794043184	1.0468516943667605	1	475.02645191601835	0.18528545644272454	CD4+T	condition	False
1483	LY9	0.1778660215450868	0.3871451401483091	1.8207564467174917	1	475.02645191601835	0.3962989532455924	CD4+T	condition	False
1484	SNX29	0.7616204770171111	0.8869266128109342	0.09212919074523708	1	475.02645191601835	0.0611775804655929	CD4+T	condition	False
1485	CSNK1A1	0.018533215391229416	0.08226818250619873	5.583424852029336	1	475.02645191601835	0.3210852474474333	CD4+T	condition	False
1486	PELO	0.030634154077102044	0.11994136405270685	4.701378102645768	1	475.02645191601835	0.4380245391744764	CD4+T	condition	False
1487	DCAF13	0.8504190654441677	0.9299177625849704	0.03560262000213592	1	475.02645191601835	0.04276127385656251	CD4+T	condition	False
1488	ORC6	0.17073099453038104	0.3766148377240132	1.8822077175396956	1	475.02645191601835	0.5553626423003182	CD4+T	condition	False
1489	DPP4	0.001250869452692165	0.011539331898220873	10.539828406616529	1	475.02645191601835	-0.9075330654112712	CD4+T	condition	False
1490	GSTM4	0.635644119637452	0.8044024982760017	0.22477389765863592	1	475.02645191601835	0.16972048580318885	CD4+T	condition	False
1491	ZNF84	0.02121273938574088	0.09140480206981946	5.344658782225081	1	475.02645191601835	0.4728166695740732	CD4+T	condition	False
1492	PTCRA	0.00014387016534166185	0.002067694998233518	14.688479789832574	1	475.02645191601835	inf	CD4+T	condition	False
1493	SPAG5	0.3549380930059246	0.5824036485049848	0.8573978275938479	1	475.02645191601835	-0.9426535729452512	CD4+T	condition	False
1494	KIAA1468	0.7988816379800796	0.905556833492595	0.0649931739503415	1	475.02645191601835	0.06425178707211104	CD4+T	condition	False
1495	PARP15	0.3802858452674545	0.6101659205550648	0.7712135809761744	1	475.02645191601835	-0.23986497480224445	CD4+T	condition	False
1496	HELLS	0.003337011460489333	0.023852899958437902	8.701175245995932	1	475.02645191601835	0.7436124425792134	CD4+T	condition	False
1497	SEC16A	0.3523259061263797	0.5801724834429898	0.8667630082193358	1	475.02645191601835	0.2177424558917427	CD4+T	condition	False
1498	GOSR2	0.006505945288935794	0.03936973824395807	7.470461522541924	1	475.02645191601835	0.6189581742156445	CD4+T	condition	False
1499	KDM6B	0.6108731805566914	0.786576392555106	0.25924873360741657	1	475.02645191601835	-0.18636048007991884	CD4+T	condition	False
1500	CD79B	0.1302223090036916	0.31610090867322466	2.297802519543493	1	475.02645191601835	-0.5071548326964609	CD4+T	condition	False
1501	SREBF2	0.00035060903539908643	0.004237874340695625	12.96581264360395	1	475.02645191601835	0.8829783780587936	CD4+T	condition	False
1502	C18orf32	0.915572737393882	0.9591133075721691	0.011250538053322948	1	475.02645191601835	-0.025306225071100145	CD4+T	condition	False
1503	ACAT2	0.4328111180942441	0.6554036654983189	0.6163155240032677	1	475.02645191601835	-0.13510397220522846	CD4+T	condition	False
1504	PKP2	0.5253522291428185	0.7266292766034261	0.4039698191870736	1	475.02645191601835	-0.28219419581282695	CD4+T	condition	False
1505	VEGFA	1.4048655609631843e-06	4.8339680688908395e-05	23.879217224615125	1	475.02645191601835	1.929488187363888	CD4+T	condition	True
1506	PRCP	0.22354147593229806	0.4452008940832201	1.4853677020205245	1	475.02645191601835	-0.2633967334361817	CD4+T	condition	False
1507	COX6B1	0.9621098079586288	0.982961776054828	0.002259218887705935	1	475.02645191601835	-0.006488409495557482	CD4+T	condition	False
1508	DENND2D	0.0022049447332564386	0.017439780994246395	9.473674101100153	1	475.02645191601835	0.7131815726608164	CD4+T	condition	False
1509	RAD50	0.553100878499162	0.742825510326225	0.3522923056911412	1	475.02645191601835	-0.190273962517994	CD4+T	condition	False
1510	HAGH	0.033744633438869534	0.12776883697255498	4.533839146772106	1	475.02645191601835	-0.3504719294250629	CD4+T	condition	False
1511	UXS1	0.05028773417301681	0.17012049545012303	3.8514007623924535	1	475.02645191601835	-0.3435279161629512	CD4+T	condition	False
1512	FOXO1	0.10910627502316256	0.2830638307425362	2.5767849912955145	1	475.02645191601835	-0.3986436270051197	CD4+T	condition	False
1513	C6orf89	0.0015196446587111385	0.01343951795605199	10.172604803670664	1	475.02645191601835	0.4819987588455562	CD4+T	condition	False
1514	RPL36AL	0.07674739978821525	0.22415566456111935	3.1461394156397766	1	475.02645191601835	-0.2653063457299647	CD4+T	condition	False
1515	STMN3	0.2431693578140102	0.4676868024215602	1.36551911834894	1	475.02645191601835	0.2898072999487081	CD4+T	condition	False
1516	CDC37L1	0.8688804390086635	0.938136140514622	0.02728113054162988	1	475.02645191601835	-0.02932293443920267	CD4+T	condition	False
1517	FES	0.06619445151343707	0.20397432603344806	3.390548463407601	1	475.02645191601835	-2.303205900137568	CD4+T	condition	False
1518	GTF2I	0.0037404487152526	0.02616094249807234	8.489515323881298	1	475.02645191601835	0.4937415779956626	CD4+T	condition	False
1519	LMOD3	0.7207915007067034	0.8626075487005331	0.1278873272008904	1	475.02645191601835	0.1955028657365694	CD4+T	condition	False
1520	TFIP11	0.2803818606131931	0.5085295931500359	1.1678982742933302	1	475.02645191601835	0.21641330753381333	CD4+T	condition	False
1521	FAM241A	0.15321540935637362	0.3507806895123581	2.046485994052868	1	475.02645191601835	0.454624262344809	CD4+T	condition	False
1522	GAR1	0.9023856960336	0.9537492299146432	0.01505865775191194	1	475.02645191601835	-0.02609682043625582	CD4+T	condition	False
1523	ACOT13	0.3534019667448121	0.58127594948885	0.8628936493370881	1	475.02645191601835	0.19476191134581994	CD4+T	condition	False
1524	MED1	0.3212531414208138	0.5496861112375189	0.9858954311213984	1	475.02645191601835	0.1765583414920579	CD4+T	condition	False
1525	RB1	0.04397532288242589	0.15528065323427387	4.0791940667194915	1	475.02645191601835	0.3205469210789151	CD4+T	condition	False
1526	RBFOX1	0.02190442130519897	0.09327682207110023	5.288105989248246	1	475.02645191601835	2.109887177465039	CD4+T	condition	False
1527	NBPF14	0.0171881530411076	0.07794377376518492	5.717162728843527	1	475.02645191601835	-0.7914868508131766	CD4+T	condition	False
1528	SMS	0.8353636730921168	0.9225300762503772	0.0432397169353181	1	475.02645191601835	0.03322267168504603	CD4+T	condition	False
1529	RASSF1	0.2977991778500996	0.526368700556944	1.0864054865590178	1	475.02645191601835	-0.2275009457614563	CD4+T	condition	False
1530	ZNF493	0.001683617338046882	0.014403942162528131	9.979751609536297	1	475.02645191601835	0.5202933955859068	CD4+T	condition	False
1531	SRRM2	0.5791520707775417	0.7636250404735292	0.3080312155529023	1	475.02645191601835	-0.08316033510746369	CD4+T	condition	False
1532	ARHGEF2	0.5318144277356187	0.7324466996649382	0.3914962920546679	1	475.02645191601835	-0.12035616776286705	CD4+T	condition	False
1533	CDK4	0.21054138997587554	0.42798279963185737	1.5719454122045504	1	475.02645191601835	0.2500552327514324	CD4+T	condition	False
1534	MAP7D1	0.5599217239711192	0.7492111855804302	0.3403194914246511	1	475.02645191601835	-0.12236431853736647	CD4+T	condition	False
1535	PRRC2A	0.5952699969794587	0.7760239949560753	0.28257024995344826	1	475.02645191601835	-0.10426748205108724	CD4+T	condition	False
1536	KCNN4	0.38389067302815016	0.612199131479939	0.7596106333686525	1	475.02645191601835	0.4052402788964706	CD4+T	condition	False
1537	S100A6	0.08894753129338306	0.2477661568232595	2.905212085329317	1	475.02645191601835	-0.4130408723006961	CD4+T	condition	False
1538	ORMDL3	0.20671957489726733	0.4249047994147361	1.5986152062622414	1	475.02645191601835	0.20895530326386386	CD4+T	condition	False
1539	AFG3L2	0.1574655719368808	0.35807655866399235	2.0047200108686543	1	475.02645191601835	-0.3689993659599579	CD4+T	condition	False
1540	SLC20A1	0.9136234256847056	0.9574968494170079	0.011778127372717414	1	475.02645191601835	-0.023771982850696118	CD4+T	condition	False
1541	QKI	0.7681369196027981	0.8892429860038286	0.08701406165120756	1	475.02645191601835	-0.05187314426123905	CD4+T	condition	False
1542	ZNF91	0.7186128086039274	0.8607939175337281	0.12998021787459488	1	475.02645191601835	0.07447134939717459	CD4+T	condition	False
1543	TBP	0.5057217335721087	0.7135505094459504	0.4435823898508663	1	475.02645191601835	-0.1756407526517558	CD4+T	condition	False
1544	SEC31A	0.4554953782770349	0.6726833374680271	0.5578548136660405	1	475.02645191601835	0.12805520741717624	CD4+T	condition	False
1545	PHC1	0.08372606015318591	0.23808648149298986	3.0036508707968834	1	475.02645191601835	0.4702271995137477	CD4+T	condition	False
1546	JMJD6	0.31699551091367945	0.5450795113884078	1.003415242910842	1	475.02645191601835	0.2147428553744284	CD4+T	condition	False
1547	MINDY2	0.6339741575687001	0.8032557230219765	0.22700291347847376	1	475.02645191601835	-0.08094921341523327	CD4+T	condition	False
1548	NFKBIL1	0.13565433867200655	0.3242771564400805	2.234155507905281	1	475.02645191601835	0.28543739685055824	CD4+T	condition	False
1549	MTCH1	0.1125413466534956	0.2873663288166667	2.52751803928588	1	475.02645191601835	0.23787107291369436	CD4+T	condition	False
1550	AMPD2	0.5456322690271209	0.7380873904743461	0.3657254868447774	1	475.02645191601835	-0.16097159663025154	CD4+T	condition	False
1551	AC011893.1	0.00013366093708654792	0.001956762911260829	14.83160437227829	1	475.02645191601835	1.6257465282287384	CD4+T	condition	False
1552	CDK16	0.2403402044710358	0.4650918406717827	1.3820554968496457	1	475.02645191601835	-0.3395144566548535	CD4+T	condition	False
1553	UBE2E2	5.212825054280666e-05	0.0009203467155759948	16.672190896948393	1	475.02645191601835	0.9682826298492996	CD4+T	condition	True
1554	FPGS	0.6876506769912873	0.8389195888553127	0.1618382206164216	1	475.02645191601835	-0.11238037079304462	CD4+T	condition	False
1555	JADE1	0.5875077860018112	0.7690951689010104	0.2946544127528795	1	475.02645191601835	0.08620975711134947	CD4+T	condition	False
1556	PCK2	0.1112602768796936	0.2855094965764157	2.5456950559311093	1	475.02645191601835	0.4643829874825401	CD4+T	condition	False
1557	RPL7	0.9507462926462557	0.9787093224643388	0.0038195201727820147	1	475.02645191601835	0.013873165640456138	CD4+T	condition	False
1558	CNN2	0.6041740532596966	0.7817942594197667	0.2691054381260129	1	475.02645191601835	0.13365000160318258	CD4+T	condition	False
1559	CCDC130	0.08968157074822496	0.2492682337895828	2.8918785324975023	1	475.02645191601835	0.3028489400337433	CD4+T	condition	False
1560	CDK10	0.05226359313163457	0.174359927829105	3.786285641162449	1	475.02645191601835	0.368751787138242	CD4+T	condition	False
1561	GIMAP6	0.22288046318195484	0.4442530669935456	1.4896230550593659	1	475.02645191601835	-0.3258723390535775	CD4+T	condition	False
1562	SFXN4	0.271678502778816	0.4983239152137504	1.2110657572651575	1	475.02645191601835	0.3027584598213285	CD4+T	condition	False
1563	EFNA1	0.1353236030945631	0.3236506671678186	2.237948424085324	1	475.02645191601835	0.741906725348217	CD4+T	condition	False
1564	BORCS6	0.4044769268802089	0.6303154490291917	0.696217722992181	1	475.02645191601835	-0.17772872284915908	CD4+T	condition	False
1565	PRDX4	0.8834069772065415	0.9471438200189788	0.021529845897022545	1	475.02645191601835	0.03874249213502142	CD4+T	condition	False
1566	INPP5B	0.0021029130395337514	0.016887788872848558	9.562383991350249	1	475.02645191601835	0.5822040278378812	CD4+T	condition	False
1567	CNP	4.2862651899783965e-06	0.00012245729760944338	21.632654254004613	1	475.02645191601835	0.721580548639093	CD4+T	condition	False
1568	SLC35B2	0.20259605046002355	0.4209069113567875	1.6280533015419298	1	475.02645191601835	0.3015144967381721	CD4+T	condition	False
1569	ACTL6A	0.26747259422572384	0.494845294026712	1.2325539678031752	1	475.02645191601835	0.2371076180392309	CD4+T	condition	False
1570	COMMD4	0.005701913328790301	0.035886274274923205	7.7121466890950305	1	475.02645191601835	0.4446627880902324	CD4+T	condition	False
1571	RING1	0.05483621771384985	0.18076778342873295	3.7053161465120383	1	475.02645191601835	0.3497326489032424	CD4+T	condition	False
1572	PKN1	0.6200782422084892	0.7940909627195919	0.2460801327021125	1	475.02645191601835	-0.09592816898156067	CD4+T	condition	False
1573	ANXA4	0.05774164477857435	0.1866818594270956	3.618594635242863	1	475.02645191601835	0.7065647603534372	CD4+T	condition	False
1574	C8orf88	0.04107184725302165	0.14824861251971214	4.195862003332265	1	475.02645191601835	0.986485034897461	CD4+T	condition	False
1575	BST2	0.551110580131022	0.7411292143792523	0.35583875924134384	1	475.02645191601835	-0.10953428538702108	CD4+T	condition	False
1576	GRK2	0.035992336424076336	0.13411492221513405	4.422555583066946	1	475.02645191601835	-0.4565405204565002	CD4+T	condition	False
1577	TCAF1	0.008717634617184588	0.048848114225430284	6.937182143382671	1	475.02645191601835	0.7603603213268872	CD4+T	condition	False
1578	APBA3	4.8437322881736387e-05	0.0008815966797857348	16.81646169525496	1	475.02645191601835	-0.9151038797297064	CD4+T	condition	False
1579	SHARPIN	0.06590974917546133	0.20333675236461035	3.3977103025393656	1	475.02645191601835	-0.2912053201979636	CD4+T	condition	False
1580	TMEM135	0.4046384641115155	0.6303587970329425	0.6957388437164694	1	475.02645191601835	0.2599173044413692	CD4+T	condition	False
1581	RPP25L	0.982376060826394	0.9920567160958916	0.0004884879288337852	1	475.02645191601835	-0.0040823292596089324	CD4+T	condition	False
1582	MAP3K11	0.3077411384489508	0.535705955187723	1.042583338730115	1	475.02645191601835	-0.21176858603372836	CD4+T	condition	False
1583	FKBP4	0.4723078671535598	0.6862443952958089	0.5173970133081573	1	475.02645191601835	0.20098617841489874	CD4+T	condition	False
1584	SCRN2	0.4609211090433281	0.6777236768653301	0.5445413054582245	1	475.02645191601835	-0.18694825893184705	CD4+T	condition	False
1585	SSFA2	1.917329494490422e-05	0.00040713023590215535	18.645506238245762	1	475.02645191601835	0.8245117189159558	CD4+T	condition	False
1586	TSEN54	0.0045711181761290895	0.030349649411651445	8.118813833860063	1	475.02645191601835	0.617569665400686	CD4+T	condition	False
1587	CNN3	0.03882645021054952	0.14232339525080126	4.292212262076044	1	475.02645191601835	1.3622015759485266	CD4+T	condition	False
1588	MCM7	0.049895709361674784	0.1689715329963613	3.8646424870787914	1	475.02645191601835	0.4011015307229656	CD4+T	condition	False
1589	CRYBG1	0.00011742045438361434	0.0017913269319234882	15.083778854573165	1	475.02645191601835	-1.2505060584458083	CD4+T	condition	False
1590	PXDN	0.8972530942223508	0.9527678421344162	0.016692962727680626	1	475.02645191601835	0.07233867818677236	CD4+T	condition	False
1591	ATAD5	0.0046202119453330045	0.030546534516549487	8.099113229106786	1	475.02645191601835	1.0209093089841113	CD4+T	condition	False
1592	PSME4	0.06810218123202673	0.2077887911506628	3.3433943296286364	1	475.02645191601835	-0.2908812941780086	CD4+T	condition	False
1593	R3HDM4	0.008672384452206977	0.048815687432220575	6.946630043285277	1	475.02645191601835	-0.4597089180629895	CD4+T	condition	False
1594	CLEC16A	0.10968338464437427	0.2836216555625046	2.56838929084586	1	475.02645191601835	0.4700676783190173	CD4+T	condition	False
1595	CD68	0.2766164380872605	0.5036577401094422	1.186364119086288	1	475.02645191601835	-1.1392669709569174	CD4+T	condition	False
1596	RASL11B	0.0016657378905796947	0.014355189060681318	9.999829982084202	1	475.02645191601835	1.4881140823732393	CD4+T	condition	False
1597	SMG5	0.5696921831078217	0.7567001834799301	0.3236483691157311	1	475.02645191601835	0.15394389201268086	CD4+T	condition	False
1598	NCAPD2	0.5099147490538021	0.7164644193858787	0.4348982797927295	1	475.02645191601835	0.1581529357294548	CD4+T	condition	False
1599	AGPAT1	0.1421136011607844	0.33462713080516365	2.1620967262020727	1	475.02645191601835	0.2826914019973741	CD4+T	condition	False
1600	ARL2	0.7435910041396396	0.8761029726354065	0.10712024305025772	1	475.02645191601835	-0.15751013663810084	CD4+T	condition	False
1601	SLC35A4	0.007704886953195455	0.04467507638052076	7.1617350275042915	1	475.02645191601835	0.5058071197605916	CD4+T	condition	False
1602	NIF3L1	0.3512749794269712	0.5789895989576022	0.8705576177818178	1	475.02645191601835	0.2602917542345121	CD4+T	condition	False
1603	PTGER4	0.0477321085780595	0.16402725144481756	3.939765882729988	1	475.02645191601835	-0.6461700154406871	CD4+T	condition	False
1604	KLF10	0.005299738365129696	0.03394424817013775	7.8464854035847775	1	475.02645191601835	0.8102802060129253	CD4+T	condition	False
1605	ARFIP2	0.048545536710529684	0.1658287391691572	3.911107118073237	1	475.02645191601835	0.3712907742994046	CD4+T	condition	False
1606	ARHGEF3	0.40060958675439184	0.6258116660339106	0.7077664672140659	1	475.02645191601835	-0.21980155293142584	CD4+T	condition	False
1607	DYRK2	0.3046006237822167	0.5333905425369129	1.0562256886548953	1	475.02645191601835	-0.21300284059313268	CD4+T	condition	False
1608	RGS19	0.2870391194318151	0.5144876079853903	1.1360067940691212	1	475.02645191601835	0.2711500701984406	CD4+T	condition	False
1609	DPEP2	1.0245661537410468e-08	7.317886134447418e-07	33.98936491952326	1	475.02645191601835	-1.5804693141290438	CD4+T	condition	True
1610	POLR2C	0.0006343438432903942	0.006678026598969432	11.829554448118264	1	475.02645191601835	0.5237445434414612	CD4+T	condition	False
1611	ARRB2	0.2305996212780893	0.4538816762859762	1.440852973041074	1	475.02645191601835	-0.17797995034448005	CD4+T	condition	False
1612	RRP7A	0.08898347549889231	0.2477661568232595	2.90455638956242	1	475.02645191601835	0.26750006857323994	CD4+T	condition	False
1613	RNF157	1.9456577724382038e-08	1.3292508317787957e-06	32.65454457937739	1	475.02645191601835	-2.350366403244216	CD4+T	condition	True
1614	NXF1	0.4937356199326748	0.7033755552622027	0.4690998534902875	1	475.02645191601835	0.1299701017847052	CD4+T	condition	False
1615	CA5B	0.0009167563627188458	0.008928903912926939	11.128470493154953	1	475.02645191601835	-1.0051134589886321	CD4+T	condition	False
1616	ARL8B	0.055450655912853086	0.18228339747084346	3.6865749213204273	1	475.02645191601835	0.3252065768846201	CD4+T	condition	False
1617	HERPUD2	0.060416128424786136	0.19191484460541908	3.5427811157328217	1	475.02645191601835	-0.35282467526126715	CD4+T	condition	False
1618	ADAM10	0.523851425724688	0.7258145657359152	0.4069060554140674	1	475.02645191601835	-0.10051188435779074	CD4+T	condition	False
1619	ST3GAL1	0.4172367315033663	0.6410866858888099	0.6592352481492341	1	475.02645191601835	-0.17055961043608409	CD4+T	condition	False
1620	KDM7A	0.00031999724659945985	0.0039385561892163285	13.14166137702165	1	475.02645191601835	0.7201816170032855	CD4+T	condition	False
1621	EBLN2	0.11067665507958108	0.2849425188668188	2.55405278799742	1	475.02645191601835	0.6184578762308175	CD4+T	condition	False
1622	TBC1D10A	0.4543543987606127	0.6718280807543716	0.5606864337246149	1	475.02645191601835	0.15849663385998733	CD4+T	condition	False
1623	ZNF397	5.2304966779138915e-08	3.2875415119581452e-06	30.60603384478837	1	475.02645191601835	1.1074748838485071	CD4+T	condition	True
1624	ARHGEF7	0.022376105353924317	0.094601758420089	5.250594913299679	1	475.02645191601835	0.5068955429229197	CD4+T	condition	False
1625	ABCF2	0.03365670345519285	0.1276409493867893	4.538349257698034	1	475.02645191601835	0.7534497326802124	CD4+T	condition	False
1626	MDM4	0.22670890751409825	0.4494137048029685	1.4651847537041796	1	475.02645191601835	0.2186579481644329	CD4+T	condition	False
1627	CAPN7	0.547981068346679	0.7393704045874846	0.36146400786064653	1	475.02645191601835	-0.11967246569027823	CD4+T	condition	False
1628	CHP1	0.7723626693561827	0.8909815681844588	0.0837817990636086	1	475.02645191601835	-0.06274029653859459	CD4+T	condition	False
1629	ORC5	0.13961823448743138	0.3304017858301966	2.1894893770388704	1	475.02645191601835	0.3296265223903386	CD4+T	condition	False
1630	PDCD2	0.16444538155949354	0.3682485898570656	1.9388454947515357	1	475.02645191601835	-0.35899115818664185	CD4+T	condition	False
1631	ZMYM5	0.4679322612257113	0.6824977349684415	0.5277022854801162	1	475.02645191601835	0.11481160113297433	CD4+T	condition	False
1632	PLEKHG3	0.013137638562249004	0.06424359769962842	6.197024888697483	1	475.02645191601835	-1.5877663542004388	CD4+T	condition	False
1633	ITK	0.005922797578877725	0.03680453434145687	7.642433571574122	1	475.02645191601835	-0.5919304049195347	CD4+T	condition	False
1634	AC083798.2	0.7839484956162727	0.8974555320397286	0.07525823022473076	1	475.02645191601835	-0.07623629694169827	CD4+T	condition	False
1635	PRH1	0.14241685286425362	0.3351737615587077	2.1588047894534172	1	475.02645191601835	0.4805844270022671	CD4+T	condition	False
1636	PDLIM2	0.20436954453369416	0.4223577522717379	1.6153061861950762	1	475.02645191601835	-0.3089261144120136	CD4+T	condition	False
1637	SERPINB6	3.583296387585146e-05	0.000692281113568704	17.409629323551492	1	475.02645191601835	-3.991971817060056	CD4+T	condition	True
1638	DNAAF2	0.8236748244817791	0.9168366287147829	0.049704083937195526	1	475.02645191601835	-0.06471187196534199	CD4+T	condition	False
1639	TM7SF3	0.09232861047680052	0.25452460221499273	2.8447640318511347	1	475.02645191601835	0.3780365778307725	CD4+T	condition	False
1640	EXOSC10	0.9866305443245746	0.9937983730653942	0.0002810898939230003	1	475.02645191601835	0.0031363212778824103	CD4+T	condition	False
1641	GALNT6	0.01134776360892012	0.05839886206599285	6.4603062454532125	1	475.02645191601835	0.6771747053106812	CD4+T	condition	False
1642	PAK1	0.003931766646302395	0.027125490543300938	8.397161937200085	1	475.02645191601835	0.5469614867662753	CD4+T	condition	False
1643	OGT	0.1824135897918972	0.39318594525788897	1.7830595346639144	1	475.02645191601835	-0.2964991331387345	CD4+T	condition	False
1644	MVP	0.6848636775962136	0.8363853306187955	0.1649042904145164	1	475.02645191601835	0.09500126149298048	CD4+T	condition	False
1645	USP1	0.4892231220485957	0.7007589782245761	0.4789793833944884	1	475.02645191601835	-0.09429544684700457	CD4+T	condition	False
1646	TMEM14A	0.2943123645837328	0.522950805370417	1.1022240148777522	1	475.02645191601835	0.3374604579125058	CD4+T	condition	False
1647	LTBP3	0.3495594738156305	0.5771710541390129	0.8767852584562872	1	475.02645191601835	0.22716708842395705	CD4+T	condition	False
1648	UNG	0.38804691782748857	0.6140494026984831	0.7464236612828049	1	475.02645191601835	0.2887338540499061	CD4+T	condition	False
1649	BET1	0.0023447638229426747	0.01812642120825485	9.358671836067877	1	475.02645191601835	0.4713625471485349	CD4+T	condition	False
1650	BASP1	0.0006920926003220867	0.0071703835558644315	11.663344216639429	1	475.02645191601835	2.040994405654581	CD4+T	condition	True
1651	GNAI2	0.8173586999241832	0.9130774279696536	0.05339406625767463	1	475.02645191601835	0.040008136844279216	CD4+T	condition	False
1652	ATG2A	0.0041817779233891605	0.028249385456687426	8.28316331442943	1	475.02645191601835	-0.6274966434214333	CD4+T	condition	False
1653	METTL17	0.1312520276613064	0.3179001078746168	2.285511560044029	1	475.02645191601835	0.3200449296806568	CD4+T	condition	False
1654	APOC1	0.04937618040398063	0.16788339577038955	3.8823619568109615	1	475.02645191601835	-5.006719734885727	CD4+T	condition	False
1655	MAD2L1BP	0.03922070214044664	0.14310092096754293	4.2748769286341215	1	475.02645191601835	0.3591211515510604	CD4+T	condition	False
1656	AC108134.3	0.7839656304622851	0.8974555320397286	0.07524598880094559	1	475.02645191601835	0.10038641501600903	CD4+T	condition	False
1657	ATP6V0A1	0.0016250095450754626	0.0141073572660879	10.046397860793029	1	475.02645191601835	0.7534168434176403	CD4+T	condition	False
1658	AC023157.3	0.06686325863806712	0.20507052779430607	3.3738532985798133	1	475.02645191601835	0.6548184445787922	CD4+T	condition	False
1659	ACVR1B	0.0007611147614898571	0.0076828586416770595	11.482228011118893	1	475.02645191601835	0.9875789947395659	CD4+T	condition	False
1660	PARP8	0.4465026798003683	0.6675590334852319	0.5804791335559205	1	475.02645191601835	-0.17036602995341382	CD4+T	condition	False
1661	AL592183.1	1.7103452968711646e-06	5.6778645982046986e-05	23.481640968467673	1	475.02645191601835	-2.1893161204150977	CD4+T	condition	False
1662	SDF2	0.17695342896414665	0.3858272267053596	1.8284559177245807	1	475.02645191601835	0.18646152269007865	CD4+T	condition	False
1663	MPI	0.39225826715641604	0.6167385068078111	0.7332662281655095	1	475.02645191601835	-0.2052360107924482	CD4+T	condition	False
1664	SFMBT2	0.15007193334446106	0.3449239852685468	2.078233215796394	1	475.02645191601835	0.3561984324480764	CD4+T	condition	False
1665	GADD45B	0.016405442805545997	0.07526059003190239	5.8000714191202976	1	475.02645191601835	-0.8184802366867547	CD4+T	condition	False
1666	PDXDC1	0.2694651207339006	0.4969920481030825	1.22232170896416	1	475.02645191601835	0.1968307520189536	CD4+T	condition	False
1667	SLC25A37	0.7362367564251024	0.8735456625156555	0.11359493319011522	1	475.02645191601835	0.09983521272318133	CD4+T	condition	False
1668	FOXJ1	0.2134242557652123	0.4325010136427637	1.552205531615637	1	475.02645191601835	-0.6495517227180779	CD4+T	condition	False
1669	SPRTN	0.4978217639576509	0.7076995763861177	0.4602837343258125	1	475.02645191601835	-0.12179448576587595	CD4+T	condition	False
1670	MLEC	0.028601247806825925	0.11349013649947595	4.8207948875702975	1	475.02645191601835	0.4439003159978187	CD4+T	condition	False
1671	PIGS	0.8287521079703946	0.91904066045368	0.046838270539565866	1	475.02645191601835	0.03305665890115545	CD4+T	condition	False
1672	CBLB	0.15426215119293268	0.3527959424650535	2.0360784430986105	1	475.02645191601835	-0.32146813858419765	CD4+T	condition	False
1673	TTF1	0.4443465931280195	0.6653906734451982	0.5860094090767279	1	475.02645191601835	0.13889773547804365	CD4+T	condition	False
1674	RNPC3	0.8135706411744706	0.910967221495595	0.055673938088582176	1	475.02645191601835	0.0494867580815938	CD4+T	condition	False
1675	PCBP2	0.8825639785746722	0.9468380962678662	0.02184459430073759	1	475.02645191601835	0.033894023265736664	CD4+T	condition	False
1676	HOOK2	0.16165462471491138	0.3646123927780346	1.964793623518708	1	475.02645191601835	-0.3303451851063012	CD4+T	condition	False
1677	VAMP2	0.844574652078962	0.9270163745350728	0.03847582196924998	1	475.02645191601835	-0.043100028616865925	CD4+T	condition	False
1678	AKT2	0.3963284896698098	0.6211078790902538	0.7207412627877918	1	475.02645191601835	0.16693232092394225	CD4+T	condition	False
1679	ANKRD36	0.8824717603831944	0.9468380962678662	0.021879167212327875	1	475.02645191601835	-0.03693375084234647	CD4+T	condition	False
1680	RGPD5	0.00045454928541082605	0.005089656369184404	12.467168833327888	1	475.02645191601835	-1.6856839743851604	CD4+T	condition	True
1681	SDR39U1	0.8323472339386128	0.9212342797102264	0.04486286716858984	1	475.02645191601835	0.04115016788439654	CD4+T	condition	False
1682	GOLGA8B	0.005738251545009622	0.03606682371090048	7.700489970402763	1	475.02645191601835	-0.7474769300160488	CD4+T	condition	False
1683	NDUFA9	0.2337785073264592	0.4569505179534029	1.4213381056586012	1	475.02645191601835	0.32330795223846714	CD4+T	condition	False
1684	PDIA6	0.02804410164294197	0.11193894593126877	4.855074862187278	1	475.02645191601835	0.3311266629461361	CD4+T	condition	False
1685	GADD45A	0.0038871044417553608	0.026907210482283072	8.418304246731937	1	475.02645191601835	-0.6793953218435343	CD4+T	condition	False
1686	GALNT11	0.27054189693564035	0.4973706383227647	1.2168314485168612	1	475.02645191601835	0.2435879923532377	CD4+T	condition	False
1687	MED15	0.012265128761275664	0.06150831593686541	6.3204112636181895	1	475.02645191601835	0.461533702527518	CD4+T	condition	False
1688	HSP90AA1	0.017195911055535067	0.07794377376518492	5.716360662176791	1	475.02645191601835	0.5328486046653337	CD4+T	condition	False
1689	ATP6V1C1	1.9084797410406967e-06	6.204533447769548e-05	23.260391163964588	1	475.02645191601835	0.778683646321055	CD4+T	condition	False
1690	LENG8	0.3045123372012694	0.5333905425369129	1.0566118398135396	1	475.02645191601835	0.2653010148987739	CD4+T	condition	False
1691	STRBP	2.775894266771811e-07	1.2704432595691567e-05	27.176277710124086	1	475.02645191601835	1.1921799800206951	CD4+T	condition	True
1692	EIF2AK3	0.8033883225250306	0.9068899790189162	0.0620525984194972	1	475.02645191601835	0.08246261517429157	CD4+T	condition	False
1693	INTS10	0.14754342834015452	0.341946765582836	2.1043219119868892	1	475.02645191601835	-0.2637089347568436	CD4+T	condition	False
1694	IBTK	0.2659559301899481	0.4930067852596993	1.240406579742094	1	475.02645191601835	0.21625614474693586	CD4+T	condition	False
1695	MMS19	0.5529900814850957	0.742825510326225	0.352489099801519	1	475.02645191601835	-0.1501838486606768	CD4+T	condition	False
1696	CAPZA2	0.2873818152486703	0.5147104396209087	1.1343906030736497	1	475.02645191601835	0.11837491199215686	CD4+T	condition	False
1697	A2M-AS1	0.0008326419220167758	0.00822866670940688	11.311331032175984	1	475.02645191601835	-1.3118174867591876	CD4+T	condition	True
1698	HM13	0.3331651214849223	0.5612313520756276	0.938467975911106	1	475.02645191601835	0.17404002378148198	CD4+T	condition	False
1699	THEM6	0.3541658206509203	0.5818268674516384	0.8601567149598387	1	475.02645191601835	0.30548749612547604	CD4+T	condition	False
1700	COTL1	0.030711722294619007	0.12004565414331175	4.696987225487088	1	475.02645191601835	0.6085362134867196	CD4+T	condition	False
1701	HIST1H2AL	0.12565410590378112	0.30882870449969985	2.3536708518311595	1	475.02645191601835	-1.8482128745926898	CD4+T	condition	False
1702	CREB3	0.0017351801632704323	0.014685169281251026	9.92303941063375	1	475.02645191601835	0.5411936334398677	CD4+T	condition	False
1703	MLXIP	0.056558121435311186	0.18412637047379626	3.6533471588943898	1	475.02645191601835	0.3468573020602648	CD4+T	condition	False
1704	HSBP1	0.2956695595543368	0.524571435355342	1.0960383831841196	1	475.02645191601835	0.14648840019593284	CD4+T	condition	False
1705	TAB2	4.65211588860657e-05	0.0008633887519248572	16.895801120265837	1	475.02645191601835	-0.7837501911771849	CD4+T	condition	False
1706	HAUS7	0.9551899721206824	0.9792878487553062	0.003160718787889353	1	475.02645191601835	0.03321344461108041	CD4+T	condition	False
1707	CENPH	0.09019731117590857	0.25039264872669137	2.8825811277564264	1	475.02645191601835	0.3831934233155036	CD4+T	condition	False
1708	ZNF326	0.04122070950173222	0.1485584285865181	4.189671661716441	1	475.02645191601835	0.3056178010526565	CD4+T	condition	False
1709	SON	0.7085760532207238	0.8538006646227847	0.13987110789589924	1	475.02645191601835	0.05536821322454775	CD4+T	condition	False
1710	DDX55	0.13294538719653445	0.3197472220635017	2.2655320420577145	1	475.02645191601835	0.3202414751559777	CD4+T	condition	False
1711	SNRPN	0.015161925774193771	0.07118856384417276	5.940597737827157	1	475.02645191601835	0.6082831477793885	CD4+T	condition	False
1712	COCH	0.7447704559571973	0.8766162120804565	0.10610143017350147	1	475.02645191601835	-0.4026228836289452	CD4+T	condition	False
1713	CLCN3	0.2635828897896201	0.4912826073294922	1.2528058680480731	1	475.02645191601835	-0.21089594703665407	CD4+T	condition	False
1714	ANLN	0.6309676024266151	0.8025853421044424	0.2310500767834979	1	475.02645191601835	-0.3720386516291632	CD4+T	condition	False
1715	TAF4B	0.06489019892660874	0.20115745696655454	3.4236321963903307	1	475.02645191601835	-0.6875922869442519	CD4+T	condition	False
1716	NUP98	0.2933989811018359	0.5219180365713413	1.1064075451733693	1	475.02645191601835	0.22347654470920508	CD4+T	condition	False
1717	AC084033.3	0.37384914995161866	0.6035359222164145	0.7923231710325269	1	475.02645191601835	-0.3171955117704134	CD4+T	condition	False
1718	CLSTN3	0.18282192504655104	0.39361885932293617	1.7797281158088925	1	475.02645191601835	0.4407015396606257	CD4+T	condition	False
1719	CLN6	0.07508797668269361	0.2214742023646874	3.1820838642588174	1	475.02645191601835	0.5610695749114872	CD4+T	condition	False
1720	EIF5AL1	0.03751008736455783	0.13846715100745938	4.351464021985076	1	475.02645191601835	-1.3892053643993971	CD4+T	condition	False
1721	ADPRM	0.7343278139650569	0.8730444678515203	0.1153101663006597	1	475.02645191601835	-0.06959685618874795	CD4+T	condition	False
1722	USP5	0.1112194797391948	0.2855094965764157	2.5462777151476166	1	475.02645191601835	0.3055783904572738	CD4+T	condition	False
1723	ARHGAP12	0.9456914412749976	0.9769865119812271	0.004645015820308554	1	475.02645191601835	0.0160241208967203	CD4+T	condition	False
1724	TMEM165	0.0956384515770767	0.2613432726724689	2.787882523592741	1	475.02645191601835	0.35052131357182337	CD4+T	condition	False
1725	PTK2B	0.00510439364760235	0.033052351174172365	7.915550256181317	1	475.02645191601835	0.6359945163233076	CD4+T	condition	False
1726	ANTXR2	0.013935207496322415	0.06682662068938339	6.091419281414986	1	475.02645191601835	-0.903436617211636	CD4+T	condition	False
1727	ERVK3-1	0.6894134312379971	0.8402003399317267	0.15991620448373334	1	475.02645191601835	0.07923700326996796	CD4+T	condition	False
1728	EIF4G3	0.0010835916524822623	0.010236575250102978	10.811412173299646	1	475.02645191601835	0.7939169525677399	CD4+T	condition	False
1729	COL1A1	0.14770027705756844	0.34197402065293603	2.1026888873530494	1	475.02645191601835	-1.088771167381844	CD4+T	condition	False
1730	TUBA4A	0.02524637060856284	0.10375884136771163	5.038711453259303	1	475.02645191601835	-0.733054564269444	CD4+T	condition	False
1731	TRBC1	0.015019040436288716	0.07072902758907593	5.9575032542085005	1	475.02645191601835	0.6979283198216449	CD4+T	condition	False
1732	LPCAT4	0.6696153275475052	0.8252461840676966	0.18227909761470867	1	475.02645191601835	-0.1189087808503858	CD4+T	condition	False
1733	ATF2	0.1689759575445876	0.3743198608389032	1.8977776352036932	1	475.02645191601835	0.2467774175124388	CD4+T	condition	False
1734	SLC25A4	0.3231428056039829	0.5513672540405041	0.9782174174444048	1	475.02645191601835	0.5953960525480121	CD4+T	condition	False
1735	GTF2H3	0.08394747777869818	0.2382470862424944	2.9993427935982946	1	475.02645191601835	0.37441186247610825	CD4+T	condition	False
1736	HCFC1	0.029338794465527118	0.11602607140142182	4.776473028203556	1	475.02645191601835	0.4124565903449864	CD4+T	condition	False
1737	VHL	0.0005563991996579863	0.005988278144264263	12.080033373445733	1	475.02645191601835	0.6587586970788243	CD4+T	condition	False
1738	MLKL	0.9587889789396332	0.9811777572089404	0.002672953770178073	1	475.02645191601835	-0.016502997673487167	CD4+T	condition	False
1739	CD55	2.643854696265237e-07	1.2383961961332173e-05	27.275916444244753	1	475.02645191601835	-1.201633115142719	CD4+T	condition	True
1740	KBTBD6	1.185312720667616e-05	0.0002793782082613571	19.6005075125819	1	475.02645191601835	1.1202191599903375	CD4+T	condition	False
1741	SLC30A9	0.06776288972118501	0.2070215568021168	3.351676366070897	1	475.02645191601835	0.3885299732261467	CD4+T	condition	False
1742	S1PR1	0.12492524367103006	0.30783983202573745	2.36279407843678	1	475.02645191601835	-0.4823372094414158	CD4+T	condition	False
1743	ADSL	0.032239770904920056	0.12406677864019275	4.612779404904524	1	475.02645191601835	-0.5347203334497794	CD4+T	condition	False
1744	STAP1	0.9021556786710488	0.9537492299146432	0.015130069680570794	1	475.02645191601835	-0.04460040322389448	CD4+T	condition	False
1745	ANKLE2	0.3861250909286902	0.6130159725329737	0.7524960935677764	1	475.02645191601835	-0.1865820818835212	CD4+T	condition	False
1746	IL32	0.001778192091541648	0.014888805540901115	9.877028249177947	1	475.02645191601835	-0.8455082191355282	CD4+T	condition	False
1747	SLFN12L	0.058844534588205474	0.1892455250072234	3.5868863246614606	1	475.02645191601835	-0.7179353998664286	CD4+T	condition	False
1748	VAT1	0.7746649548282161	0.892199022003472	0.0820486747514275	1	475.02645191601835	0.09065153043011458	CD4+T	condition	False
1749	HADH	0.15800377957366904	0.3587812220184373	1.999522827524348	1	475.02645191601835	0.312072284231241	CD4+T	condition	False
1750	NPTN	0.3152886911203684	0.5428308582693268	1.0105257806203565	1	475.02645191601835	0.3215873326547441	CD4+T	condition	False
1751	YARS2	0.033295926814675886	0.12657822500353394	4.556984455927108	1	475.02645191601835	0.4714829219551665	CD4+T	condition	False
1752	SIAH2	0.0045646782488072656	0.030349637891223483	8.121414115258982	1	475.02645191601835	-0.6100314672653423	CD4+T	condition	False
1753	ADIPOR1	0.6533519195265161	0.8141424659392008	0.2019556010764897	1	475.02645191601835	0.08179981491566574	CD4+T	condition	False
1754	PSD4	0.15599168939008518	0.35592682661416336	2.019056802978235	1	475.02645191601835	0.29710289566896103	CD4+T	condition	False
1755	GNS	0.11779912837448725	0.2950586280636697	2.4552401781920836	1	475.02645191601835	0.4654690549971112	CD4+T	condition	False
1756	DENND4A	0.0004222113049325192	0.0048952891299111605	12.608738763848176	1	475.02645191601835	-0.9542723304760308	CD4+T	condition	False
1757	GCA	0.03224051842049981	0.12406677864019275	4.61273924122107	1	475.02645191601835	0.6587683313484705	CD4+T	condition	False
1758	IQGAP2	1.9774221706747957e-15	6.658262937543561e-13	67.5433984901209	1	475.02645191601835	-1.5532492843477406	CD4+T	condition	False
1759	GPR65	0.7625063199242542	0.8872260210794232	0.0914244814332756	1	475.02645191601835	0.07819871438367612	CD4+T	condition	False
1760	PHF19	0.5173533593436139	0.7214368904465502	0.4197930409481239	1	475.02645191601835	0.1323554688531997	CD4+T	condition	False
1761	TNFRSF25	0.5418152848494	0.7369063048990396	0.3727237709739703	1	475.02645191601835	0.19547186138935788	CD4+T	condition	False
1762	ATR	0.516451433781169	0.7211350885202698	0.4216042967044647	1	475.02645191601835	0.1423103499759594	CD4+T	condition	False
1763	TMEM87B	0.07521854009034037	0.2214742023646874	3.1792248549406805	1	475.02645191601835	0.43263970405239865	CD4+T	condition	False
1764	CTNNBIP1	0.3691884754151751	0.5988831634917878	0.8079295466864408	1	475.02645191601835	0.3184260778505916	CD4+T	condition	False
1765	AGK	0.23328086909819776	0.4567447420382719	1.4243717806669796	1	475.02645191601835	0.3306250288475525	CD4+T	condition	False
1766	PABPC4	0.12693136147707906	0.3109950301470637	2.3378247290811367	1	475.02645191601835	-0.3340998254078359	CD4+T	condition	False
1767	PIGH	0.18214673817501295	0.3931500566652981	1.785241338295965	1	475.02645191601835	0.2796752957900471	CD4+T	condition	False
1768	CHD2	0.5054770299066502	0.7134187781377094	0.4440930206145419	1	475.02645191601835	0.1174382209665592	CD4+T	condition	False
1769	ASXL2	0.7915213243751036	0.9025846567739264	0.06995204831980327	1	475.02645191601835	-0.04401056099591805	CD4+T	condition	False
1770	CLASP1	0.838169037448235	0.9232711501827132	0.04175812945868889	1	475.02645191601835	-0.04675430127044004	CD4+T	condition	False
1771	NFE2L2	0.003995806163245048	0.027378241647583075	8.367270854669838	1	475.02645191601835	-0.7279081477881986	CD4+T	condition	False
1772	RAD51AP1	0.8833887879555611	0.9471438200189788	0.021536612543878977	1	475.02645191601835	0.09317145188501158	CD4+T	condition	False
1773	ADAMTS6	0.0060390534969186034	0.037116164516915635	7.606803973654722	1	475.02645191601835	0.6409664346241074	CD4+T	condition	False
1774	BTG1	0.006795844816738597	0.04055140818494399	7.390761505853979	1	475.02645191601835	-0.6640807513614617	CD4+T	condition	False
1775	PDK3	0.2432716638378463	0.4676927501352395	1.3649255460202858	1	475.02645191601835	0.28814441741443764	CD4+T	condition	False
1776	SELPLG	6.129862010863413e-05	0.0010431830151339397	16.354190651432404	1	475.02645191601835	-1.2362920211507693	CD4+T	condition	False
1777	INO80B	0.5197212738409555	0.7227659745763243	0.4150640590869511	1	475.02645191601835	0.24925831215109706	CD4+T	condition	False
1778	P2RX4	0.5463978995504216	0.7384517484176283	0.3643326423894943	1	475.02645191601835	0.12684512034510104	CD4+T	condition	False
1779	RAB31	0.4546429633165915	0.671845432311728	0.5599692334015389	1	475.02645191601835	-1.093233494685636	CD4+T	condition	False
1780	PEMT	0.29686209726019835	0.525697943833424	1.090633230494582	1	475.02645191601835	0.2827283415632651	CD4+T	condition	False
1781	SATB1	0.007212303141210562	0.04250749660534623	7.282166947737446	1	475.02645191601835	0.5877222587086011	CD4+T	condition	False
1782	MYADM	0.43528380254063415	0.6565462944997243	0.6097157443463616	1	475.02645191601835	-0.25035717611306546	CD4+T	condition	False
1783	KCNK6	0.7701883370282039	0.8898695639095473	0.08543664462578521	1	475.02645191601835	0.09399630749783268	CD4+T	condition	False
1784	SLBP	0.11815902847059755	0.2956484396021215	2.4504239417506453	1	475.02645191601835	-0.3433229048670303	CD4+T	condition	False
1785	SORD	0.00015069915235328986	0.0021204515180657147	14.598363982125946	1	475.02645191601835	1.11576680121666	CD4+T	condition	True
1786	CFL2	0.8129592040430842	0.91062783199317	0.05604665235952934	1	475.02645191601835	0.05389243625622212	CD4+T	condition	False
1787	ADAM15	0.22742644565490666	0.4504572541248866	1.4606597093288092	1	475.02645191601835	-0.4743233879882149	CD4+T	condition	False
1788	AC087190.1	0.6917590360727728	0.8418099002493672	0.15737930579217427	1	475.02645191601835	-0.2542732805992947	CD4+T	condition	False
1789	RHNO1	0.7872178781409545	0.8990435558556609	0.07294188756370952	1	475.02645191601835	0.04588674346670522	CD4+T	condition	False
1790	JAZF1	0.010828589616836456	0.056907437518134936	6.5447385666452345	1	475.02645191601835	0.9467761318164492	CD4+T	condition	False
1791	ATF1	0.7169803466045449	0.8597927636463558	0.13156098103008665	1	475.02645191601835	0.04910648557129517	CD4+T	condition	False
1792	UBALD1	0.2975949983232102	0.5262051095632456	1.0873252052959066	1	475.02645191601835	0.19280019142755805	CD4+T	condition	False
1793	TUT7	0.025791679212544168	0.10526577992028847	5.0013049101547695	1	475.02645191601835	0.4323138510996541	CD4+T	condition	False
1794	STIL	0.9480212431031659	0.9776793130580452	0.004254473262579779	1	475.02645191601835	0.048950033170378375	CD4+T	condition	False
1795	ACADS	0.0016441629614647596	0.014247397427104553	10.024352186291503	1	475.02645191601835	0.6812664177552799	CD4+T	condition	False
1796	TSPYL4	0.7258193040918921	0.8664249682170624	0.12313046598834933	1	475.02645191601835	0.08302925174555409	CD4+T	condition	False
1797	RELL1	0.08113402698232823	0.2327850293333508	3.055021263056997	1	475.02645191601835	-0.5862465770912415	CD4+T	condition	False
1798	SPG11	0.4385793194910035	0.6597281619313011	0.6010082961466884	1	475.02645191601835	0.1404456594210369	CD4+T	condition	False
1799	SDCCAG8	5.4780049182098546e-05	0.0009599745421725373	16.57476808970365	1	475.02645191601835	0.6839768081457749	CD4+T	condition	False
1800	CRIP2	0.08328966834937479	0.2374238315754077	3.012177922372572	1	475.02645191601835	-1.1704216118801	CD4+T	condition	False
1801	HIVEP1	0.06501715538913629	0.20124154333840344	3.4203806657536937	1	475.02645191601835	-0.5432474868928435	CD4+T	condition	False
1802	SREBF1	0.6451106998474735	0.8098595129819177	0.21239100266090133	1	475.02645191601835	0.13398630283674176	CD4+T	condition	False
1803	SERP2	9.096134511747274e-05	0.001438898593569686	15.581806709492815	1	475.02645191601835	1.2900110286262396	CD4+T	condition	False
1804	SNF8	0.5439131404364027	0.7374920577968824	0.3688661971650846	1	475.02645191601835	0.1539178804820347	CD4+T	condition	False
1805	NELFA	0.8255557839854915	0.9173089892971652	0.04863199369806157	1	475.02645191601835	-0.04841836562337018	CD4+T	condition	False
1806	TCP1	0.1910560214711519	0.4056039260030711	1.7143413649862531	1	475.02645191601835	0.24500333237340885	CD4+T	condition	False
1807	SDAD1	0.2461454691966253	0.4712903721676374	1.3483755805493471	1	475.02645191601835	-0.22658242651888386	CD4+T	condition	False
1808	S100A10	0.000463631322291172	0.0051546180501900575	12.429241920018613	1	475.02645191601835	-0.9135711165714732	CD4+T	condition	False
1809	MKNK1	0.10215713104865737	0.2706962989113945	2.6818944685169304	1	475.02645191601835	0.3000105910520104	CD4+T	condition	False
1810	STAT5B	0.4090111109035112	0.6326504713424165	0.6828815141419685	1	475.02645191601835	-0.14642088390705466	CD4+T	condition	False
1811	HSPA4L	0.04728928326497008	0.1629544454028282	3.95558569950216	1	475.02645191601835	1.2950229202766177	CD4+T	condition	False
1812	ZFC3H1	0.5121861164480488	0.7185333751785226	0.4302454241119725	1	475.02645191601835	-0.13060190591511414	CD4+T	condition	False
1813	EEPD1	0.002315213785946715	0.018069400309524527	9.382384057938346	1	475.02645191601835	-0.8084971984255934	CD4+T	condition	False
1814	BTBD7	0.4124797500661699	0.6366828886090127	0.6728251867623525	1	475.02645191601835	0.1765359942753443	CD4+T	condition	False
1815	NT5C	0.07414918298753845	0.219836005410853	3.2028001473219216	1	475.02645191601835	-0.3853010088608909	CD4+T	condition	False
1816	TMEM159	0.006230518814862635	0.037897633152596734	7.549628423792576	1	475.02645191601835	0.8224137638315455	CD4+T	condition	False
1817	ZNF827	0.20189551709664452	0.4201922594232152	1.6331247835571936	1	475.02645191601835	0.3284196615905152	CD4+T	condition	False
1818	VPS28	0.10112923685616552	0.2693351539773809	2.698106792279323	1	475.02645191601835	-0.2024104539102007	CD4+T	condition	False
1819	LYSMD3	0.004822741286558435	0.03165948727724497	8.020042754214991	1	475.02645191601835	-0.5093060807976231	CD4+T	condition	False
1820	ARID1A	0.7598825994007722	0.8864356776974115	0.09352030701489447	1	475.02645191601835	0.05471416585228855	CD4+T	condition	False
1821	RUNX1	0.053014707695497716	0.1761179225345851	3.7622152397860216	1	475.02645191601835	0.5779708194796206	CD4+T	condition	False
1822	HNRNPUL2	0.5998217551533388	0.7789420809346664	0.2756346280990536	1	475.02645191601835	-0.12886962578025116	CD4+T	condition	False
1823	HIST1H2BB	0.4303447522126049	0.653347878238396	0.6229558496138271	1	475.02645191601835	0.9232543433776176	CD4+T	condition	False
1824	YIF1B	0.049396323702488386	0.16788339577038955	3.881671258292882	1	475.02645191601835	0.4010534513790745	CD4+T	condition	False
1825	ITGA4	0.5254086650462986	0.7266292766034261	0.40385969692915097	1	475.02645191601835	-0.145399484462891	CD4+T	condition	False
1826	CYR61	0.047044916330390124	0.16234973322215154	3.9643829112014064	1	475.02645191601835	2.599828750390808	CD4+T	condition	False
1827	CISD3	0.10661355700399804	0.2783389343921497	2.613619423477342	1	475.02645191601835	0.3181503972816292	CD4+T	condition	False
1828	INPP5F	0.2683744098666066	0.4958307351240057	1.2279110891788954	1	475.02645191601835	0.28139129014084435	CD4+T	condition	False
1829	EIF4A3	0.5339918367110508	0.7327550073686447	0.3873546302741227	1	475.02645191601835	-0.11716793534689952	CD4+T	condition	False
1830	RRAGD	0.002080571791214496	0.016794204492782763	9.582392636199836	1	475.02645191601835	1.079427998156488	CD4+T	condition	True
1831	GPATCH2L	0.3655647576977888	0.594436794683469	0.8202549911547845	1	475.02645191601835	0.1654001619638275	CD4+T	condition	False
1832	NOSIP	1.1690741441637375e-19	9.185025859313096e-17	89.96146322389347	1	475.02645191601835	-1.4359441393372296	CD4+T	condition	False
1833	ZC2HC1A	0.7689535794467157	0.8895330487145564	0.08638422094188432	1	475.02645191601835	0.1194010424410723	CD4+T	condition	False
1834	CACYBP	0.08044453524394526	0.23207805332922765	3.0689854501572102	1	475.02645191601835	0.38181203584402057	CD4+T	condition	False
1835	MRPL53	0.8767081303162372	0.942998373782774	0.02409548804674025	1	475.02645191601835	-0.03880751240014218	CD4+T	condition	False
1836	YPEL5	0.00518702482251339	0.033449569101680066	7.8860112490343175	1	475.02645191601835	-0.619286985106097	CD4+T	condition	False
1837	RUFY3	0.11534811668867745	0.2917773898637173	2.4884798888853257	1	475.02645191601835	0.41309280826351663	CD4+T	condition	False
1838	BANP	0.8568508007513671	0.9342492148362423	0.03257391540132687	1	475.02645191601835	-0.04594477360372685	CD4+T	condition	False
1839	EDEM1	0.5405382471584839	0.7360188610933255	0.3750855171411324	1	475.02645191601835	0.13512881306471833	CD4+T	condition	False
1840	SCARB2	0.0029862403279575732	0.021846312700807464	8.907613549691296	1	475.02645191601835	0.810784611328298	CD4+T	condition	False
1841	PNMA8A	0.008961206403673469	0.04963939716441449	6.887176384532316	1	475.02645191601835	2.7431586386573783	CD4+T	condition	False
1842	MAPKAPK3	0.6340506035988066	0.8032557230219765	0.2269005808582844	1	475.02645191601835	-0.1009955355848188	CD4+T	condition	False
1843	ELK1	0.4583470720936368	0.6752025305779387	0.5508263063132689	1	475.02645191601835	0.17929867830133087	CD4+T	condition	False
1844	ZNF580	0.472684673637143	0.6862443952958089	0.5165167858974862	1	475.02645191601835	-0.18454561973181086	CD4+T	condition	False
1845	TAZ	0.06389596798577205	0.19947390270525125	3.44933373993699	1	475.02645191601835	-0.3922538046919334	CD4+T	condition	False
1846	TTC17	0.2303864642843251	0.4536515424545984	1.4421731492379906	1	475.02645191601835	0.19809394864577687	CD4+T	condition	False
1847	NOLC1	0.5564555367986992	0.7464801936451532	0.34636894635663984	1	475.02645191601835	0.11131576297783992	CD4+T	condition	False
1848	DTX3	0.0546059266469172	0.1801345963705862	3.7123979584371716	1	475.02645191601835	0.5744860508115581	CD4+T	condition	False
1849	POLR1C	0.13735130554111735	0.32684202641132115	2.214856420993024	1	475.02645191601835	-0.4184262382828611	CD4+T	condition	False
1850	GNG5	0.16075388553678938	0.3637992397601657	1.9732781710723115	1	475.02645191601835	0.2156590352634845	CD4+T	condition	False
1851	CASP8AP2	0.9674814204336648	0.9850493926416858	0.0016637247073427188	1	475.02645191601835	-0.007759151943833901	CD4+T	condition	False
1852	METTL7A	0.42868745184194396	0.6512512561981708	0.6274504045239644	1	475.02645191601835	0.4043235731761939	CD4+T	condition	False
1853	AKIP1	0.14528580044867112	0.33869822212188244	2.1280470791346726	1	475.02645191601835	0.286945684866118	CD4+T	condition	False
1854	ATP13A3	0.7923217776997091	0.9026111309996204	0.06940331475040411	1	475.02645191601835	-0.07008361193805179	CD4+T	condition	False
1855	CENPT	0.9096183001338604	0.9555893762930692	0.01290053917393278	1	475.02645191601835	0.023765433250295905	CD4+T	condition	False
1856	EDEM3	0.22634016845734314	0.4490808578720777	1.4675168654197503	1	475.02645191601835	-0.3057340916930585	CD4+T	condition	False
1857	CPD	0.21992958362323856	0.4413571976159841	1.5088061060822135	1	475.02645191601835	-0.25638578343081203	CD4+T	condition	False
1858	CYTH3	0.605521591863458	0.7828932485036592	0.2671040314297887	1	475.02645191601835	0.21827138343199268	CD4+T	condition	False
1859	PPP3CC	0.019643539101721976	0.08605914807204218	5.480398258811464	1	475.02645191601835	-0.5122959986140715	CD4+T	condition	False
1860	MAF1	0.0011953130416601351	0.011135781973094618	10.625708516724359	1	475.02645191601835	-0.5916338517837905	CD4+T	condition	False
1861	NBPF26	0.9664008534440648	0.9850493926416858	0.0017761970189958637	1	475.02645191601835	-0.015380277509586272	CD4+T	condition	False
1862	DDOST	0.7766733304226532	0.8932027517961422	0.0805527983878161	1	475.02645191601835	0.05431845867987674	CD4+T	condition	False
1863	CBX8	0.4239605568730732	0.6469893380057193	0.6404150835520902	1	475.02645191601835	0.2023151285552688	CD4+T	condition	False
1864	PKM	0.00010500822096454318	0.0016176756654472436	15.301536919410749	1	475.02645191601835	1.0277479332007438	CD4+T	condition	True
1865	AC245014.3	0.6714226674157033	0.8262116828257384	0.18016614501210135	1	475.02645191601835	-0.2978900575100094	CD4+T	condition	False
1866	FUT8	0.015049981759838838	0.07080400600387254	5.953828363510166	1	475.02645191601835	0.5065484928228855	CD4+T	condition	False
1867	CTDNEP1	0.8145103074577031	0.9117641389460664	0.05510370311011855	1	475.02645191601835	-0.04449579643496292	CD4+T	condition	False
1868	CEBPG	0.7655039796523583	0.8888551623042117	0.08906164707986136	1	475.02645191601835	0.053446648838817626	CD4+T	condition	False
1869	ERO1A	0.17036043692155167	0.3759733612585181	1.8854797563699253	1	475.02645191601835	-0.3809698773476039	CD4+T	condition	False
1870	SSH2	0.8584826186961975	0.9348343160938428	0.03182759969004791	1	475.02645191601835	0.0378097827747171	CD4+T	condition	False
1871	AHCTF1	0.7255914659687478	0.8663906357298847	0.1233438339137724	1	475.02645191601835	-0.07838373896939822	CD4+T	condition	False
1872	WDR77	0.6458346596084061	0.8098595129819177	0.21146154240970572	1	475.02645191601835	0.10567028267923813	CD4+T	condition	False
1873	PIM1	2.335511616741024e-07	1.1443003652953654e-05	27.529589126688773	1	475.02645191601835	-1.337592046489232	CD4+T	condition	False
1874	GDI1	0.6563426953773155	0.8158213976072332	0.19824661275613895	1	475.02645191601835	0.09465581484605788	CD4+T	condition	False
1875	AC099063.4	0.10211762430390364	0.2706962989113945	2.682514271181248	1	475.02645191601835	-1.0131236224130071	CD4+T	condition	False
1876	MYO9B	0.031235553446296818	0.12199204552265384	4.66763530794343	1	475.02645191601835	0.3847897867140252	CD4+T	condition	False
1877	P2RY11	0.027940715680874008	0.11193894593126877	4.861514156063078	1	475.02645191601835	1.004876094015951	CD4+T	condition	False
1878	BLCAP	0.9744136524614624	0.9881572970626148	0.0010297764871791517	1	475.02645191601835	0.005673214437845101	CD4+T	condition	False
1879	TMEM9	7.35130222523278e-05	0.0012032652322828932	15.998216356380038	1	475.02645191601835	0.7601569464560833	CD4+T	condition	False
1880	CDIP1	0.14518089857615468	0.33869822212188244	2.1291595990050767	1	475.02645191601835	0.32418191433240784	CD4+T	condition	False
1881	NBR1	0.12315433553443395	0.3046653310377893	2.3852099852154045	1	475.02645191601835	0.22443640649765856	CD4+T	condition	False
1882	TBC1D14	0.4387864269205684	0.6597281619313011	0.6004644245416183	1	475.02645191601835	-0.20463061792614426	CD4+T	condition	False
1883	MTX2	0.05777870871958686	0.1866818594270956	3.617518592423395	1	475.02645191601835	0.3167922085880757	CD4+T	condition	False
1884	GTF2IRD2B	0.020947810162905502	0.09042855046514336	5.366828865216574	1	475.02645191601835	-1.2799371121948844	CD4+T	condition	False
1885	RIF1	0.006746204516576359	0.04040865068759968	7.404158504605353	1	475.02645191601835	0.4595806371119195	CD4+T	condition	False
1886	BCAS2	0.0323260933558868	0.12410249303101915	4.608147772963434	1	475.02645191601835	-0.42177689970672017	CD4+T	condition	False
1887	PIGG	0.13438388154708705	0.3223300749712016	2.2487822879575714	1	475.02645191601835	0.29081901596889465	CD4+T	condition	False
1888	MPP7	0.17850841063413486	0.3879615711061833	1.8153640343413997	1	475.02645191601835	-0.3694071229098822	CD4+T	condition	False
1889	FBXO34	0.6843719809404298	0.8362181229012925	0.16544870103649406	1	475.02645191601835	0.07228945794550927	CD4+T	condition	False
1890	FOSB	0.0009920859888237145	0.00948619341037523	10.97861994566448	1	475.02645191601835	-1.4251256488796815	CD4+T	condition	True
1891	NR1D1	0.8039735763333014	0.9070465802826309	0.0616760304365176	1	475.02645191601835	-0.0921705351109893	CD4+T	condition	False
1892	DCTN4	0.5590603197356355	0.7485303580919151	0.3418161983871245	1	475.02645191601835	0.12953828324172958	CD4+T	condition	False
1893	HIVEP2	0.3241450444751862	0.5518308918945568	0.9741692063362848	1	475.02645191601835	-0.2762485344005599	CD4+T	condition	False
1894	CHID1	0.029264209323952867	0.11592561575891915	4.780901895277184	1	475.02645191601835	0.37242555542558814	CD4+T	condition	False
1895	ZNF426	0.021847391714069117	0.09327074464954044	5.2926981192307485	1	475.02645191601835	0.4365598793577789	CD4+T	condition	False
1896	FAM45A	0.029702213207788576	0.11707042898120013	4.755060250561179	1	475.02645191601835	-0.5995918517908303	CD4+T	condition	False
1897	DDIT4	0.7547757127429893	0.8829727585701694	0.09767434579603974	1	475.02645191601835	0.09005367741767985	CD4+T	condition	False
1898	ADPRHL2	0.1430363439745084	0.335960799948098	2.152104433061663	1	475.02645191601835	0.2894676287313072	CD4+T	condition	False
1899	PDE3B	2.3086598215908374e-05	0.00047524115279385195	18.27772924594377	1	475.02645191601835	-1.0730682194065366	CD4+T	condition	False
1900	KMT2A	0.03227800426415964	0.12410249303101915	4.610726393152746	1	475.02645191601835	-0.4355245813296926	CD4+T	condition	False
1901	PAG1	0.9540997505290479	0.9792878487553062	0.0033165619959006874	1	475.02645191601835	0.010056632482852264	CD4+T	condition	False
1902	GMEB1	0.0007393064775563442	0.007559849750977454	11.537589065382965	1	475.02645191601835	0.5772041143955041	CD4+T	condition	False
1903	ZNF506	0.022703705603397687	0.09564367132655648	5.225022875641517	1	475.02645191601835	0.4454582847800211	CD4+T	condition	False
1904	RNF44	0.12529807346868194	0.3082751139516528	2.358119949240071	1	475.02645191601835	-0.3614472122969875	CD4+T	condition	False
1905	TANK	0.0011624837053439369	0.01087291306942722	10.67838387071236	1	475.02645191601835	0.4276616782212488	CD4+T	condition	False
1906	LRR1	0.2781204533820811	0.5052907097709182	1.178950494791957	1	475.02645191601835	0.2515138101355705	CD4+T	condition	False
1907	AC005921.2	0.5868577847683032	0.7688848241794835	0.2956811913877035	1	475.02645191601835	-0.398460776883756	CD4+T	condition	False
1908	LTBP4	0.2967679197984407	0.525697943833424	1.0910590719907824	1	475.02645191601835	0.3164735745582258	CD4+T	condition	False
1909	PRPF8	0.6315079409014581	0.8026291117100143	0.23031947701776795	1	475.02645191601835	0.08597632088599617	CD4+T	condition	False
1910	FAM239A	0.005194485672239311	0.033451920025869004	7.883367877227255	1	475.02645191601835	-1.8043238798931351	CD4+T	condition	False
1911	TLE1	0.8968385581573347	0.9527678421344162	0.016828692403496968	1	475.02645191601835	-0.05023660949798951	CD4+T	condition	False
1912	FBXO44	0.00020288452796641166	0.002709341826724262	14.021638861370851	1	475.02645191601835	0.9125887829204729	CD4+T	condition	False
1913	GNPAT	0.8990520117018654	0.9530315230858092	0.01611042268739532	1	475.02645191601835	-0.023928654739286275	CD4+T	condition	False
1914	BTG3	0.1643388028775698	0.3682001505536426	1.939827162102287	1	475.02645191601835	-0.3246714384390331	CD4+T	condition	False
1915	ATP6V1B2	0.0581471422341486	0.1874867499943752	3.6068620350770506	1	475.02645191601835	0.379193468442586	CD4+T	condition	False
1916	ADGRG1	0.3766192972725908	0.606968672595895	0.7831759736475913	1	475.02645191601835	1.7009441505310088	CD4+T	condition	False
1917	SPDL1	0.011136779018433152	0.05766947737926914	6.494128636511634	1	475.02645191601835	0.7280814794692495	CD4+T	condition	False
1918	TP53INP1	0.34271455040751586	0.5701381916301742	0.9020538295577656	1	475.02645191601835	-0.2605179546191379	CD4+T	condition	False
1919	HLTF	3.9462071851949496e-05	0.0007531344401218215	17.2195898248344	1	475.02645191601835	0.7472067094664959	CD4+T	condition	False
1920	HNRNPAB	0.16889100397447013	0.3743198608389032	1.898536021245303	1	475.02645191601835	-0.2641050871201389	CD4+T	condition	False
1921	DPPA4	4.549234783113406e-05	0.0008543861660397049	16.939771646684502	1	475.02645191601835	1.8498388689464005	CD4+T	condition	True
1922	SYNJ1	0.8265217022054754	0.9176220688169126	0.04808621220618914	1	475.02645191601835	0.05500867623197445	CD4+T	condition	False
1923	VWA8	0.8744585795855311	0.941786096451038	0.024990232537051897	1	475.02645191601835	-0.04507630332900648	CD4+T	condition	False
1924	AGTPBP1	0.07585707303485151	0.2223819914715734	3.1653192190570616	1	475.02645191601835	-0.3716123402548384	CD4+T	condition	False
1925	CENPC	0.29233979054843584	0.520820019896193	1.1112798589790371	1	475.02645191601835	-0.19360353653799356	CD4+T	condition	False
1926	CNPY3	0.34047694735660383	0.5683127665678674	0.910462808056756	1	475.02645191601835	0.16658990063084064	CD4+T	condition	False
1927	AC004951.1	0.0007370306403478449	0.0075529618230429155	11.543461541401367	1	475.02645191601835	1.32113349566073	CD4+T	condition	True
1928	GNPNAT1	0.12222877947978852	0.3032560349830121	2.3970687469597856	1	475.02645191601835	0.3798812346133287	CD4+T	condition	False
1929	INO80E	0.2749708596380145	0.5024079970285272	1.1945339656791951	1	475.02645191601835	-0.2643899524953794	CD4+T	condition	False
1930	DNAJA3	0.5014704583430637	0.7105295282925165	0.45251429519965	1	475.02645191601835	0.16234155573094364	CD4+T	condition	False
1931	STXBP2	7.571786465294235e-06	0.00019190000751288723	20.493853611033522	1	475.02645191601835	1.0191345766613358	CD4+T	condition	False
1932	TBKBP1	0.2821457687379856	0.5099267279804852	1.1593554718745207	1	475.02645191601835	0.756137463804013	CD4+T	condition	False
1933	FLII	0.8574348988251976	0.9345120583473779	0.03230575080704577	1	475.02645191601835	-0.03337257469618399	CD4+T	condition	False
1934	FBXO38	0.7831492628540757	0.8974555320397286	0.07583040581353305	1	475.02645191601835	-0.05213744084698559	CD4+T	condition	False
1935	SCOC	0.013453946925175929	0.06511489302390074	6.154370957757733	1	475.02645191601835	0.38497474854550856	CD4+T	condition	False
1936	FOXJ3	0.1317955377560352	0.31811785201328724	2.2790675242359577	1	475.02645191601835	-0.30359175104666103	CD4+T	condition	False
1937	SHOC2	0.8454058960810942	0.9270163745350728	0.038060112404938194	1	475.02645191601835	-0.03183527535531841	CD4+T	condition	False
1938	CLIC1	0.4583362186076408	0.6752025305779387	0.5508529255741902	1	475.02645191601835	-0.11844766502622353	CD4+T	condition	False
1939	GAPDH	2.0458216102120075e-08	1.377714724362772e-06	32.550270904547645	1	475.02645191601835	0.8990959252838505	CD4+T	condition	False
1940	OTUB1	0.6358090175172639	0.8044024982760017	0.22455452784826807	1	475.02645191601835	0.09579899773522643	CD4+T	condition	False
1941	MSRB2	0.10434717150137708	0.273577623168794	2.6479414436859243	1	475.02645191601835	0.5253260547237653	CD4+T	condition	False
1942	TMEM191C	0.4658091992315918	0.6810870239385	0.5327585269467527	1	475.02645191601835	-0.2710821958681267	CD4+T	condition	False
1943	DDIT3	0.2546875141851366	0.479854892833227	1.3005495541571892	1	475.02645191601835	-0.2888607010502441	CD4+T	condition	False
1944	CD320	0.7084705400298277	0.8538006646227847	0.13997728118854394	1	475.02645191601835	-0.08521222693992696	CD4+T	condition	False
1945	CENPN	0.5349565290290332	0.7327550073686447	0.3855294473670416	1	475.02645191601835	-0.1804562881933544	CD4+T	condition	False
1946	KLHL15	0.7308320133054484	0.8695462167394962	0.11848846677925427	1	475.02645191601835	-0.09581979506487487	CD4+T	condition	False
1947	EPB41L2	0.4969887183058474	0.7069417073306472	0.4620711542329344	1	475.02645191601835	-0.3286301121912947	CD4+T	condition	False
1948	NRAS	0.06350560034047892	0.19878180611222948	3.4595422157418785	1	475.02645191601835	0.2821758243004404	CD4+T	condition	False
1949	IDH3G	0.4528898248285961	0.6708107240853142	0.5643375654076153	1	475.02645191601835	0.09360956748515244	CD4+T	condition	False
1950	TM9SF1	0.3065528266849033	0.5346245005522139	1.0477239937965903	1	475.02645191601835	0.339464293303449	CD4+T	condition	False
1951	JUND	0.010162688321363245	0.05425471432265724	6.659350358302964	1	475.02645191601835	-0.7118166013837812	CD4+T	condition	False
1952	DENND4B	0.2386948529504853	0.4626675727008995	1.3917820925347688	1	475.02645191601835	-0.2985011526494694	CD4+T	condition	False
1953	SEH1L	0.16361055747966974	0.3676168579404972	1.9465544137545168	1	475.02645191601835	0.29641388287246145	CD4+T	condition	False
1954	SEC11A	0.307065626524458	0.5349963641047005	1.0455024420203307	1	475.02645191601835	-0.133439478951285	CD4+T	condition	False
1955	HIP1R	0.2413355456659749	0.466258194361564	1.3762107791203415	1	475.02645191601835	0.3276014907395886	CD4+T	condition	False
1956	PRMT3	0.7939961018050495	0.9032943763262123	0.06826298552015518	1	475.02645191601835	0.06653267001005166	CD4+T	condition	False
1957	OIP5	0.5195209537970809	0.7227659745763243	0.4154626508658227	1	475.02645191601835	0.5302209476044416	CD4+T	condition	False
1958	NEIL3	0.8927589367080342	0.95106567856309	0.018194303264607102	1	475.02645191601835	0.11368619685700555	CD4+T	condition	False
1959	SNAP47	0.594785636411069	0.7756070511872142	0.2833147889853149	1	475.02645191601835	0.09824169225441268	CD4+T	condition	False
1960	PIGT	0.027351045916110445	0.11034050847141412	4.898723365044732	1	475.02645191601835	0.35697164129480435	CD4+T	condition	False
1961	MANEA	0.047658542563991435	0.16398713112894572	3.9423832221869657	1	475.02645191601835	0.35900487396328296	CD4+T	condition	False
1962	AC093673.1	0.6593958702011371	0.8175676307543819	0.19450265990420645	1	475.02645191601835	0.2607359647932632	CD4+T	condition	False
1963	GPR89B	0.06149913784677994	0.1944379180481024	3.5130944135675435	1	475.02645191601835	-0.41595669157660403	CD4+T	condition	False
1964	EIF2B1	0.0303621888571556	0.1193722754567402	4.716865544808386	1	475.02645191601835	0.3910823462278114	CD4+T	condition	False
1965	EP400	0.5092868470833927	0.7164363465088371	0.4361908658378699	1	475.02645191601835	0.12894354203354289	CD4+T	condition	False
1966	ZNF714	0.12718445273186765	0.3112915421485068	2.334705896409322	1	475.02645191601835	0.3688351409648836	CD4+T	condition	False
1967	ZFP90	0.5356135914895628	0.7329121829555294	0.3842897136311335	1	475.02645191601835	-0.13006342901164347	CD4+T	condition	False
1968	SLC25A40	0.9784335947380659	0.99062198573781	0.0007315409572887805	1	475.02645191601835	0.006093540947253803	CD4+T	condition	False
1969	SCRN1	4.770794102705046e-07	1.8898759159791255e-05	26.07121305652116	1	475.02645191601835	1.7448099989298191	CD4+T	condition	True
1970	CTBS	0.08409284443722279	0.2383597192805928	2.9965211167999266	1	475.02645191601835	0.3319124161874445	CD4+T	condition	False
1971	SYS1	0.00013697558313551046	0.001992910181792581	14.783958576776536	1	475.02645191601835	0.8777823541764539	CD4+T	condition	False
1972	PRPF3	0.004666721542405632	0.030767727763496712	8.080646020289585	1	475.02645191601835	0.5451894972637372	CD4+T	condition	False
1973	SYNGAP1	0.3571617795842017	0.5846043850555301	0.8494996620834991	1	475.02645191601835	-0.2333865527969836	CD4+T	condition	False
1974	SFT2D1	0.33941067482794496	0.5677721508654835	0.9144961666096644	1	475.02645191601835	0.13783349432355302	CD4+T	condition	False
1975	PLCXD2	0.8230425340301947	0.9165656757425792	0.05006722635734765	1	475.02645191601835	-0.07427533579166305	CD4+T	condition	False
1976	NUTM2A-AS1	0.6478269353169663	0.8103574830404479	0.2089164792045682	1	475.02645191601835	-0.11178892366417	CD4+T	condition	False
1977	SCCPDH	0.00045799426120276746	0.0051160780741939475	12.452692869526606	1	475.02645191601835	0.7339808084591598	CD4+T	condition	False
1978	RAB13	0.009850614796033684	0.053247241285237626	6.7157506481342235	1	475.02645191601835	1.8857351876112285	CD4+T	condition	True
1979	FXYD5	0.0322211441498403	0.12406677864019275	4.613780527345633	1	475.02645191601835	-0.5701063864583769	CD4+T	condition	False
1980	ARHGEF18	0.9000963432981665	0.9534953173724846	0.015777061207054473	1	475.02645191601835	-0.08880584742646777	CD4+T	condition	False
1981	RMC1	0.5482650579785666	0.7394911254108621	0.3609510640225058	1	475.02645191601835	-0.12714692194472116	CD4+T	condition	False
1982	ITM2A	2.4279629426364317e-06	7.480664909534731e-05	22.77505933108541	1	475.02645191601835	1.3202220395209712	CD4+T	condition	True
1983	IGF2BP2	0.0012991090101609946	0.01182567648690125	10.468345278880902	1	475.02645191601835	1.779235469753236	CD4+T	condition	True
1984	PARVB	0.2771439850821506	0.5040342383014113	1.1837579464002157	1	475.02645191601835	-0.31874318940581703	CD4+T	condition	False
1985	ZNF708	0.05622559969601625	0.18380546252914048	3.663250676706604	1	475.02645191601835	0.44187881935728657	CD4+T	condition	False
1986	ERC1	0.02425810381026034	0.10039745510234174	5.108700204932688	1	475.02645191601835	0.4586628382573698	CD4+T	condition	False
1987	ATP8B4	0.3303478695323867	0.5587584703895482	0.9494790443009404	1	475.02645191601835	-1.89872044187706	CD4+T	condition	False
1988	RPTOR	0.3861362548553504	0.6130159725329737	0.7524606941987795	1	475.02645191601835	-0.2879403253302007	CD4+T	condition	False
1989	PHRF1	0.2611219763591027	0.4882852575241745	1.2658119374295005	1	475.02645191601835	0.2022043717163586	CD4+T	condition	False
1990	PEX3	0.031693527874107154	0.12306483930945157	4.642392591140487	1	475.02645191601835	0.5952927128624736	CD4+T	condition	False
1991	ACO2	0.05179124858483854	0.17376793297432658	3.8016113872880624	1	475.02645191601835	0.27722741130207745	CD4+T	condition	False
1992	EHD4	0.18059983674235836	0.3908026396477294	1.7979624983185343	1	475.02645191601835	0.3043934313305275	CD4+T	condition	False
1993	WDR6	0.8173876484627137	0.9130774279696536	0.05337683675055722	1	475.02645191601835	-0.05077130801394699	CD4+T	condition	False
1994	DYRK1A	0.4529476573539923	0.6708107240853142	0.5641930393848837	1	475.02645191601835	-0.14372474291899226	CD4+T	condition	False
1995	VPS13D	0.23654599868952084	0.4603620607167293	1.4046087346862963	1	475.02645191601835	0.2498508912474221	CD4+T	condition	False
1996	ARHGAP17	0.3357247479940947	0.5640344221110754	0.928571228217568	1	475.02645191601835	0.2502750878670155	CD4+T	condition	False
1997	UBQLN2	0.04350977727426389	0.1539828003535135	4.097343653197182	1	475.02645191601835	0.30653624418073594	CD4+T	condition	False
1998	NOP14	0.8247076686571342	0.9172544131600976	0.049113875662609933	1	475.02645191601835	0.049277839678406814	CD4+T	condition	False
[truncated: 30,999 more rows]
