# Supplementary material for: Mapping the developing human immune system across organs
Source: Science. Author manuscript; Available in PMC 2022 Jun 7. (PMC7612819; doi:10.1126/science.abo0510)
Supplement: Table S5 [file EMS144959-supplement-Table_S5.csv]

abbreviation	lineage	cell types included
B_prog	B cell lineage progenitors	pre-pro B, pro B, late pro B, large pre B, and small pre B cells
M/E_prog	megakaryocyte/erythroid progenitors	megakaryocyte–erythroid–mast cell progenitor (MEMP), cycling MEMP, and megakaryocyte–erythroid progenitor (MEP)
MYE_prog	myeloid progenitors	common myeloid progenitor (CMP), granulocyte and monocyte progenitor (GMP), monocyte progenitor (MOP), promonocyte, promyelocyte and myelocyte
T_prog	T cell progenitors	proliferating double-negative (DN(P)), quiescent double-negative (DN(Q)), proliferating double-positive (DP(P)), and quiescent double-positive (DP(Q)) cells
