# Supplementary material for: Mapping the developing human immune system across organs
Source: Science. Author manuscript; Available in PMC 2022 Jun 7. (PMC7612819; doi:10.1126/science.abo0510)
Supplement: Table S6 [file EMS144959-supplement-Table_S6.csv]

well	spot_raw_count	spot_surface_area	donor	sort_fraction	cell_number
E3	238	2.453	F144	CCR10hi	7000
E4	229	2.419	F144	CCR10hi	7000
E5	169	1.769	F144	CCR10loCD27+CD43+	7000
E6	166	1.951	F144	CCR10loCD27+CD43+	7000
E7	80	0.895	F144	CCR10loCD27-CD43+	7000
E8	54	0.71	F144	CCR10loCD27-CD43+	7000
F3	32	0.327	F145	CCR10hi	7000
F4	30	0.383	F145	CCR10hi	7000
F5	22	0.267	F145	CCR10loCD27+CD43+	7000
F6	22	0.26	F145	CCR10loCD27+CD43+	7000
F7	13	0.161	F145	CCR10loCD27-CD43+	7000
F8	7	0.093	F145	CCR10loCD27-CD43+	7000
G7	9	0.112	F144	CCR10loCD27-CD43-	8000
G8	2	0.023	F145	CCR10loCD27-CD43-	7000
