# Supplementary material for: Mapping the developing human immune system across organs
Source: Science. Author manuscript; Available in PMC 2022 Jun 7. (PMC7612819; doi:10.1126/science.abo0510)
Supplement: Table S7 [file EMS144959-supplement-Table_S7.csv]

	File	Organ	Sort_id	Age	Method	Donor	Sample	Sex	Processing_method	Anatomical_region	N_cells	Termination_method
FCAImmP7504909	FCAImmP7504909	YS	TOT	4	3GEX	F37	F37_YS_TOT_FCAImmP7504909	female	Collagnase	Contents	3142	Medical
FCAImmP7504911	FCAImmP7504911	YS	TOT	4	3GEX	F37	F37_YS_TOT_FCAImmP7504911	female	Collagnase	Membrane	3283	Medical
FCAImmP7504913	FCAImmP7504913	YS	TOT	4	3GEX	F37	F37_YS_TOT_FCAImmP7504913	female	Collagnase	Membrane	2892	Medical
FCAImmP7504910	FCAImmP7504910	YS	TOT	4	3GEX	F37	F37_YS_TOT_FCAImmP7504910	female	Collagnase	Contents	2651	Medical
FCAImmP7504912	FCAImmP7504912	YS	TOT	4	3GEX	F37	F37_YS_TOT_FCAImmP7504912	female	Collagnase	Membrane	3003	Medical
FCAImmP7316898	FCAImmP7316898	TH	CD45P	7	3GEX	F32	F32_TH_CD45P_FCAImmP7316898	female	Collagnase	Whole	2566	Medical
FCAImmP7316896	FCAImmP7316896	SK	CD45P	7	3GEX	F32	F32_SK_CD45P_FCAImmP7316896	female	Collagnase	Random	3101	Medical
FCAImmP7316894	FCAImmP7316894	LI	CD45P	7	3GEX	F32	F32_LI_CD45P_FCAImmP7316894	female	Collagnase	Random	4399	Medical
FCAImmP7316895	FCAImmP7316895	LI	CD45N	7	3GEX	F32	F32_LI_CD45N_FCAImmP7316895	female	Collagnase	Random	4575	Medical
FCAImmP7316899	FCAImmP7316899	TH	CD45N	7	3GEX	F32	F32_TH_CD45N_FCAImmP7316899	female	Collagnase	Whole	2289	Medical
FCAImmP7316900	FCAImmP7316900	YS	TOT	7	3GEX	F32	F32_YS_TOT_FCAImmP7316900	female	Collagnase	Membrane	720	Medical
FCAImmP7316901	FCAImmP7316901	LI	CD45P	7	5GEX	F32	F32_LI_CD45P_FCAImmP7316901	female	Collagnase	Random	4060	Medical
FCAImmP7316897	FCAImmP7316897	SK	CD45N	7	3GEX	F32	F32_SK_CD45N_FCAImmP7316897	female	Collagnase	Random	7970	Medical
FCAImmP7462242	FCAImmP7462242	KI	CD45P	7	3GEX	F35	F35_KI_CD45P_FCAImmP7462242	female	Collagnase	Whole	1791	Medical
FCAImmP7462241	FCAImmP7462241	SK	CD45N	7	3GEX	F35	F35_SK_CD45N_FCAImmP7462241	female	Collagnase	Random	4881	Medical
FCAImmP7462239	FCAImmP7462239	LI	CD45N	7	3GEX	F35	F35_LI_CD45N_FCAImmP7462239	female	Collagnase	Random	4309	Medical
FCAImmP7462243	FCAImmP7462243	KI	CD45N	7	3GEX	F35	F35_KI_CD45N_FCAImmP7462243	female	Collagnase	Whole	4608	Medical
FCAImmP7462244	FCAImmP7462244	YS	TOT	7	3GEX	F35	F35_YS_TOT_FCAImmP7462244	female	Collagnase	Membrane	1524	Medical
FCAImmP7462240	FCAImmP7462240	SK	CD45P	7	3GEX	F35	F35_SK_CD45P_FCAImmP7462240	female	Collagnase	Random	3350	Medical
FCAImmP7462238	FCAImmP7462238	LI	CD45P	7	3GEX	F35	F35_LI_CD45P_FCAImmP7462238	female	Collagnase	Random	3090	Medical
FCAImmP7862084	FCAImmP7862084	LI	CD45P	7	5GEX	F61	F61_LI_CD45P_FCAImmP7862084	male	Collagnase	unknown	8451	Medical
FCAImmP7862088	FCAImmP7862088	YS	CD45P	7	5GEX	F61	F61_YS_CD45P_FCAImmP7862088	male	Collagnase	unknown	5574	Medical
FCAImmP7862093	FCAImmP7862093	YS	CD45N	7	5GEX	F61	F61_YS_CD45N_FCAImmP7862093	male	Collagnase	unknown	9113	Medical
FCAImmP7862085	FCAImmP7862085	LI	CD45P	7	5GEX	F61	F61_LI_CD45P_FCAImmP7862085	male	Collagnase	unknown	7773	Medical
FCAImmP7862090	FCAImmP7862090	YS	CD45P	7	5GEX	F61	F61_YS_CD45P_FCAImmP7862090	male	Collagnase	unknown	3187	Medical
FCAImmP7862091	FCAImmP7862091	YS	CD45N	7	5GEX	F61	F61_YS_CD45N_FCAImmP7862091	male	Collagnase	unknown	8936	Medical
FCAImmP7862092	FCAImmP7862092	YS	CD45N	7	5GEX	F61	F61_YS_CD45N_FCAImmP7862092	male	Collagnase	unknown	8733	Medical
FCAImmP7862086	FCAImmP7862086	LI	CD45N	7	5GEX	F61	F61_LI_CD45N_FCAImmP7862086	male	Collagnase	unknown	8192	Medical
FCAImmP7862087	FCAImmP7862087	LI	TOT	7	5GEX	F61	F61_LI_TOT_FCAImmP7862087	male	Collagnase	unknown	7784	Medical
FCAImmP7862094	FCAImmP7862094	SK	CD45P	7	5GEX	F61	F61_SK_CD45P_FCAImmP7862094	male	Collagnase	unknown	2665	Medical
FCAImmP7862089	FCAImmP7862089	YS	CD45P	7	5GEX	F61	F61_YS_CD45P_FCAImmP7862089	male	Collagnase	unknown	4965	Medical
FCAImmP7862096	FCAImmP7862096	SK	CD45N	7	5GEX	F61	F61_SK_CD45N_FCAImmP7862096	male	Collagnase	unknown	7389	Medical
FCAImmP7352195	FCAImmP7352195	LI	CD45N	8	3GEX	F34	F34_LI_CD45N_FCAImmP7352195	female	Collagnase	Random	5093	Medical
FCAImmP7352189	FCAImmP7352189	SK	CD45P	8	3GEX	F34	F34_SK_CD45P_FCAImmP7352189	female	Collagnase	Random	2619	Medical
FCAImmP7352190	FCAImmP7352190	SK	CD45N	8	3GEX	F34	F34_SK_CD45N_FCAImmP7352190	female	Collagnase	Random	6275	Medical
FCAImmP7352193	FCAImmP7352193	LI	CD45P	8	3GEX	F34	F34_LI_CD45P_FCAImmP7352193	female	Collagnase	Random	5770	Medical
FCAImmP7352192	FCAImmP7352192	LI	CD45P	8	3GEX	F34	F34_LI_CD45P_FCAImmP7352192	female	Collagnase	Random	5365	Medical
FCAImmP7352191	FCAImmP7352191	SK	CD45N	8	3GEX	F34	F34_SK_CD45N_FCAImmP7352191	female	Collagnase	Random	6534	Medical
FCAImmP7352196	FCAImmP7352196	LI	CD45P	8	5GEX	F34	F34_LI_CD45P_FCAImmP7352196	female	Collagnase	Random	5145	Medical
FCAImmP7352194	FCAImmP7352194	LI	CD45N	8	3GEX	F34	F34_LI_CD45N_FCAImmP7352194	female	Collagnase	Random	4907	Medical
FCAImmP7198435	FCAImmP7198435	YS	TOT	9	3GEX	F22	F22_YS_TOT_FCAImmP7198435	female	Collagnase	Contents	42	Medical
FCAImmP7198432	FCAImmP7198432	TH	TOT	9	3GEX	F22	F22_TH_TOT_FCAImmP7198432	female	Collagnase	Whole	143	Medical
FCAImmP7198433	FCAImmP7198433	SP	TOT	9	3GEX	F22	F22_SP_TOT_FCAImmP7198433	female	Collagnase	Whole	397	Medical
FCAImmP7198629	FCAImmP7198629	LI	CD45N	9	3GEX	F22	F22_LI_CD45N_FCAImmP7198629	female	Collagnase	Random	4871	Medical
FCAImmP7198434	FCAImmP7198434	LI	TOT	9	3GEX	F22	F22_LI_TOT_FCAImmP7198434	female	Collagnase	Random	7577	Medical
FCAImmP7198628	FCAImmP7198628	LI	CD45P	9	3GEX	F22	F22_LI_CD45P_FCAImmP7198628	female	Collagnase	Random	3050	Medical
FCAImmP7316888	FCAImmP7316888	SK	CD45N	9	3GEX	F33	F33_SK_CD45N_FCAImmP7316888	female	Collagnase	Random	6104	Medical
FCAImmP7316886	FCAImmP7316886	SK	CD45P	9	3GEX	F33	F33_SK_CD45P_FCAImmP7316886	female	Collagnase	Random	5023	Medical
FCAImmP7316890	FCAImmP7316890	LI	CD45P	9	3GEX	F33	F33_LI_CD45P_FCAImmP7316890	female	Collagnase	Random	5295	Medical
FCAImmP7316891	FCAImmP7316891	LI	CD45P	9	3GEX	F33	F33_LI_CD45P_FCAImmP7316891	female	Collagnase	Random	5125	Medical
FCAImmP7316889	FCAImmP7316889	LI	CD45P	9	3GEX	F33	F33_LI_CD45P_FCAImmP7316889	female	Collagnase	Random	4903	Medical
FCAImmP7316892	FCAImmP7316892	LI	CD45N	9	3GEX	F33	F33_LI_CD45N_FCAImmP7316892	female	Collagnase	Random	5194	Medical
FCAImmP7316887	FCAImmP7316887	SK	CD45P	9	3GEX	F33	F33_SK_CD45P_FCAImmP7316887	female	Collagnase	Random	4838	Medical
FCAImmP7316893	FCAImmP7316893	LI	CD45N	9	3GEX	F33	F33_LI_CD45N_FCAImmP7316893	female	Collagnase	Random	5169	Medical
FCAImmP7241242	FCAImmP7241242	LI	CD45P	10	3GEX	F19	F19_LI_CD45P_FCAImmP7241242	female	Collagnase	Random	1719	Surgical
FCAImmP7241240	FCAImmP7241240	SK	CD45P	10	3GEX	F19	F19_SK_CD45P_FCAImmP7241240	female	Collagnase	Random	379	Surgical
FCAImmP7241243	FCAImmP7241243	LI	CD45N	10	3GEX	F19	F19_LI_CD45N_FCAImmP7241243	female	Collagnase	Random	147	Surgical
FCAImmP7241241	FCAImmP7241241	SK	CD45N	10	3GEX	F19	F19_SK_CD45N_FCAImmP7241241	female	Collagnase	Random	5076	Surgical
FCAImmP7198630	FCAImmP7198630	LI	CD45P	11	3GEX	F23	F23_LI_CD45P_FCAImmP7198630	male	Collagnase	Random	3733	Medical
FCAImmP7198632	FCAImmP7198632	SP	CD45P	11	3GEX	F23	F23_SP_CD45P_FCAImmP7198632	male	Collagnase	Whole	5016	Medical
FCAImmP7198635	FCAImmP7198635	TH	CD45N	11	3GEX	F23	F23_TH_CD45N_FCAImmP7198635	male	Collagnase	Whole	3049	Medical
FCAImmP7198634	FCAImmP7198634	TH	CD45P	11	3GEX	F23	F23_TH_CD45P_FCAImmP7198634	male	Collagnase	Whole	2646	Medical
FCAImmP7198633	FCAImmP7198633	SP	CD45N	11	3GEX	F23	F23_SP_CD45N_FCAImmP7198633	male	Collagnase	Whole	4916	Medical
FCAImmP7198631	FCAImmP7198631	LI	CD45N	11	3GEX	F23	F23_LI_CD45N_FCAImmP7198631	male	Collagnase	Random	4060	Medical
FCAImmP7851890	FCAImmP7851890	TH	TOT	11	5GEX	F64	F64_TH_TOT_FCAImmP7851890	male	Collagnase	unknown	3815	Medical
FCAImmP7851891	FCAImmP7851891	TH	TOT	11	5GEX	F64	F64_TH_TOT_FCAImmP7851891	male	Collagnase	unknown	3865	Medical
FCAImmP7964500	FCAImmP7964500	SP	CD45N	11	5GEX	F69	F69_SP_CD45N_FCAImmP7964500	female	Collagnase	unknown	712	Medical
FCAImmP7964502	FCAImmP7964502	SK	CD45P	11	5GEX	F69	F69_SK_CD45P_FCAImmP7964502	female	Collagnase	unknown	889	Medical
FCAImmP7964499	FCAImmP7964499	SP	CD45P	11	5GEX	F69	F69_SP_CD45P_FCAImmP7964499	female	Collagnase	unknown	416	Medical
FCAImmP7964504	FCAImmP7964504	SK	CD45N	11	5GEX	F69	F69_SK_CD45N_FCAImmP7964504	female	Collagnase	unknown	6457	Medical
FCAImmP7964505	FCAImmP7964505	SK	CD45N	11	5GEX	F69	F69_SK_CD45EN_FCAImmP7964505	female	Collagnase	unknown	3207	Medical
FCAImmP7964501	FCAImmP7964501	SP	CD45N	11	5GEX	F69	F69_SP_CD45N_FCAImmP7964501	female	Collagnase	unknown	934	Medical
FCAImmP7964503	FCAImmP7964503	SK	CD45N	11	5GEX	F69	F69_SK_CD45N_FCAImmP7964503	female	Collagnase	unknown	7033	Medical
FCAImmP7528279	FCAImmP7528279	SP	CD45P	12	3GEX	F38	F38_SP_CD45P_FCAImmP7528279	male	Collagnase	whole	2886	Medical
FCAImmP7528287	FCAImmP7528287	LI	CD45P	12	3GEX	F38	F38_LI_CD45P_FCAImmP7528287	male	Collagnase	Random	2301	Medical
FCAImmP7528295	FCAImmP7528295	LI	CD45P	12	5GEX	F38	F38_LI_CD45P_FCAImmP7528295	male	Collagnase	Random	3014	Medical
FCAImmP7528296	FCAImmP7528296	SK	CD45P	12	5GEX	F38	F38_SK_CD45P_FCAImmP7528296	male	Collagnase	Random	3345	Medical
FCAImmP7528289	FCAImmP7528289	LI	CD45N	12	3GEX	F38	F38_LI_CD45N_FCAImmP7528289	male	Collagnase	Random	3349	Medical
FCAImmP7528283	FCAImmP7528283	TH	CD45P	12	3GEX	F38	F38_TH_CD45P_FCAImmP7528283	male	Collagnase	whole	2491	Medical
FCAImmP7528281	FCAImmP7528281	BM	CD45P	12	3GEX	F38	F38_BM_CD45P_FCAImmP7528281	male	Collagnase	femur	1806	Medical
FCAImmP7528291	FCAImmP7528291	SK	CD45N	12	3GEX	F38	F38_SK_CD45N_FCAImmP7528291	male	Collagnase	Random	4831	Medical
FCAImmP7528284	FCAImmP7528284	TH	CD45N	12	3GEX	F38	F38_TH_CD45N_FCAImmP7528284	male	Collagnase	whole	1586	Medical
FCAImmP7528280	FCAImmP7528280	SP	CD45N	12	3GEX	F38	F38_SP_CD45N_FCAImmP7528280	male	Collagnase	whole	4113	Medical
FCAImmP7528286	FCAImmP7528286	LI	CD45P	12	3GEX	F38	F38_LI_CD45P_FCAImmP7528286	male	Collagnase	Random	2556	Medical
FCAImmP7528290	FCAImmP7528290	SK	CD45P	12	3GEX	F38	F38_SK_CD45P_FCAImmP7528290	male	Collagnase	Random	3366	Medical
FCAImmP7528294	FCAImmP7528294	TH	CD45P	12	5GEX	F38	F38_TH_CD45P_FCAImmP7528294	male	Collagnase	whole	3036	Medical
FCAImmP7528282	FCAImmP7528282	BM	CD45N	12	3GEX	F38	F38_BM_CD45N_FCAImmP7528282	male	Collagnase	femur	1392	Medical
FCAImmP7528285	FCAImmP7528285	TH	CD45N	12	3GEX	F38	F38_TH_CD45N_FCAImmP7528285	male	Collagnase	whole	1850	Medical
FCAImmP7528293	FCAImmP7528293	KI	CD45N	12	3GEX	F38	F38_KI_CD45N_FCAImmP7528293	male	Collagnase	Whole	3705	Medical
FCAImmP7528288	FCAImmP7528288	LI	CD45N	12	3GEX	F38	F38_LI_CD45N_FCAImmP7528288	male	Collagnase	Random	3478	Medical
FCAImmP7528292	FCAImmP7528292	KI	CD45P	12	3GEX	F38	F38_KI_CD45P_FCAImmP7528292	male	Collagnase	Whole	2166	Medical
FCAImmP7579224	FCAImmP7579224	SK	CD45P	12	5GEX	F45	F45_SK_CD45P_FCAImmP7579224	female	Collagnase	Random	1984	Medical
FCAImmP7579212	FCAImmP7579212	SK	CD45P	12	3GEX	F45	F45_SK_CD45P_FCAImmP7579212	female	Collagnase	random	2232	Medical
FCAImmP7579213	FCAImmP7579213	SK	CD45N	12	3GEX	F45	F45_SK_CD45N_FCAImmP7579213	female	Collagnase	random	3867	Medical
FCAImmP7579221	FCAImmP7579221	BM	CD45N	12	3GEX	F45	F45_BM_CD45N_FCAImmP7579221	female	Collagnase	femur	2055	Medical
FCAImmP7579229	FCAImmP7579229	SP	CD45N	12	5GEX	F45	F45_SP_CD45N_FCAImmP7579229	female	Collagnase	Whole	5118	Medical
FCAImmP7579231	FCAImmP7579231	TH	CD45N	12	5GEX	F45	F45_TH_CD45N_FCAImmP7579231	female	Collagnase	Whole	7250	Medical
FCAImmP7579227	FCAImmP7579227	LI	CD45N	12	5GEX	F45	F45_LI_CD45N_FCAImmP7579227	female	Collagnase	Random	2569	Medical
FCAImmP7579232	FCAImmP7579232	BM	CD45P	12	5GEX	F45	F45_BM_CD45P_FCAImmP7579232	female	Collagnase	Femur	4142	Medical
FCAImmP7579225	FCAImmP7579225	KI	CD45N	12	5GEX	F45	F45_KI_CD45N_FCAImmP7579225	female	Collagnase	Whole	1419	Medical
FCAImmP7579223	FCAImmP7579223	LI	CD45N	12	3GEX	F45	F45_LI_CD45N_FCAImmP7579223	female	Collagnase	random	3003	Medical
FCAImmP7579218	FCAImmP7579218	TH	CD45P	12	3GEX	F45	F45_TH_CD45P_FCAImmP7579218	female	Collagnase	whole	1975	Medical
FCAImmP7579215	FCAImmP7579215	KI	CD45N	12	3GEX	F45	F45_KI_CD45N_FCAImmP7579215	female	Collagnase	whole	2675	Medical
FCAImmP7579217	FCAImmP7579217	SP	CD45N	12	3GEX	F45	F45_SP_CD45N_FCAImmP7579217	female	Collagnase	whole	3685	Medical
FCAImmP7579214	FCAImmP7579214	KI	CD45P	12	3GEX	F45	F45_KI_CD45P_FCAImmP7579214	female	Collagnase	whole	2062	Medical
FCAImmP7579228	FCAImmP7579228	SP	CD45P	12	5GEX	F45	F45_SP_CD45P_FCAImmP7579228	female	Collagnase	Whole	5458	Medical
FCAImmP7579220	FCAImmP7579220	BM	CD45P	12	3GEX	F45	F45_BM_CD45P_FCAImmP7579220	female	Collagnase	femur	3163	Medical
FCAImmP7579222	FCAImmP7579222	LI	CD45P	12	3GEX	F45	F45_LI_CD45P_FCAImmP7579222	female	Collagnase	random	3612	Medical
FCAImmP7579219	FCAImmP7579219	TH	CD45N	12	3GEX	F45	F45_TH_CD45N_FCAImmP7579219	female	Collagnase	whole	8484	Medical
FCAImmP7579216	FCAImmP7579216	SP	CD45P	12	3GEX	F45	F45_SP_CD45P_FCAImmP7579216	female	Collagnase	whole	5281	Medical
FCAImmP7579230	FCAImmP7579230	TH	CD45P	12	5GEX	F45	F45_TH_CD45P_FCAImmP7579230	female	Collagnase	Whole	2442	Medical
FCAImmP7579226	FCAImmP7579226	LI	CD45P	12	5GEX	F45	F45_LI_CD45P_FCAImmP7579226	female	Collagnase	Random	8941	Medical
FCAImmP7579233	FCAImmP7579233	BM	CD45N	12	5GEX	F45	F45_BM_CD45N_FCAImmP7579233	female	Collagnase	Femur	2391	Medical
Human_colon_16S7985393	Human_colon_16S7985393	GU	TOT	12	3GEX	F67	F67_GU_TOT_Human_colon_16S7985393	female	Collagnase	SmallInt	4013	Medical
FCAImmP7851896	FCAImmP7851896	TH	CD137	12	5GEX	F67	F67_TH_CD137_FCAImmP7851896	female	Collagnase	unknown	3227	Medical
FCAImmP7851897	FCAImmP7851897	TH	MAIT	12	5GEX	F67	F67_TH_MAIT_FCAImmP7851897	female	Collagnase	unknown	2577	Medical
FCAImmP7851893	FCAImmP7851893	TH	TOT	12	5GEX	F67	F67_TH_TOT_FCAImmP7851893	female	Collagnase	unknown	3312	Medical
FCAImmP7851894	FCAImmP7851894	TH	TOT	12	5GEX	F67	F67_TH_TOT_FCAImmP7851894	female	Collagnase	unknown	3823	Medical
Human_colon_16S7985394	Human_colon_16S7985394	GU	TOT	12	3GEX	F67	F67_GU_TOT_Human_colon_16S7985394	female	Collagnase	SmallInt	3846	Medical
FCAImmP7851892	FCAImmP7851892	TH	TOT	12	5GEX	F67	F67_TH_TOT_FCAImmP7851892	female	Collagnase	unknown	3406	Medical
FCAImmP7851895	FCAImmP7851895	TH	TOT	12	5GEX	F67	F67_TH_TOT_FCAImmP7851895	female	Collagnase	unknown	3080	Medical
Human_colon_16S7985395	Human_colon_16S7985395	GU	TOT	12	3GEX	F67	F67_GU_TOT_Human_colon_16S7985395	female	Collagnase	LargeInt	1848	Medical
FCAImmP7277564	FCAImmP7277564	TH	CD45P	14	3GEX	F30	F30_TH_CD45P_FCAImmP7277564	male	Collagnase	Whole	4597	Medical
FCAImmP7292033	FCAImmP7292033	SP	TOT	14	5GEX	F30	F30_SP_TOT_FCAImmP7292033	male	Collagnase	Whole	4677	Medical
FCAImmP7277561	FCAImmP7277561	LI	CD45N	14	3GEX	F30	F30_LI_CD45N_FCAImmP7277561	male	Collagnase	Random	5697	Medical
FCAImmP7292032	FCAImmP7292032	LI	TOT	14	5GEX	F30	F30_LI_TOT_FCAImmP7292032	male	Collagnase	Random	6944	Medical
FCAImmP7277562	FCAImmP7277562	SP	CD45P	14	3GEX	F30	F30_SP_CD45P_FCAImmP7277562	male	Collagnase	Whole	4328	Medical
FCAImmP7277560	FCAImmP7277560	LI	CD45P	14	3GEX	F30	F30_LI_CD45P_FCAImmP7277560	male	Collagnase	Random	6537	Medical
FCAImmP7292034	FCAImmP7292034	TH	TOT	14	5GEX	F30	F30_TH_TOT_FCAImmP7292034	male	Collagnase	Whole	5200	Medical
FCAImmP7292035	FCAImmP7292035	BM	TOT	14	5GEX	F30	F30_BM_TOT_FCAImmP7292035	male	Collagnase	Femur	1903	Medical
FCAImmP7277566	FCAImmP7277566	BM	CD45P	14	3GEX	F30	F30_BM_CD45P_FCAImmP7277566	male	Collagnase	Femur	6397	Medical
FCAImmP7277567	FCAImmP7277567	BM	CD45N	14	3GEX	F30	F30_BM_CD45N_FCAImmP7277567	male	Collagnase	Femur	3960	Medical
FCAImmP7277563	FCAImmP7277563	SP	CD45N	14	3GEX	F30	F30_SP_CD45N_FCAImmP7277563	male	Collagnase	Whole	3110	Medical
FCAImmP7277565	FCAImmP7277565	TH	CD45N	14	3GEX	F30	F30_TH_CD45N_FCAImmP7277565	male	Collagnase	Whole	2922	Medical
FCAImmP7803039	FCAImmP7803039	SP	CD45N	14	5GEX	F51	F51_SP_CD45N_FCAImmP7803039	female	Collagnase	unknown	7627	Medical
FCAImmP7803041	FCAImmP7803041	SP	CD45N	14	5GEX	F51	F51_SP_CD45N_FCAImmP7803041	female	Collagnase	unknown	3276	Medical
FCAImmP7803043	FCAImmP7803043	SK	CD45N	14	5GEX	F51	F51_SK_CD45N_FCAImmP7803043	female	Collagnase	unknown	6494	Medical
FCAImmP7803038	FCAImmP7803038	SP	CD45P	14	5GEX	F51	F51_SP_CD45P_FCAImmP7803038	female	Collagnase	unknown	7617	Medical
FCAImmP7803029	FCAImmP7803029	BM	CD45P	14	5GEX	F51	F51_BM_CD45P_FCAImmP7803029	female	Collagnase	unknown	4596	Medical
FCAImmP7803034	FCAImmP7803034	SK	CD45P	14	5GEX	F51	F51_SK_CD45P_FCAImmP7803034	female	Collagnase	unknown	6900	Medical
FCAImmP7803040	FCAImmP7803040	SP	CD45N	14	5GEX	F51	F51_SP_CD45N_FCAImmP7803040	female	Collagnase	unknown	8726	Medical
FCAImmP7803030	FCAImmP7803030	BM	CD45P	14	5GEX	F51	F51_BM_CD45P_FCAImmP7803030	female	Collagnase	unknown	4575	Medical
FCAImmP7803037	FCAImmP7803037	SP	CD45P	14	5GEX	F51	F51_SP_CD45P_FCAImmP7803037	female	Collagnase	unknown	7677	Medical
FCAImmP7803032	FCAImmP7803032	BM	CD45N	14	5GEX	F51	F51_BM_CD45N_FCAImmP7803032	female	Collagnase	unknown	2440	Medical
FCAImmP7803033	FCAImmP7803033	BM	CD45N	14	5GEX	F51	F51_BM_CD45N_FCAImmP7803033	female	Collagnase	unknown	2568	Medical
FCAImmP7803028	FCAImmP7803028	BM	CD45P	14	5GEX	F51	F51_BM_CD45P_FCAImmP7803028	female	Collagnase	unknown	4909	Medical
FCAImmP7803035	FCAImmP7803035	SK	CD45P	14	5GEX	F51	F51_SK_CD45P_FCAImmP7803035	female	Collagnase	unknown	6204	Medical
FCAImmP7803031	FCAImmP7803031	BM	CD45N	14	5GEX	F51	F51_BM_CD45N_FCAImmP7803031	female	Collagnase	unknown	2653	Medical
FCAImmP7803036	FCAImmP7803036	SP	CD45P	14	5GEX	F51	F51_SP_CD45P_FCAImmP7803036	female	Collagnase	unknown	4806	Medical
FCAImmP7803042	FCAImmP7803042	SK	CD45N	14	5GEX	F51	F51_SK_CD45N_FCAImmP7803042	female	Collagnase	unknown	7566	Medical
FCAImmP7964507	FCAImmP7964507	SK	CD45P	14	5GEX	F71	F71_SK_CD45P_FCAImmP7964507	female	Collagnase	unknown	2952	Medical
FCAImmP7964508	FCAImmP7964508	SK	CD45N	14	5GEX	F71	F71_SK_CD45N_FCAImmP7964508	female	Collagnase	unknown	7458	Medical
FCAImmP7964510	FCAImmP7964510	SK	CD45N	14	5GEX	F71	F71_SK_CD45EN_FCAImmP7964510	female	Collagnase	unknown	6235	Medical
FCAImmP7964506	FCAImmP7964506	SK	CD45P	14	5GEX	F71	F71_SK_CD45P_FCAImmP7964506	female	Collagnase	unknown	3557	Medical
FCAImmP7964509	FCAImmP7964509	SK	CD45N	14	5GEX	F71	F71_SK_CD45N_FCAImmP7964509	female	Collagnase	unknown	7259	Medical
FCAImmP7803023	FCAImmP7803023	SP	CD45N	15	5GEX	F50	F50_SP_CD45N_FCAImmP7803023	female	Collagnase	unknown	4614	Medical
FCAImmP7803026	FCAImmP7803026	SK	CD45N	15	5GEX	F50	F50_SK_CD45N_FCAImmP7803026	female	Collagnase	unknown	6127	Medical
FCAImmP7803025	FCAImmP7803025	SK	CD45P	15	5GEX	F50	F50_SK_CD45P_FCAImmP7803025	female	Collagnase	unknown	4504	Medical
FCAImmP7803024	FCAImmP7803024	SK	CD45P	15	5GEX	F50	F50_SK_CD45P_FCAImmP7803024	female	Collagnase	unknown	3429	Medical
FCAImmP7803016	FCAImmP7803016	BM	CD45P	15	5GEX	F50	F50_BM_CD45P_FCAImmP7803016	female	Collagnase	unknown	3669	Medical
FCAImmP7803019	FCAImmP7803019	BM	CD45N	15	5GEX	F50	F50_BM_CD45N_FCAImmP7803019	female	Collagnase	unknown	2596	Medical
FCAImmP7803027	FCAImmP7803027	SK	CD45N	15	5GEX	F50	F50_SK_CD45N_FCAImmP7803027	female	Collagnase	unknown	5772	Medical
FCAImmP7803018	FCAImmP7803018	BM	CD45N	15	5GEX	F50	F50_BM_CD45N_FCAImmP7803018	female	Collagnase	unknown	2478	Medical
FCAImmP7803022	FCAImmP7803022	SP	CD45N	15	5GEX	F50	F50_SP_CD45N_FCAImmP7803022	female	Collagnase	unknown	4431	Medical
FCAImmP7803017	FCAImmP7803017	BM	CD45P	15	5GEX	F50	F50_BM_CD45P_FCAImmP7803017	female	Collagnase	unknown	3741	Medical
FCAImmP7803021	FCAImmP7803021	SP	CD45P	15	5GEX	F50	F50_SP_CD45P_FCAImmP7803021	female	Collagnase	unknown	5880	Medical
FCAImmP7803020	FCAImmP7803020	SP	CD45P	15	5GEX	F50	F50_SP_CD45P_FCAImmP7803020	female	Collagnase	unknown	5632	Medical
Human_colon_16S7985391	Human_colon_16S7985391	GU	TOT	15	3GEX	F66	F66_GU_TOT_Human_colon_16S7985391	male	Collagnase	SmallInt	3973	Medical
Human_colon_16S7985389	Human_colon_16S7985389	GU	TOT	15	3GEX	F66	F66_GU_TOT_Human_colon_16S7985389	male	Collagnase	SmallInt	4330	Medical
Human_colon_16S7985390	Human_colon_16S7985390	GU	TOT	15	3GEX	F66	F66_GU_TOT_Human_colon_16S7985390	male	Collagnase	SmallInt	2902	Medical
Human_colon_16S7985392	Human_colon_16S7985392	GU	TOT	15	3GEX	F66	F66_GU_TOT_Human_colon_16S7985392	male	Collagnase	LargeInt	3914	Medical
Human_colon_16S8159187	Human_colon_16S8159187	GU	CD45P	15	5GEX	F73	F73_GU_CD45P_CD45N_Human_colon_16S8159187	female	Collagnase	SmallInt	11141	Medical
Human_colon_16S8159189	Human_colon_16S8159189	GU	CD45P	15	5GEX	F73	F73_GU_CD45P_CD45N_Human_colon_16S8159189	female	Collagnase	SmallInt	3563	Medical
Human_colon_16S8159188	Human_colon_16S8159188	GU	CD45P	15	5GEX	F73	F73_GU_CD45P_CD45N_Human_colon_16S8159188	female	Collagnase	SmallInt	9447	Medical
Human_colon_16S8159190	Human_colon_16S8159190	GU	CD45P	15	5GEX	F73	F73_GU_CD45P_CD45N_Human_colon_16S8159190	female	Collagnase	LargeInt	5698	Medical
FCAImmP7179369	FCAImmP7179369	TH	CD45P	16	3GEX	F21	F21_TH_CD45P_FCAImmP7179369	male	Collagnase	Whole	4088	Medical
FCAImmP7179363	FCAImmP7179363	LI	CD45P	16	3GEX	F21	F21_LI_CD45P_FCAImmP7179363	male	Collagnase	Random	3859	Medical
FCAImmP7179366	FCAImmP7179366	SP	CD45N	16	3GEX	F21	F21_SP_CD45N_FCAImmP7179366	male	Collagnase	Whole	4226	Medical
FCAImmP7179367	FCAImmP7179367	BM	CD45P	16	3GEX	F21	F21_BM_CD45P_FCAImmP7179367	male	Collagnase	Femur	3778	Medical
FCAImmP7179364	FCAImmP7179364	LI	CD45N	16	3GEX	F21	F21_LI_CD45N_FCAImmP7179364	male	Collagnase	Random	5913	Medical
FCAImmP7179365	FCAImmP7179365	SP	CD45P	16	3GEX	F21	F21_SP_CD45P_FCAImmP7179365	male	Collagnase	Whole	5438	Medical
FCAImmP7179368	FCAImmP7179368	BM	CD45N	16	3GEX	F21	F21_BM_CD45N_FCAImmP7179368	male	Collagnase	Femur	2383	Medical
FCAImmP7179370	FCAImmP7179370	TH	CD45N	16	3GEX	F21	F21_TH_CD45N_FCAImmP7179370	male	Collagnase	Whole	4395	Medical
FCAImmP7555857	FCAImmP7555857	LI	CD45N	16	5GEX	F41	F41_LI_CD45N_FCAImmP7555857	female	Collagnase	Random	4934	Medical
FCAImmP7555859	FCAImmP7555859	KI	CD45P	16	5GEX	F41	F41_KI_CD45P_FCAImmP7555859	female	Collagnase	Whole	2887	Medical
FCAImmP7555854	FCAImmP7555854	BM	CD45N	16	3GEX	F41	F41_BM_CD45N_FCAImmP7555854	female	Collagnase	femur	2167	Medical
FCAImmP7555850	FCAImmP7555850	KI	CD45N	16	3GEX	F41	F41_KI_CD45N_FCAImmP7555850	female	Collagnase	Whole	2049	Medical
FCAImmP7555852	FCAImmP7555852	TH	CD45N	16	3GEX	F41	F41_TH_CD45N_FCAImmP7555852	female	Collagnase	Whole	3158	Medical
FCAImmP7555860	FCAImmP7555860	TH	CD45P	16	5GEX	F41	F41_TH_CD45P_FCAImmP7555860	female	Collagnase	Whole	1279	Medical
FCAImmP7555855	FCAImmP7555855	BM	CD45N	16	5GEX	F41	F41_BM_CD45N_FCAImmP7555855	female	Collagnase	femur	2260	Medical
FCAImmP7555858	FCAImmP7555858	SK	CD45P	16	5GEX	F41	F41_SK_CD45P_FCAImmP7555858	female	Collagnase	Random	506	Medical
FCAImmP7555847	FCAImmP7555847	LI	CD45N	16	3GEX	F41	F41_LI_CD45N_FCAImmP7555847	female	Collagnase	Random	5476	Medical
FCAImmP7555849	FCAImmP7555849	KI	CD45P	16	3GEX	F41	F41_KI_CD45P_FCAImmP7555849	female	Collagnase	whole	3410	Medical
FCAImmP7555853	FCAImmP7555853	BM	CD45P	16	3GEX	F41	F41_BM_CD45P_FCAImmP7555853	female	Collagnase	femur	3726	Medical
FCAImmP7555861	FCAImmP7555861	TH	CD45N	16	5GEX	F41	F41_TH_CD45N_FCAImmP7555861	female	Collagnase	Whole	2074	Medical
FCAImmP7555862	FCAImmP7555862	BM	CD45P	16	5GEX	F41	F41_BM_CD45P_FCAImmP7555862	female	Collagnase	femur	4181	Medical
FCAImmP7555846	FCAImmP7555846	LI	CD45P	16	3GEX	F41	F41_LI_CD45P_FCAImmP7555846	female	Collagnase	Random	4523	Medical
FCAImmP7555856	FCAImmP7555856	LI	CD45P	16	5GEX	F41	F41_LI_CD45P_FCAImmP7555856	female	Collagnase	Random	4205	Medical
FCAImmP7555851	FCAImmP7555851	TH	CD45P	16	3GEX	F41	F41_TH_CD45P_FCAImmP7555851	female	Collagnase	Whole	3025	Medical
FCAImmP7555848	FCAImmP7555848	SK	CD45N	16	3GEX	F41	F41_SK_CD45N_FCAImmP7555848	female	Collagnase	Random	3306	Medical
Human_colon_16S8159185	Human_colon_16S8159185	GU	CD45P	16	5GEX	F72	F72_GU_CD45P_CD45N_Human_colon_16S8159185	female	Collagnase	LargeInt	378	Medical
Human_colon_16S8159183	Human_colon_16S8159183	GU	CD45P	16	5GEX	F72	F72_GU_CD45P_CD45N_Human_colon_16S8159183	female	Collagnase	SmallInt	5647	Medical
Human_colon_16S8159186	Human_colon_16S8159186	MLN	CD45P	16	5GEX	F72	F72_MLN_CD45P_CD45N_Human_colon_16S8159186	female	Collagnase	MLN	2979	Medical
Human_colon_16S8159182	Human_colon_16S8159182	GU	CD45P	16	5GEX	F72	F72_GU_CD45P_CD45N_Human_colon_16S8159182	female	Collagnase	SmallInt	8348	Medical
Human_colon_16S8159184	Human_colon_16S8159184	GU	CD45P	16	5GEX	F72	F72_GU_CD45P_CD45N_Human_colon_16S8159184	female	Collagnase	SmallInt	6924	Medical
FCAImmP7277559	FCAImmP7277559	BM	CD45N	17	3GEX	F29	F29_BM_CD45N_FCAImmP7277559	female	Collagnase	Femur	5694	Medical
FCAImmP7277552	FCAImmP7277552	LI	CD45P	17	3GEX	F29	F29_LI_CD45P_FCAImmP7277552	female	Collagnase	Random	3176	Medical
FCAImmP7277553	FCAImmP7277553	LI	CD45N	17	3GEX	F29	F29_LI_CD45N_FCAImmP7277553	female	Collagnase	Random	4740	Medical
FCAImmP7277554	FCAImmP7277554	SP	CD45P	17	3GEX	F29	F29_SP_CD45P_FCAImmP7277554	female	Collagnase	Whole	3723	Medical
FCAImmP7277555	FCAImmP7277555	SP	CD45N	17	3GEX	F29	F29_SP_CD45N_FCAImmP7277555	female	Collagnase	Whole	2191	Medical
FCAImmP7292028	FCAImmP7292028	LI	TOT	17	5GEX	F29	F29_LI_TOT_FCAImmP7292028	female	Collagnase	Random	2728	Medical
FCAImmP7292029	FCAImmP7292029	SP	TOT	17	5GEX	F29	F29_SP_TOT_FCAImmP7292029	female	Collagnase	Whole	5184	Medical
FCAImmP7277556	FCAImmP7277556	TH	CD45P	17	3GEX	F29	F29_TH_CD45P_FCAImmP7277556	female	Collagnase	Whole	5834	Medical
FCAImmP7277558	FCAImmP7277558	BM	CD45P	17	3GEX	F29	F29_BM_CD45P_FCAImmP7277558	female	Collagnase	Femur	2364	Medical
FCAImmP7292031	FCAImmP7292031	BM	TOT	17	5GEX	F29	F29_BM_TOT_FCAImmP7292031	female	Collagnase	Femur	7079	Medical
FCAImmP7292030	FCAImmP7292030	TH	TOT	17	5GEX	F29	F29_TH_TOT_FCAImmP7292030	female	Collagnase	Whole	5131	Medical
FCA_gut8015060	FCA_gut8015060	GU	CD45P	17	5GEX	F78	F78_GU_CD45P_CD45N_FCA_gut8015060	male	Collagnase	LargeInt	1918	Medical
FCA_gut8015059	FCA_gut8015059	GU	CD45P	17	5GEX	F78	F78_GU_CD45P_CD45N_FCA_gut8015059	male	Collagnase	SmallInt	1552	Medical
FCA_gut8015058	FCA_gut8015058	GU	CD45P	17	5GEX	F78	F78_GU_CD45P_CD45N_FCA_gut8015058	male	Collagnase	SmallInt	1854	Medical
FCA_gut8015061	FCA_gut8015061	MLN	CD45P	17	5GEX	F78	F78_MLN_CD45P_CD45N_FCA_gut8015061	male	Collagnase	MLN	3513	Medical
FCA_gut8015057	FCA_gut8015057	GU	CD45P	17	5GEX	F78	F78_GU_CD45P_CD45N_FCA_gut8015057	male	Collagnase	SmallInt	777	Medical
