# Supplementary material for: Mapping the developing human immune system across organs
Source: Science. Author manuscript; Available in PMC 2022 Jun 7. (PMC7612819; doi:10.1126/science.abo0510)
Supplement: Table S8 [file EMS144959-supplement-Table_S8.csv]

R1_hTRDC primer: (for Human γ/δ mix 1 in place of T cell mix 1)	5′AGCTTGACAGCATTGTACTTCC
R1_hTRGC primer: (for Human γ/δ mix 1)	5′TGTGTCGTTAGTCTTCATGGTGTTCC
R2_hTRDC primer: (for Human γ/δ mix 2)	5′TCCTTCACCAGACAAGCGAC
R2_hTRGC primer: (for Human γ/δ mix 2)	5′GATCCCAGAATCGTGTTGCTC
