# Supplementary material for: Mapping the developing human immune system across organs
Source: Science. Author manuscript; Available in PMC 2022 Jun 7. (PMC7612819; doi:10.1126/science.abo0510)
Supplement: Table S9 [file EMS144959-supplement-Table_S9.csv]

File	Image_id	Organ	Donor	Slide_number	Visium_Area_id	Age	Digestion time	Termination_method	Sex
WSSS_F_IMMsp9838712	F121_LP1_4LIV	liver	F121	V10U29-031	A1	16	18	Medical	male
WSSS_F_IMMsp9838710	F121_LP1_2SPL	spleen	F121	V10U29-031	C1	16	18	Medical	male
WSSS_F_IMMsp9838711	F121_LP1_3THY	thymus	F121	V10U29-031	B1	16	24	Medical	male
WSSS_F_IMMsp9838717	F121_LP2_4LIV	liver	F121	V10U29-029	A1	16	18	Medical	male
WSSS_F_IMMsp9838715	F121_LP2_2SPL	spleen	F121	V10U29-029	C1	16	18	Medical	male
WSSS_F_IMMsp9838716	F121_LP2_3THY	thymus	F121	V10U29-029	B1	16	24	Medical	male
WSSS_F_IMMsp10864184	F136_LP4_1LIV	liver	F136	V10U29-030	D1	18	18	Surgical	male
WSSS_F_IMMsp10864181	F136_LP4_2SPL	spleen	F136	V10U29-030	A1	18	18	Surgical	male
WSSS_F_IMMsp10864182	F136_LP4_1SPL	spleen	F136	V10U29-030	B1	18	18	Surgical	male
WSSS_F_IMMsp10864183	F136_LP4_3THY	thymus	F136	V10U29-030	C1	18	24	Surgical	male
